# Supplementary material for: Global distribution and diversity of Chaetoceros (Bacillariophyta, Mediophyceae): integration of classical and novel strategies
Source: PeerJ. 2019 Aug 19;7:e7410. doi: 10.7717/peerj.7410 (PMC6705385; doi:10.7717/peerj.7410)
Supplement: Table S1 — The raw data of the abundance of V4 reads of Chaetoceros in each sampling locality. [file peerj-07-7410-s001.xlsx]

## Sheet: Table S1
Table S1. Chaetoceros-genus OSD abundance table
Representative_Sequence	total	OSD1	OSD100	OSD101	OSD102	OSD103	OSD105	OSD106	OSD107	OSD108	OSD109	OSD110	OSD111	OSD113	OSD114	OSD115	OSD116	OSD117	OSD118	OSD122	OSD123	OSD124	OSD125	OSD126	OSD127	OSD128	OSD129	OSD13	OSD130	OSD131	OSD132	OSD133	OSD14	OSD141	OSD142	OSD143	OSD144	OSD145	OSD146	OSD147	OSD148	OSD149	OSD15	OSD150	OSD151	OSD152	OSD153	OSD154	OSD155
OSD100_2014-06-22_1m_NPL022_HWI-M02024_112_000000000-ACJ3F_1_1102_24952_23494	21201	3	16	18	59	31	0	0	1	0	3	1044	480	22	0	49	509	101	506	17	102	185	0	0	0	0	0	0	0	2	262	5	43	0	0	21	1	5	0	381	7	0	91	0	0	0	87	205	0
OSD100_2014-06-22_1m_NPL022_HWI-M02024_112_000000000-ACJ3F_1_1109_18394_15289	343	0	3	4	3	0	0	0	0	0	0	0	0	0	0	0	0	0	0	0	0	0	0	0	0	0	0	0	0	0	6	0	0	0	0	0	0	0	0	4	0	0	0	0	0	0	0	0	0
OSD100_2014-06-22_1m_NPL022_HWI-M02024_112_000000000-ACJ3F_1_1109_26071_13198	1	0	1	0	0	0	0	0	0	0	0	0	0	0	0	0	0	0	0	0	0	0	0	0	0	0	0	0	0	0	0	0	0	0	0	0	0	0	0	0	0	0	0	0	0	0	0	0	0
OSD100_2014-06-22_1m_NPL022_HWI-M02024_112_000000000-ACJ3F_1_1110_24737_3213	1	0	1	0	0	0	0	0	0	0	0	0	0	0	0	0	0	0	0	0	0	0	0	0	0	0	0	0	0	0	0	0	0	0	0	0	0	0	0	0	0	0	0	0	0	0	0	0	0
OSD100_2014-06-22_1m_NPL022_HWI-M02024_112_000000000-ACJ3F_1_1114_17697_11970	1	0	1	0	0	0	0	0	0	0	0	0	0	0	0	0	0	0	0	0	0	0	0	0	0	0	0	0	0	0	0	0	0	0	0	0	0	0	0	0	0	0	0	0	0	0	0	0	0
OSD100_2014-06-22_1m_NPL022_HWI-M02024_112_000000000-ACJ3F_1_1114_20800_21722	1	0	1	0	0	0	0	0	0	0	0	0	0	0	0	0	0	0	0	0	0	0	0	0	0	0	0	0	0	0	0	0	0	0	0	0	0	0	0	0	0	0	0	0	0	0	0	0	0
OSD100_2014-06-22_1m_NPL022_HWI-M02024_112_000000000-ACJ3F_1_1115_17518_24272	7	0	1	0	0	0	0	0	0	0	0	0	0	0	0	0	0	0	0	0	0	0	0	0	0	0	0	0	0	0	0	0	0	0	0	0	0	0	0	0	0	0	0	0	0	0	0	0	0
OSD100_2014-06-22_1m_NPL022_HWI-M02024_112_000000000-ACJ3F_1_1118_24853_9607	1	0	1	0	0	0	0	0	0	0	0	0	0	0	0	0	0	0	0	0	0	0	0	0	0	0	0	0	0	0	0	0	0	0	0	0	0	0	0	0	0	0	0	0	0	0	0	0	0
OSD100_2014-06-22_1m_NPL022_HWI-M02024_112_000000000-ACJ3F_1_1119_8338_9554	1	0	1	0	0	0	0	0	0	0	0	0	0	0	0	0	0	0	0	0	0	0	0	0	0	0	0	0	0	0	0	0	0	0	0	0	0	0	0	0	0	0	0	0	0	0	0	0	0
OSD100_2014-06-22_1m_NPL022_HWI-M02024_112_000000000-ACJ3F_1_2101_12547_22545	1	0	1	0	0	0	0	0	0	0	0	0	0	0	0	0	0	0	0	0	0	0	0	0	0	0	0	0	0	0	0	0	0	0	0	0	0	0	0	0	0	0	0	0	0	0	0	0	0
OSD100_2014-06-22_1m_NPL022_HWI-M02024_112_000000000-ACJ3F_1_2103_25920_17102	1	0	1	0	0	0	0	0	0	0	0	0	0	0	0	0	0	0	0	0	0	0	0	0	0	0	0	0	0	0	0	0	0	0	0	0	0	0	0	0	0	0	0	0	0	0	0	0	0
OSD100_2014-06-22_1m_NPL022_HWI-M02024_112_000000000-ACJ3F_1_2105_11787_16938	1	0	1	0	0	0	0	0	0	0	0	0	0	0	0	0	0	0	0	0	0	0	0	0	0	0	0	0	0	0	0	0	0	0	0	0	0	0	0	0	0	0	0	0	0	0	0	0	0
OSD100_2014-06-22_1m_NPL022_HWI-M02024_112_000000000-ACJ3F_1_2106_10025_15272	37	0	1	0	0	0	0	0	0	0	0	0	0	0	0	0	2	0	0	0	0	0	0	0	0	0	0	0	0	0	0	0	0	0	0	0	0	0	0	0	0	0	1	0	0	0	0	0	0
OSD100_2014-06-22_1m_NPL022_HWI-M02024_112_000000000-ACJ3F_1_2106_7715_7383	26	0	1	0	0	0	0	0	0	0	0	0	1	0	0	0	1	1	0	0	2	0	0	0	0	0	0	0	0	0	0	0	0	0	0	0	0	0	0	1	0	0	0	0	0	0	0	0	0
OSD100_2014-06-22_1m_NPL022_HWI-M02024_112_000000000-ACJ3F_1_2110_16045_11299	2	0	2	0	0	0	0	0	0	0	0	0	0	0	0	0	0	0	0	0	0	0	0	0	0	0	0	0	0	0	0	0	0	0	0	0	0	0	0	0	0	0	0	0	0	0	0	0	0
OSD100_2014-06-22_1m_NPL022_HWI-M02024_112_000000000-ACJ3F_1_2112_27833_13483	1	0	1	0	0	0	0	0	0	0	0	0	0	0	0	0	0	0	0	0	0	0	0	0	0	0	0	0	0	0	0	0	0	0	0	0	0	0	0	0	0	0	0	0	0	0	0	0	0
OSD100_2014-06-22_1m_NPL022_HWI-M02024_112_000000000-ACJ3F_1_2112_5622_12057	6	0	1	0	0	0	0	0	0	0	0	0	0	0	0	0	1	0	0	0	0	0	0	0	0	0	0	0	0	0	0	0	0	0	0	0	0	0	0	0	0	0	0	0	0	0	0	0	0
OSD100_2014-06-22_1m_NPL022_HWI-M02024_112_000000000-ACJ3F_1_2115_9886_7864	61	0	1	1	0	0	0	0	0	0	0	0	0	0	0	0	5	0	2	0	1	0	0	0	0	0	0	0	0	0	1	0	0	0	0	0	0	0	0	0	0	0	0	0	0	0	0	0	0
OSD100_2014-06-22_1m_NPL022_HWI-M02024_112_000000000-ACJ3F_1_2119_12676_15650	21	0	1	0	0	0	0	0	0	0	0	1	0	0	0	0	0	0	0	0	0	0	0	0	0	0	0	0	0	0	1	0	0	0	0	0	0	0	0	0	0	0	0	0	0	0	0	0	0
OSD100_2014-06-22_1m_NPL022_HWI-M02024_112_000000000-ACJ3F_1_2119_21045_20326	21	0	1	0	0	0	0	0	0	0	0	0	0	0	0	0	1	1	1	0	0	0	0	0	0	0	0	0	0	0	1	0	0	0	0	0	0	0	0	0	0	0	0	0	0	0	1	1	0
OSD100_2014-06-22_20m_NPL022_HWI-M02024_112_000000000-ACJ3F_1_1104_8668_5634	8	0	1	0	0	0	0	0	0	0	0	0	0	0	0	0	0	0	0	0	0	0	0	0	0	0	0	0	0	1	0	0	0	0	0	0	0	0	0	0	0	0	0	0	0	0	0	0	0
OSD100_2014-06-22_20m_NPL022_HWI-M02024_112_000000000-ACJ3F_1_1107_26622_7004	1	0	1	0	0	0	0	0	0	0	0	0	0	0	0	0	0	0	0	0	0	0	0	0	0	0	0	0	0	0	0	0	0	0	0	0	0	0	0	0	0	0	0	0	0	0	0	0	0
OSD100_2014-06-22_20m_NPL022_HWI-M02024_112_000000000-ACJ3F_1_2114_7584_2652	1	0	1	0	0	0	0	0	0	0	0	0	0	0	0	0	0	0	0	0	0	0	0	0	0	0	0	0	0	0	0	0	0	0	0	0	0	0	0	0	0	0	0	0	0	0	0	0	0
OSD100_2014-06-22_20m_NPL022_HWI-M02024_112_000000000-ACJ3F_1_2115_10571_18176	1	0	1	0	0	0	0	0	0	0	0	0	0	0	0	0	0	0	0	0	0	0	0	0	0	0	0	0	0	0	0	0	0	0	0	0	0	0	0	0	0	0	0	0	0	0	0	0	0
OSD100_2014-06-22_20m_NPL022_HWI-M02024_112_000000000-ACJ3F_1_2118_5600_14831	1	0	1	0	0	0	0	0	0	0	0	0	0	0	0	0	0	0	0	0	0	0	0	0	0	0	0	0	0	0	0	0	0	0	0	0	0	0	0	0	0	0	0	0	0	0	0	0	0
OSD101_2014-06-21_0m_NPL022_HWI-M02024_112_000000000-ACJ3F_1_1102_20542_24440	7478	0	0	15	19	5	0	3	27	16	161	8	79	59	0	9	12	23	2	2	4	3	1	4	0	0	0	0	0	1	141	46	0	0	0	47	0	48	0	108	32	1	1	0	0	1	47	13	0
OSD101_2014-06-21_0m_NPL022_HWI-M02024_112_000000000-ACJ3F_1_1102_21751_16793	556	0	0	6	5	3	0	0	0	0	0	0	0	0	0	0	0	0	0	0	0	0	0	0	0	0	0	0	0	0	0	96	0	0	0	0	0	1	0	0	0	0	0	0	0	0	0	0	0
OSD101_2014-06-21_0m_NPL022_HWI-M02024_112_000000000-ACJ3F_1_1103_10827_6038	7	0	0	3	0	0	0	0	0	0	0	0	0	0	0	0	0	0	0	0	0	0	0	0	0	0	0	0	0	0	0	0	0	0	0	0	0	0	0	0	0	0	0	0	0	0	0	0	0
OSD101_2014-06-21_0m_NPL022_HWI-M02024_112_000000000-ACJ3F_1_1103_17842_15344	10	0	0	4	0	0	0	0	0	0	0	0	0	0	0	0	0	0	0	6	0	0	0	0	0	0	0	0	0	0	0	0	0	0	0	0	0	0	0	0	0	0	0	0	0	0	0	0	0
OSD101_2014-06-21_0m_NPL022_HWI-M02024_112_000000000-ACJ3F_1_1103_2283_16961	1	0	0	1	0	0	0	0	0	0	0	0	0	0	0	0	0	0	0	0	0	0	0	0	0	0	0	0	0	0	0	0	0	0	0	0	0	0	0	0	0	0	0	0	0	0	0	0	0
OSD101_2014-06-21_0m_NPL022_HWI-M02024_112_000000000-ACJ3F_1_1103_29009_8838	10	0	0	1	0	0	0	0	0	0	0	0	0	0	0	0	0	0	0	0	0	0	0	0	0	0	0	0	0	0	1	0	0	0	0	0	0	0	0	0	0	0	0	0	0	0	0	0	0
OSD101_2014-06-21_0m_NPL022_HWI-M02024_112_000000000-ACJ3F_1_1103_5358_4598	37	0	0	2	4	0	0	0	0	0	0	0	0	0	0	0	0	0	0	0	0	0	0	0	0	0	0	0	0	0	0	0	0	0	0	0	0	0	0	13	0	0	0	0	0	0	2	0	0
OSD101_2014-06-21_0m_NPL022_HWI-M02024_112_000000000-ACJ3F_1_1104_12389_10156	667	0	0	17	30	0	0	0	0	0	0	0	0	0	0	0	0	1	0	0	0	0	0	0	0	0	0	0	0	0	0	0	0	0	0	0	0	0	0	0	0	0	0	0	0	0	8	3	0
OSD101_2014-06-21_0m_NPL022_HWI-M02024_112_000000000-ACJ3F_1_1105_11552_18933	1	0	0	1	0	0	0	0	0	0	0	0	0	0	0	0	0	0	0	0	0	0	0	0	0	0	0	0	0	0	0	0	0	0	0	0	0	0	0	0	0	0	0	0	0	0	0	0	0
OSD101_2014-06-21_0m_NPL022_HWI-M02024_112_000000000-ACJ3F_1_1106_7241_16669	4	0	0	1	0	0	0	0	0	0	0	1	1	0	0	0	0	0	0	0	0	0	0	0	0	0	0	0	0	0	0	0	0	0	0	0	0	0	0	0	0	0	0	0	0	0	0	0	0
OSD101_2014-06-21_0m_NPL022_HWI-M02024_112_000000000-ACJ3F_1_1106_9574_15224	4	0	0	1	0	0	0	0	0	0	0	0	0	0	0	0	0	0	0	0	0	0	1	0	0	0	0	0	0	0	0	0	0	0	0	0	0	0	0	0	0	0	0	0	0	0	0	0	0
OSD101_2014-06-21_0m_NPL022_HWI-M02024_112_000000000-ACJ3F_1_1107_24866_9279	41581	0	0	1	0	1	0	0	0	0	0	0	0	0	0	0	0	0	0	0	0	0	0	0	0	0	0	0	0	0	0	0	0	0	0	0	0	3122	0	0	235	0	0	0	0	0	0	3	0
OSD101_2014-06-21_0m_NPL022_HWI-M02024_112_000000000-ACJ3F_1_1108_11586_8824	2	0	0	1	0	0	0	0	0	0	0	0	0	0	0	0	0	0	0	0	0	0	0	0	0	0	0	0	0	0	0	0	0	0	0	0	0	0	0	0	0	0	0	0	0	0	0	0	0
OSD101_2014-06-21_0m_NPL022_HWI-M02024_112_000000000-ACJ3F_1_1108_7626_10151	3121	0	0	2	0	0	2	28	0	1	0	6	1	49	2	5	1	1	141	0	0	50	24	20	6	0	25	0	20	0	0	153	0	2	0	0	0	5	2	0	2	0	0	0	0	5	1	0	0
OSD101_2014-06-21_0m_NPL022_HWI-M02024_112_000000000-ACJ3F_1_1109_10752_10485	79	0	0	4	25	0	0	0	0	0	0	0	0	0	0	0	0	0	0	0	0	0	0	0	0	0	0	0	0	0	0	0	0	0	0	0	0	3	0	0	0	0	3	0	0	0	1	0	0
OSD101_2014-06-21_0m_NPL022_HWI-M02024_112_000000000-ACJ3F_1_1109_16017_20845	1	0	0	1	0	0	0	0	0	0	0	0	0	0	0	0	0	0	0	0	0	0	0	0	0	0	0	0	0	0	0	0	0	0	0	0	0	0	0	0	0	0	0	0	0	0	0	0	0
OSD101_2014-06-21_0m_NPL022_HWI-M02024_112_000000000-ACJ3F_1_1110_10136_5463	15	0	0	1	0	0	0	0	0	0	0	0	1	0	0	0	0	0	0	0	0	0	0	0	0	0	0	0	0	0	0	0	0	0	0	0	0	0	0	0	0	0	0	0	0	0	0	0	0
OSD101_2014-06-21_0m_NPL022_HWI-M02024_112_000000000-ACJ3F_1_1110_14269_17704	1	0	0	1	0	0	0	0	0	0	0	0	0	0	0	0	0	0	0	0	0	0	0	0	0	0	0	0	0	0	0	0	0	0	0	0	0	0	0	0	0	0	0	0	0	0	0	0	0
OSD101_2014-06-21_0m_NPL022_HWI-M02024_112_000000000-ACJ3F_1_1110_6985_3909	24	0	0	4	7	0	0	0	0	0	0	0	0	0	0	0	0	0	0	0	0	0	0	0	0	0	0	0	0	0	0	0	0	0	0	0	0	0	0	9	0	0	0	0	0	0	0	0	0
OSD101_2014-06-21_0m_NPL022_HWI-M02024_112_000000000-ACJ3F_1_1110_7068_22567	1	0	0	1	0	0	0	0	0	0	0	0	0	0	0	0	0	0	0	0	0	0	0	0	0	0	0	0	0	0	0	0	0	0	0	0	0	0	0	0	0	0	0	0	0	0	0	0	0
OSD101_2014-06-21_0m_NPL022_HWI-M02024_112_000000000-ACJ3F_1_1111_22621_8449	1	0	0	1	0	0	0	0	0	0	0	0	0	0	0	0	0	0	0	0	0	0	0	0	0	0	0	0	0	0	0	0	0	0	0	0	0	0	0	0	0	0	0	0	0	0	0	0	0
OSD101_2014-06-21_0m_NPL022_HWI-M02024_112_000000000-ACJ3F_1_1111_2886_13674	5	0	0	4	0	0	0	0	0	0	0	0	0	0	0	0	0	0	0	0	0	0	0	0	0	0	0	0	0	0	0	0	0	0	0	0	0	0	0	0	0	0	0	0	0	0	1	0	0
OSD101_2014-06-21_0m_NPL022_HWI-M02024_112_000000000-ACJ3F_1_1112_12720_21210	834	0	0	1	25	0	0	11	0	0	0	0	0	0	0	0	0	0	1	0	0	1	0	109	13	31	484	0	78	0	0	0	0	0	0	0	0	0	0	0	0	0	0	0	0	0	0	0	0
OSD101_2014-06-21_0m_NPL022_HWI-M02024_112_000000000-ACJ3F_1_1112_19151_20339	2	0	0	1	0	0	0	0	0	0	0	0	0	0	0	0	0	0	0	0	0	0	0	0	0	0	0	0	0	0	0	0	0	0	0	0	0	0	0	0	0	0	0	0	0	0	0	0	0
OSD101_2014-06-21_0m_NPL022_HWI-M02024_112_000000000-ACJ3F_1_1114_12361_13238	15	0	0	3	7	0	0	0	0	0	0	0	0	0	0	0	0	0	0	0	0	0	0	0	0	0	0	0	0	0	0	0	0	0	0	0	0	0	0	0	0	0	0	0	0	0	0	0	0
OSD101_2014-06-21_0m_NPL022_HWI-M02024_112_000000000-ACJ3F_1_1114_3783_19314	2	0	0	1	1	0	0	0	0	0	0	0	0	0	0	0	0	0	0	0	0	0	0	0	0	0	0	0	0	0	0	0	0	0	0	0	0	0	0	0	0	0	0	0	0	0	0	0	0
OSD101_2014-06-21_0m_NPL022_HWI-M02024_112_000000000-ACJ3F_1_1115_17668_19564	6	0	0	2	0	0	0	0	0	0	0	1	0	0	0	0	0	0	0	0	0	0	0	0	0	0	0	0	0	0	0	0	0	0	0	0	0	0	0	0	0	0	0	0	0	0	0	0	0
OSD101_2014-06-21_0m_NPL022_HWI-M02024_112_000000000-ACJ3F_1_1116_10066_20683	1	0	0	1	0	0	0	0	0	0	0	0	0	0	0	0	0	0	0	0	0	0	0	0	0	0	0	0	0	0	0	0	0	0	0	0	0	0	0	0	0	0	0	0	0	0	0	0	0
OSD101_2014-06-21_0m_NPL022_HWI-M02024_112_000000000-ACJ3F_1_1116_16877_22322	6	0	0	1	0	0	0	0	0	0	0	0	0	0	0	0	0	0	0	0	0	0	0	0	0	0	0	0	0	0	0	0	0	0	0	1	0	0	0	0	0	0	0	0	0	0	0	0	0
OSD101_2014-06-21_0m_NPL022_HWI-M02024_112_000000000-ACJ3F_1_1116_2394_17019	1	0	0	1	0	0	0	0	0	0	0	0	0	0	0	0	0	0	0	0	0	0	0	0	0	0	0	0	0	0	0	0	0	0	0	0	0	0	0	0	0	0	0	0	0	0	0	0	0
OSD101_2014-06-21_0m_NPL022_HWI-M02024_112_000000000-ACJ3F_1_1116_26485_18366	1	0	0	1	0	0	0	0	0	0	0	0	0	0	0	0	0	0	0	0	0	0	0	0	0	0	0	0	0	0	0	0	0	0	0	0	0	0	0	0	0	0	0	0	0	0	0	0	0
OSD101_2014-06-21_0m_NPL022_HWI-M02024_112_000000000-ACJ3F_1_1116_6053_10410	13	0	0	2	1	2	0	0	0	0	0	0	0	0	0	0	0	0	0	0	0	0	0	0	0	0	0	0	0	0	0	0	0	0	0	0	0	0	0	0	0	0	0	0	0	0	0	1	0
OSD101_2014-06-21_0m_NPL022_HWI-M02024_112_000000000-ACJ3F_1_1117_16690_6256	1	0	0	1	0	0	0	0	0	0	0	0	0	0	0	0	0	0	0	0	0	0	0	0	0	0	0	0	0	0	0	0	0	0	0	0	0	0	0	0	0	0	0	0	0	0	0	0	0
OSD101_2014-06-21_0m_NPL022_HWI-M02024_112_000000000-ACJ3F_1_1118_15694_8291	1	0	0	1	0	0	0	0	0	0	0	0	0	0	0	0	0	0	0	0	0	0	0	0	0	0	0	0	0	0	0	0	0	0	0	0	0	0	0	0	0	0	0	0	0	0	0	0	0
OSD101_2014-06-21_0m_NPL022_HWI-M02024_112_000000000-ACJ3F_1_1118_7347_5062	2	0	0	1	0	0	0	0	0	0	0	0	0	0	0	0	0	0	0	0	0	0	0	0	0	0	0	0	0	0	0	0	0	0	0	0	0	0	0	0	0	0	0	0	0	0	0	0	0
OSD101_2014-06-21_0m_NPL022_HWI-M02024_112_000000000-ACJ3F_1_2101_21114_24185	1	0	0	1	0	0	0	0	0	0	0	0	0	0	0	0	0	0	0	0	0	0	0	0	0	0	0	0	0	0	0	0	0	0	0	0	0	0	0	0	0	0	0	0	0	0	0	0	0
OSD101_2014-06-21_0m_NPL022_HWI-M02024_112_000000000-ACJ3F_1_2101_2691_17407	1	0	0	1	0	0	0	0	0	0	0	0	0	0	0	0	0	0	0	0	0	0	0	0	0	0	0	0	0	0	0	0	0	0	0	0	0	0	0	0	0	0	0	0	0	0	0	0	0
OSD101_2014-06-21_0m_NPL022_HWI-M02024_112_000000000-ACJ3F_1_2104_15989_11727	1	0	0	1	0	0	0	0	0	0	0	0	0	0	0	0	0	0	0	0	0	0	0	0	0	0	0	0	0	0	0	0	0	0	0	0	0	0	0	0	0	0	0	0	0	0	0	0	0
OSD101_2014-06-21_0m_NPL022_HWI-M02024_112_000000000-ACJ3F_1_2105_16211_22729	1	0	0	1	0	0	0	0	0	0	0	0	0	0	0	0	0	0	0	0	0	0	0	0	0	0	0	0	0	0	0	0	0	0	0	0	0	0	0	0	0	0	0	0	0	0	0	0	0
OSD101_2014-06-21_0m_NPL022_HWI-M02024_112_000000000-ACJ3F_1_2106_11728_22857	5	0	0	1	0	0	0	0	0	0	0	0	0	1	0	0	0	0	0	0	0	0	0	0	0	0	0	0	0	0	0	0	0	0	0	1	0	0	0	0	0	0	0	0	0	0	0	0	0
OSD101_2014-06-21_0m_NPL022_HWI-M02024_112_000000000-ACJ3F_1_2106_17290_6507	1	0	0	1	0	0	0	0	0	0	0	0	0	0	0	0	0	0	0	0	0	0	0	0	0	0	0	0	0	0	0	0	0	0	0	0	0	0	0	0	0	0	0	0	0	0	0	0	0
OSD101_2014-06-21_0m_NPL022_HWI-M02024_112_000000000-ACJ3F_1_2106_19704_20123	1	0	0	1	0	0	0	0	0	0	0	0	0	0	0	0	0	0	0	0	0	0	0	0	0	0	0	0	0	0	0	0	0	0	0	0	0	0	0	0	0	0	0	0	0	0	0	0	0
OSD101_2014-06-21_0m_NPL022_HWI-M02024_112_000000000-ACJ3F_1_2106_21976_17245	7	0	0	1	0	0	0	0	0	0	0	0	0	0	0	0	0	0	1	0	0	0	0	0	0	0	0	0	0	0	0	0	0	0	0	0	0	0	0	0	0	0	0	0	0	0	0	3	0
OSD101_2014-06-21_0m_NPL022_HWI-M02024_112_000000000-ACJ3F_1_2106_23011_12120	1	0	0	1	0	0	0	0	0	0	0	0	0	0	0	0	0	0	0	0	0	0	0	0	0	0	0	0	0	0	0	0	0	0	0	0	0	0	0	0	0	0	0	0	0	0	0	0	0
OSD101_2014-06-21_0m_NPL022_HWI-M02024_112_000000000-ACJ3F_1_2107_22421_8728	1	0	0	1	0	0	0	0	0	0	0	0	0	0	0	0	0	0	0	0	0	0	0	0	0	0	0	0	0	0	0	0	0	0	0	0	0	0	0	0	0	0	0	0	0	0	0	0	0
OSD101_2014-06-21_0m_NPL022_HWI-M02024_112_000000000-ACJ3F_1_2108_3557_13735	3	0	0	1	0	0	0	0	0	0	0	0	0	0	0	0	0	0	0	0	0	0	0	0	0	0	2	0	0	0	0	0	0	0	0	0	0	0	0	0	0	0	0	0	0	0	0	0	0
OSD101_2014-06-21_0m_NPL022_HWI-M02024_112_000000000-ACJ3F_1_2109_11247_13211	1	0	0	1	0	0	0	0	0	0	0	0	0	0	0	0	0	0	0	0	0	0	0	0	0	0	0	0	0	0	0	0	0	0	0	0	0	0	0	0	0	0	0	0	0	0	0	0	0
OSD101_2014-06-21_0m_NPL022_HWI-M02024_112_000000000-ACJ3F_1_2109_20784_20008	16	0	0	1	0	0	0	0	0	0	0	1	0	0	0	0	0	0	3	0	0	0	0	0	0	0	0	0	0	0	1	0	0	0	0	0	0	0	0	0	0	0	0	0	0	0	0	0	0
OSD101_2014-06-21_0m_NPL022_HWI-M02024_112_000000000-ACJ3F_1_2110_23323_6235	4	0	0	1	0	0	0	0	0	0	0	0	0	0	0	0	0	0	0	0	0	0	0	0	0	0	0	0	0	0	0	0	0	0	0	0	0	0	0	0	0	0	0	0	0	1	0	0	0
OSD101_2014-06-21_0m_NPL022_HWI-M02024_112_000000000-ACJ3F_1_2110_27821_10415	14	0	0	1	0	0	0	0	0	0	0	0	0	0	0	0	0	0	0	0	0	0	0	0	0	0	0	0	0	0	0	0	0	0	0	0	0	0	0	0	0	0	0	0	0	0	0	0	0
OSD101_2014-06-21_0m_NPL022_HWI-M02024_112_000000000-ACJ3F_1_2111_16736_22170	1	0	0	1	0	0	0	0	0	0	0	0	0	0	0	0	0	0	0	0	0	0	0	0	0	0	0	0	0	0	0	0	0	0	0	0	0	0	0	0	0	0	0	0	0	0	0	0	0
OSD101_2014-06-21_0m_NPL022_HWI-M02024_112_000000000-ACJ3F_1_2111_7935_18089	6	0	0	1	0	0	0	0	0	0	0	1	0	0	0	0	0	0	0	0	0	0	0	0	0	0	0	0	0	0	0	0	0	0	0	0	0	0	0	0	0	0	0	0	0	0	0	0	0
OSD101_2014-06-21_0m_NPL022_HWI-M02024_112_000000000-ACJ3F_1_2112_21551_6443	1	0	0	1	0	0	0	0	0	0	0	0	0	0	0	0	0	0	0	0	0	0	0	0	0	0	0	0	0	0	0	0	0	0	0	0	0	0	0	0	0	0	0	0	0	0	0	0	0
OSD101_2014-06-21_0m_NPL022_HWI-M02024_112_000000000-ACJ3F_1_2112_29335_9971	914	0	0	1	0	0	0	0	0	0	1	1	0	0	0	0	0	0	0	0	0	0	0	0	0	0	0	2	0	2	0	0	0	0	0	0	0	1	0	0	0	0	0	0	0	0	0	0	4
OSD101_2014-06-21_0m_NPL022_HWI-M02024_112_000000000-ACJ3F_1_2113_24910_10755	28	0	0	1	0	0	0	0	0	0	0	0	0	0	0	0	0	0	0	0	0	0	0	0	0	0	0	0	0	0	0	0	0	0	0	0	0	0	0	5	0	0	0	0	0	0	0	0	0
OSD101_2014-06-21_0m_NPL022_HWI-M02024_112_000000000-ACJ3F_1_2113_27727_16935	2	0	0	1	0	0	0	0	0	0	0	0	0	0	0	0	0	0	0	0	0	0	0	0	0	0	0	0	0	0	0	0	0	0	0	0	0	0	0	0	0	0	0	0	0	0	0	0	0
OSD101_2014-06-21_0m_NPL022_HWI-M02024_112_000000000-ACJ3F_1_2113_5716_4391	1	0	0	1	0	0	0	0	0	0	0	0	0	0	0	0	0	0	0	0	0	0	0	0	0	0	0	0	0	0	0	0	0	0	0	0	0	0	0	0	0	0	0	0	0	0	0	0	0
OSD101_2014-06-21_0m_NPL022_HWI-M02024_112_000000000-ACJ3F_1_2113_6343_6678	1	0	0	1	0	0	0	0	0	0	0	0	0	0	0	0	0	0	0	0	0	0	0	0	0	0	0	0	0	0	0	0	0	0	0	0	0	0	0	0	0	0	0	0	0	0	0	0	0
OSD101_2014-06-21_0m_NPL022_HWI-M02024_112_000000000-ACJ3F_1_2114_10841_12682	1	0	0	1	0	0	0	0	0	0	0	0	0	0	0	0	0	0	0	0	0	0	0	0	0	0	0	0	0	0	0	0	0	0	0	0	0	0	0	0	0	0	0	0	0	0	0	0	0
OSD101_2014-06-21_0m_NPL022_HWI-M02024_112_000000000-ACJ3F_1_2114_16866_7228	1	0	0	1	0	0	0	0	0	0	0	0	0	0	0	0	0	0	0	0	0	0	0	0	0	0	0	0	0	0	0	0	0	0	0	0	0	0	0	0	0	0	0	0	0	0	0	0	0
OSD101_2014-06-21_0m_NPL022_HWI-M02024_112_000000000-ACJ3F_1_2114_18284_2049	1	0	0	1	0	0	0	0	0	0	0	0	0	0	0	0	0	0	0	0	0	0	0	0	0	0	0	0	0	0	0	0	0	0	0	0	0	0	0	0	0	0	0	0	0	0	0	0	0
OSD101_2014-06-21_0m_NPL022_HWI-M02024_112_000000000-ACJ3F_1_2114_6708_21098	1	0	0	1	0	0	0	0	0	0	0	0	0	0	0	0	0	0	0	0	0	0	0	0	0	0	0	0	0	0	0	0	0	0	0	0	0	0	0	0	0	0	0	0	0	0	0	0	0
OSD101_2014-06-21_0m_NPL022_HWI-M02024_112_000000000-ACJ3F_1_2114_7763_15255	9	0	0	1	0	0	0	0	0	0	0	0	1	0	0	0	0	0	0	0	0	1	0	0	0	0	0	0	0	0	0	0	0	0	0	0	0	0	0	0	0	0	0	0	0	0	0	0	0
OSD101_2014-06-21_0m_NPL022_HWI-M02024_112_000000000-ACJ3F_1_2115_24324_10706	1	0	0	1	0	0	0	0	0	0	0	0	0	0	0	0	0	0	0	0	0	0	0	0	0	0	0	0	0	0	0	0	0	0	0	0	0	0	0	0	0	0	0	0	0	0	0	0	0
OSD101_2014-06-21_0m_NPL022_HWI-M02024_112_000000000-ACJ3F_1_2115_24996_10024	1	0	0	1	0	0	0	0	0	0	0	0	0	0	0	0	0	0	0	0	0	0	0	0	0	0	0	0	0	0	0	0	0	0	0	0	0	0	0	0	0	0	0	0	0	0	0	0	0
OSD101_2014-06-21_0m_NPL022_HWI-M02024_112_000000000-ACJ3F_1_2115_8876_14742	1	0	0	1	0	0	0	0	0	0	0	0	0	0	0	0	0	0	0	0	0	0	0	0	0	0	0	0	0	0	0	0	0	0	0	0	0	0	0	0	0	0	0	0	0	0	0	0	0
OSD101_2014-06-21_0m_NPL022_HWI-M02024_112_000000000-ACJ3F_1_2116_19572_6133	1	0	0	1	0	0	0	0	0	0	0	0	0	0	0	0	0	0	0	0	0	0	0	0	0	0	0	0	0	0	0	0	0	0	0	0	0	0	0	0	0	0	0	0	0	0	0	0	0
OSD101_2014-06-21_0m_NPL022_HWI-M02024_112_000000000-ACJ3F_1_2117_12277_2745	1	0	0	1	0	0	0	0	0	0	0	0	0	0	0	0	0	0	0	0	0	0	0	0	0	0	0	0	0	0	0	0	0	0	0	0	0	0	0	0	0	0	0	0	0	0	0	0	0
OSD102_2014-06-21_0m_NPL022_HWI-M02024_112_000000000-ACJ3F_1_1102_10110_22455	1	0	0	0	1	0	0	0	0	0	0	0	0	0	0	0	0	0	0	0	0	0	0	0	0	0	0	0	0	0	0	0	0	0	0	0	0	0	0	0	0	0	0	0	0	0	0	0	0
OSD102_2014-06-21_0m_NPL022_HWI-M02024_112_000000000-ACJ3F_1_1102_10863_21957	6	0	0	0	1	0	0	0	0	0	0	0	0	0	0	0	0	0	0	0	1	0	0	0	0	0	0	0	0	0	0	0	0	0	0	0	0	0	0	0	0	0	0	0	0	0	0	0	0
OSD102_2014-06-21_0m_NPL022_HWI-M02024_112_000000000-ACJ3F_1_1102_11947_7690	15	0	0	0	1	0	0	0	0	0	0	2	0	0	0	0	0	0	1	0	0	0	0	0	0	0	0	0	0	0	0	0	0	0	0	0	0	0	0	0	0	0	0	0	0	0	0	0	0
OSD102_2014-06-21_0m_NPL022_HWI-M02024_112_000000000-ACJ3F_1_1103_16616_20239	22	0	0	0	1	0	0	0	0	0	0	0	0	0	0	0	1	0	1	0	0	0	0	0	0	0	0	0	0	0	0	0	0	0	0	0	0	0	0	1	0	0	0	0	0	0	0	0	0
OSD102_2014-06-21_0m_NPL022_HWI-M02024_112_000000000-ACJ3F_1_1104_27984_6725	1576	0	0	0	6	0	0	0	20	4	0	2	0	2	0	11	11	1	0	0	0	11	0	0	0	0	0	363	0	62	1	0	0	0	0	0	0	85	0	10	48	0	0	0	0	0	8	0	0
OSD102_2014-06-21_0m_NPL022_HWI-M02024_112_000000000-ACJ3F_1_1105_13525_5808	1	0	0	0	1	0	0	0	0	0	0	0	0	0	0	0	0	0	0	0	0	0	0	0	0	0	0	0	0	0	0	0	0	0	0	0	0	0	0	0	0	0	0	0	0	0	0	0	0
OSD102_2014-06-21_0m_NPL022_HWI-M02024_112_000000000-ACJ3F_1_1105_13993_16378	4	0	0	0	1	0	0	0	0	0	0	0	0	0	0	0	0	0	0	0	0	0	0	0	0	0	0	0	0	0	0	0	0	0	0	0	0	0	0	0	0	0	0	0	0	0	0	0	0
OSD102_2014-06-21_0m_NPL022_HWI-M02024_112_000000000-ACJ3F_1_1105_17027_9581	1	0	0	0	1	0	0	0	0	0	0	0	0	0	0	0	0	0	0	0	0	0	0	0	0	0	0	0	0	0	0	0	0	0	0	0	0	0	0	0	0	0	0	0	0	0	0	0	0
OSD102_2014-06-21_0m_NPL022_HWI-M02024_112_000000000-ACJ3F_1_1105_21605_5550	2	0	0	0	1	0	0	0	0	0	0	0	0	0	0	0	0	0	0	0	0	0	0	0	0	0	0	0	0	0	0	0	0	0	0	0	0	0	0	0	0	0	0	0	0	0	0	0	0
OSD102_2014-06-21_0m_NPL022_HWI-M02024_112_000000000-ACJ3F_1_1105_8106_22668	199	0	0	0	2	0	0	0	0	0	0	0	0	0	0	0	0	0	0	0	0	0	0	0	0	0	0	0	0	0	0	0	0	3	0	0	0	63	0	11	0	0	0	0	0	0	0	0	0
OSD102_2014-06-21_0m_NPL022_HWI-M02024_112_000000000-ACJ3F_1_1106_16815_8273	25	0	0	0	11	0	0	0	0	0	0	0	0	0	0	0	0	0	0	0	0	0	0	0	0	0	0	0	0	0	0	0	0	0	0	0	0	0	0	0	0	0	0	0	0	0	0	0	0
OSD102_2014-06-21_0m_NPL022_HWI-M02024_112_000000000-ACJ3F_1_1106_26791_21709	24	0	0	0	7	0	0	0	0	0	0	0	0	0	0	0	0	0	0	0	0	0	0	0	0	0	0	0	0	0	0	0	0	0	0	0	0	0	0	3	0	0	0	0	0	0	0	0	0
OSD102_2014-06-21_0m_NPL022_HWI-M02024_112_000000000-ACJ3F_1_1107_19181_15224	7	0	0	0	1	0	0	1	0	0	0	0	0	0	0	0	0	0	1	0	0	0	0	0	0	0	0	0	0	0	0	0	0	0	0	0	0	0	0	0	0	0	0	0	0	0	0	0	0
OSD102_2014-06-21_0m_NPL022_HWI-M02024_112_000000000-ACJ3F_1_1107_27338_9836	5	0	0	0	1	0	0	0	0	0	0	0	0	0	0	0	0	0	0	0	0	0	0	0	0	0	0	0	0	0	0	0	0	0	0	0	0	0	0	0	0	0	0	0	0	0	0	0	0
OSD102_2014-06-21_0m_NPL022_HWI-M02024_112_000000000-ACJ3F_1_1107_3959_5671	1	0	0	0	1	0	0	0	0	0	0	0	0	0	0	0	0	0	0	0	0	0	0	0	0	0	0	0	0	0	0	0	0	0	0	0	0	0	0	0	0	0	0	0	0	0	0	0	0
OSD102_2014-06-21_0m_NPL022_HWI-M02024_112_000000000-ACJ3F_1_1107_5847_22437	4	0	0	0	1	0	0	0	0	0	0	0	0	0	0	0	0	0	0	0	0	0	0	0	0	0	0	0	0	0	0	0	0	0	0	0	0	0	0	0	0	0	0	0	0	0	0	0	0
OSD102_2014-06-21_0m_NPL022_HWI-M02024_112_000000000-ACJ3F_1_1108_4321_10293	19	0	0	0	1	0	0	0	0	0	0	2	0	0	0	0	0	0	0	0	0	0	0	0	0	0	0	0	0	0	0	0	0	0	0	0	0	0	0	0	0	0	0	0	0	0	0	0	0
OSD102_2014-06-21_0m_NPL022_HWI-M02024_112_000000000-ACJ3F_1_1108_5581_21331	1	0	0	0	1	0	0	0	0	0	0	0	0	0	0	0	0	0	0	0	0	0	0	0	0	0	0	0	0	0	0	0	0	0	0	0	0	0	0	0	0	0	0	0	0	0	0	0	0
OSD102_2014-06-21_0m_NPL022_HWI-M02024_112_000000000-ACJ3F_1_1109_22843_13848	132	0	0	0	1	0	0	0	0	0	0	0	0	0	0	0	0	0	0	0	0	1	0	0	0	0	0	0	0	0	0	2	0	0	0	0	0	0	0	0	0	0	0	0	0	0	0	0	0
OSD102_2014-06-21_0m_NPL022_HWI-M02024_112_000000000-ACJ3F_1_1109_24921_12523	7	0	0	0	1	0	0	0	0	0	0	0	0	1	0	0	0	0	0	0	1	0	0	0	0	0	0	0	0	0	0	0	0	0	0	0	0	0	0	0	0	0	0	0	0	0	0	0	0
OSD102_2014-06-21_0m_NPL022_HWI-M02024_112_000000000-ACJ3F_1_1109_29140_15384	1	0	0	0	1	0	0	0	0	0	0	0	0	0	0	0	0	0	0	0	0	0	0	0	0	0	0	0	0	0	0	0	0	0	0	0	0	0	0	0	0	0	0	0	0	0	0	0	0
OSD102_2014-06-21_0m_NPL022_HWI-M02024_112_000000000-ACJ3F_1_1110_19640_19592	1	0	0	0	1	0	0	0	0	0	0	0	0	0	0	0	0	0	0	0	0	0	0	0	0	0	0	0	0	0	0	0	0	0	0	0	0	0	0	0	0	0	0	0	0	0	0	0	0
OSD102_2014-06-21_0m_NPL022_HWI-M02024_112_000000000-ACJ3F_1_1110_27522_15639	1	0	0	0	1	0	0	0	0	0	0	0	0	0	0	0	0	0	0	0	0	0	0	0	0	0	0	0	0	0	0	0	0	0	0	0	0	0	0	0	0	0	0	0	0	0	0	0	0
OSD102_2014-06-21_0m_NPL022_HWI-M02024_112_000000000-ACJ3F_1_1111_10629_7779	2	0	0	0	1	0	0	0	0	0	0	0	0	0	0	0	0	0	0	0	0	0	0	0	0	0	0	0	0	0	0	0	0	0	0	0	0	0	0	0	0	0	0	0	0	0	0	0	0
OSD102_2014-06-21_0m_NPL022_HWI-M02024_112_000000000-ACJ3F_1_1111_14576_12915	1	0	0	0	1	0	0	0	0	0	0	0	0	0	0	0	0	0	0	0	0	0	0	0	0	0	0	0	0	0	0	0	0	0	0	0	0	0	0	0	0	0	0	0	0	0	0	0	0
OSD102_2014-06-21_0m_NPL022_HWI-M02024_112_000000000-ACJ3F_1_1111_16018_13771	1	0	0	0	1	0	0	0	0	0	0	0	0	0	0	0	0	0	0	0	0	0	0	0	0	0	0	0	0	0	0	0	0	0	0	0	0	0	0	0	0	0	0	0	0	0	0	0	0
OSD102_2014-06-21_0m_NPL022_HWI-M02024_112_000000000-ACJ3F_1_1111_22904_8918	1	0	0	0	1	0	0	0	0	0	0	0	0	0	0	0	0	0	0	0	0	0	0	0	0	0	0	0	0	0	0	0	0	0	0	0	0	0	0	0	0	0	0	0	0	0	0	0	0
OSD102_2014-06-21_0m_NPL022_HWI-M02024_112_000000000-ACJ3F_1_1112_12277_5353	1	0	0	0	1	0	0	0	0	0	0	0	0	0	0	0	0	0	0	0	0	0	0	0	0	0	0	0	0	0	0	0	0	0	0	0	0	0	0	0	0	0	0	0	0	0	0	0	0
OSD102_2014-06-21_0m_NPL022_HWI-M02024_112_000000000-ACJ3F_1_1112_24408_11375	24	0	0	0	1	0	0	0	0	0	0	3	0	0	0	0	0	0	0	0	0	1	0	0	0	0	0	0	0	0	0	0	0	0	0	0	0	0	0	0	0	0	0	0	0	0	1	0	0
OSD102_2014-06-21_0m_NPL022_HWI-M02024_112_000000000-ACJ3F_1_1112_28054_7466	1	0	0	0	1	0	0	0	0	0	0	0	0	0	0	0	0	0	0	0	0	0	0	0	0	0	0	0	0	0	0	0	0	0	0	0	0	0	0	0	0	0	0	0	0	0	0	0	0
OSD102_2014-06-21_0m_NPL022_HWI-M02024_112_000000000-ACJ3F_1_1114_13126_7673	1	0	0	0	1	0	0	0	0	0	0	0	0	0	0	0	0	0	0	0	0	0	0	0	0	0	0	0	0	0	0	0	0	0	0	0	0	0	0	0	0	0	0	0	0	0	0	0	0
OSD102_2014-06-21_0m_NPL022_HWI-M02024_112_000000000-ACJ3F_1_1114_8953_12586	3	0	0	0	1	0	0	0	0	0	0	0	0	0	0	0	0	0	0	0	0	0	0	0	0	0	1	0	1	0	0	0	0	0	0	0	0	0	0	0	0	0	0	0	0	0	0	0	0
OSD102_2014-06-21_0m_NPL022_HWI-M02024_112_000000000-ACJ3F_1_1115_13143_15259	8	0	0	0	1	0	0	0	0	0	0	0	0	0	0	1	0	0	0	0	0	0	0	0	0	0	0	0	0	0	0	0	0	0	0	0	0	1	0	0	0	0	0	0	0	0	0	0	0
OSD102_2014-06-21_0m_NPL022_HWI-M02024_112_000000000-ACJ3F_1_1115_16840_24965	1	0	0	0	1	0	0	0	0	0	0	0	0	0	0	0	0	0	0	0	0	0	0	0	0	0	0	0	0	0	0	0	0	0	0	0	0	0	0	0	0	0	0	0	0	0	0	0	0
OSD102_2014-06-21_0m_NPL022_HWI-M02024_112_000000000-ACJ3F_1_1115_18280_13435	4	0	0	0	1	0	0	0	0	0	0	0	0	0	0	0	0	0	0	0	0	0	0	0	0	0	0	0	0	0	0	0	0	0	0	0	0	0	0	0	0	0	0	0	0	0	0	0	0
OSD102_2014-06-21_0m_NPL022_HWI-M02024_112_000000000-ACJ3F_1_1115_25083_21111	29	0	0	0	1	0	0	0	0	0	0	0	0	0	0	0	0	0	0	0	0	0	0	0	0	0	0	0	0	0	1	0	0	0	0	0	0	0	0	3	0	0	0	0	0	0	1	0	0
OSD102_2014-06-21_0m_NPL022_HWI-M02024_112_000000000-ACJ3F_1_1115_9337_18268	1	0	0	0	1	0	0	0	0	0	0	0	0	0	0	0	0	0	0	0	0	0	0	0	0	0	0	0	0	0	0	0	0	0	0	0	0	0	0	0	0	0	0	0	0	0	0	0	0
OSD102_2014-06-21_0m_NPL022_HWI-M02024_112_000000000-ACJ3F_1_1116_16694_6708	1	0	0	0	1	0	0	0	0	0	0	0	0	0	0	0	0	0	0	0	0	0	0	0	0	0	0	0	0	0	0	0	0	0	0	0	0	0	0	0	0	0	0	0	0	0	0	0	0
OSD102_2014-06-21_0m_NPL022_HWI-M02024_112_000000000-ACJ3F_1_1116_4034_14813	1	0	0	0	1	0	0	0	0	0	0	0	0	0	0	0	0	0	0	0	0	0	0	0	0	0	0	0	0	0	0	0	0	0	0	0	0	0	0	0	0	0	0	0	0	0	0	0	0
OSD102_2014-06-21_0m_NPL022_HWI-M02024_112_000000000-ACJ3F_1_1116_8228_3127	2	0	0	0	1	0	0	0	0	0	0	0	0	0	0	0	0	0	0	0	0	0	0	0	0	0	1	0	0	0	0	0	0	0	0	0	0	0	0	0	0	0	0	0	0	0	0	0	0
OSD102_2014-06-21_0m_NPL022_HWI-M02024_112_000000000-ACJ3F_1_1117_13065_25028	1	0	0	0	1	0	0	0	0	0	0	0	0	0	0	0	0	0	0	0	0	0	0	0	0	0	0	0	0	0	0	0	0	0	0	0	0	0	0	0	0	0	0	0	0	0	0	0	0
OSD102_2014-06-21_0m_NPL022_HWI-M02024_112_000000000-ACJ3F_1_1117_23625_14263	3	0	0	0	1	0	0	0	0	0	0	0	0	0	0	0	0	0	0	0	0	0	0	0	0	0	0	0	0	0	0	0	0	0	0	0	0	0	0	0	0	0	0	0	0	0	0	0	0
OSD102_2014-06-21_0m_NPL022_HWI-M02024_112_000000000-ACJ3F_1_1117_3863_14675	1	0	0	0	1	0	0	0	0	0	0	0	0	0	0	0	0	0	0	0	0	0	0	0	0	0	0	0	0	0	0	0	0	0	0	0	0	0	0	0	0	0	0	0	0	0	0	0	0
OSD102_2014-06-21_0m_NPL022_HWI-M02024_112_000000000-ACJ3F_1_1118_10908_4967	1	0	0	0	1	0	0	0	0	0	0	0	0	0	0	0	0	0	0	0	0	0	0	0	0	0	0	0	0	0	0	0	0	0	0	0	0	0	0	0	0	0	0	0	0	0	0	0	0
OSD102_2014-06-21_0m_NPL022_HWI-M02024_112_000000000-ACJ3F_1_1118_11850_22118	4	0	0	0	1	0	0	0	0	0	0	0	0	0	0	0	0	0	0	0	0	0	0	0	0	0	0	0	0	0	0	0	0	0	0	0	0	0	0	1	0	0	0	0	0	0	0	0	0
OSD102_2014-06-21_0m_NPL022_HWI-M02024_112_000000000-ACJ3F_1_1118_12855_10183	5	0	0	0	1	0	0	0	0	0	0	0	0	0	0	0	0	0	0	0	0	0	0	0	0	0	0	0	0	0	0	1	0	0	0	0	0	0	0	0	0	0	0	0	0	0	0	0	0
OSD102_2014-06-21_0m_NPL022_HWI-M02024_112_000000000-ACJ3F_1_1118_15991_19816	1	0	0	0	1	0	0	0	0	0	0	0	0	0	0	0	0	0	0	0	0	0	0	0	0	0	0	0	0	0	0	0	0	0	0	0	0	0	0	0	0	0	0	0	0	0	0	0	0
OSD102_2014-06-21_0m_NPL022_HWI-M02024_112_000000000-ACJ3F_1_1118_16693_7814	1	0	0	0	1	0	0	0	0	0	0	0	0	0	0	0	0	0	0	0	0	0	0	0	0	0	0	0	0	0	0	0	0	0	0	0	0	0	0	0	0	0	0	0	0	0	0	0	0
OSD102_2014-06-21_0m_NPL022_HWI-M02024_112_000000000-ACJ3F_1_1119_13839_17850	14	0	0	0	1	0	0	0	0	0	0	1	0	0	0	0	1	0	0	0	0	0	0	0	0	0	0	0	0	0	0	0	0	0	0	0	0	0	0	0	0	0	0	0	0	0	0	0	0
OSD102_2014-06-21_0m_NPL022_HWI-M02024_112_000000000-ACJ3F_1_1119_16530_5035	9	0	0	0	2	0	0	0	0	0	0	0	0	0	0	0	0	0	0	0	0	0	0	0	0	0	0	0	0	0	0	0	0	0	0	0	0	0	0	3	0	0	0	0	0	0	0	0	0
OSD102_2014-06-21_0m_NPL022_HWI-M02024_112_000000000-ACJ3F_1_2101_10291_3947	1	0	0	0	1	0	0	0	0	0	0	0	0	0	0	0	0	0	0	0	0	0	0	0	0	0	0	0	0	0	0	0	0	0	0	0	0	0	0	0	0	0	0	0	0	0	0	0	0
OSD102_2014-06-21_0m_NPL022_HWI-M02024_112_000000000-ACJ3F_1_2101_19909_17383	1	0	0	0	1	0	0	0	0	0	0	0	0	0	0	0	0	0	0	0	0	0	0	0	0	0	0	0	0	0	0	0	0	0	0	0	0	0	0	0	0	0	0	0	0	0	0	0	0
OSD102_2014-06-21_0m_NPL022_HWI-M02024_112_000000000-ACJ3F_1_2101_22505_7461	20	0	0	0	1	0	0	0	0	0	0	0	0	0	0	0	1	0	1	0	0	0	0	0	0	0	0	0	0	0	0	0	0	0	0	0	0	0	0	1	0	0	0	0	0	0	0	0	0
OSD102_2014-06-21_0m_NPL022_HWI-M02024_112_000000000-ACJ3F_1_2101_26227_19097	6	0	0	0	1	0	0	0	0	0	0	0	0	0	0	0	0	0	0	0	0	0	0	0	0	0	0	0	0	0	0	0	0	0	0	0	0	0	0	0	0	0	0	0	0	0	0	0	0
OSD102_2014-06-21_0m_NPL022_HWI-M02024_112_000000000-ACJ3F_1_2101_6412_15934	1	0	0	0	1	0	0	0	0	0	0	0	0	0	0	0	0	0	0	0	0	0	0	0	0	0	0	0	0	0	0	0	0	0	0	0	0	0	0	0	0	0	0	0	0	0	0	0	0
OSD102_2014-06-21_0m_NPL022_HWI-M02024_112_000000000-ACJ3F_1_2101_9226_17861	1	0	0	0	1	0	0	0	0	0	0	0	0	0	0	0	0	0	0	0	0	0	0	0	0	0	0	0	0	0	0	0	0	0	0	0	0	0	0	0	0	0	0	0	0	0	0	0	0
OSD102_2014-06-21_0m_NPL022_HWI-M02024_112_000000000-ACJ3F_1_2103_11698_15187	1	0	0	0	1	0	0	0	0	0	0	0	0	0	0	0	0	0	0	0	0	0	0	0	0	0	0	0	0	0	0	0	0	0	0	0	0	0	0	0	0	0	0	0	0	0	0	0	0
OSD102_2014-06-21_0m_NPL022_HWI-M02024_112_000000000-ACJ3F_1_2103_27961_8967	1	0	0	0	1	0	0	0	0	0	0	0	0	0	0	0	0	0	0	0	0	0	0	0	0	0	0	0	0	0	0	0	0	0	0	0	0	0	0	0	0	0	0	0	0	0	0	0	0
OSD102_2014-06-21_0m_NPL022_HWI-M02024_112_000000000-ACJ3F_1_2103_6158_15901	1	0	0	0	1	0	0	0	0	0	0	0	0	0	0	0	0	0	0	0	0	0	0	0	0	0	0	0	0	0	0	0	0	0	0	0	0	0	0	0	0	0	0	0	0	0	0	0	0
OSD102_2014-06-21_0m_NPL022_HWI-M02024_112_000000000-ACJ3F_1_2104_12283_25009	1	0	0	0	1	0	0	0	0	0	0	0	0	0	0	0	0	0	0	0	0	0	0	0	0	0	0	0	0	0	0	0	0	0	0	0	0	0	0	0	0	0	0	0	0	0	0	0	0
OSD102_2014-06-21_0m_NPL022_HWI-M02024_112_000000000-ACJ3F_1_2104_12682_11238	1	0	0	0	1	0	0	0	0	0	0	0	0	0	0	0	0	0	0	0	0	0	0	0	0	0	0	0	0	0	0	0	0	0	0	0	0	0	0	0	0	0	0	0	0	0	0	0	0
OSD102_2014-06-21_0m_NPL022_HWI-M02024_112_000000000-ACJ3F_1_2104_13037_12004	2	0	0	0	1	0	0	0	0	0	0	0	0	0	0	0	0	0	0	0	0	0	0	0	0	0	0	0	0	0	0	1	0	0	0	0	0	0	0	0	0	0	0	0	0	0	0	0	0
OSD102_2014-06-21_0m_NPL022_HWI-M02024_112_000000000-ACJ3F_1_2104_15303_5930	1	0	0	0	1	0	0	0	0	0	0	0	0	0	0	0	0	0	0	0	0	0	0	0	0	0	0	0	0	0	0	0	0	0	0	0	0	0	0	0	0	0	0	0	0	0	0	0	0
OSD102_2014-06-21_0m_NPL022_HWI-M02024_112_000000000-ACJ3F_1_2104_20375_7868	1	0	0	0	1	0	0	0	0	0	0	0	0	0	0	0	0	0	0	0	0	0	0	0	0	0	0	0	0	0	0	0	0	0	0	0	0	0	0	0	0	0	0	0	0	0	0	0	0
OSD102_2014-06-21_0m_NPL022_HWI-M02024_112_000000000-ACJ3F_1_2104_22190_16947	1	0	0	0	1	0	0	0	0	0	0	0	0	0	0	0	0	0	0	0	0	0	0	0	0	0	0	0	0	0	0	0	0	0	0	0	0	0	0	0	0	0	0	0	0	0	0	0	0
OSD102_2014-06-21_0m_NPL022_HWI-M02024_112_000000000-ACJ3F_1_2104_22494_2112	1	0	0	0	1	0	0	0	0	0	0	0	0	0	0	0	0	0	0	0	0	0	0	0	0	0	0	0	0	0	0	0	0	0	0	0	0	0	0	0	0	0	0	0	0	0	0	0	0
OSD102_2014-06-21_0m_NPL022_HWI-M02024_112_000000000-ACJ3F_1_2104_22661_22151	6	0	0	0	1	0	0	0	0	0	0	0	0	0	0	0	0	0	0	0	0	0	0	0	0	0	0	0	0	0	0	0	0	0	0	0	0	0	0	0	0	0	0	0	0	0	0	0	0
OSD102_2014-06-21_0m_NPL022_HWI-M02024_112_000000000-ACJ3F_1_2104_27573_7983	1	0	0	0	1	0	0	0	0	0	0	0	0	0	0	0	0	0	0	0	0	0	0	0	0	0	0	0	0	0	0	0	0	0	0	0	0	0	0	0	0	0	0	0	0	0	0	0	0
OSD102_2014-06-21_0m_NPL022_HWI-M02024_112_000000000-ACJ3F_1_2104_2848_8455	1	0	0	0	1	0	0	0	0	0	0	0	0	0	0	0	0	0	0	0	0	0	0	0	0	0	0	0	0	0	0	0	0	0	0	0	0	0	0	0	0	0	0	0	0	0	0	0	0
OSD102_2014-06-21_0m_NPL022_HWI-M02024_112_000000000-ACJ3F_1_2104_4268_15520	2	0	0	0	1	0	0	0	0	0	0	0	0	0	0	0	0	0	0	0	0	0	0	0	0	0	0	0	0	0	0	0	0	0	0	0	0	0	0	0	0	0	0	0	0	0	0	0	0
OSD102_2014-06-21_0m_NPL022_HWI-M02024_112_000000000-ACJ3F_1_2104_6509_7721	1	0	0	0	1	0	0	0	0	0	0	0	0	0	0	0	0	0	0	0	0	0	0	0	0	0	0	0	0	0	0	0	0	0	0	0	0	0	0	0	0	0	0	0	0	0	0	0	0
OSD102_2014-06-21_0m_NPL022_HWI-M02024_112_000000000-ACJ3F_1_2104_8971_16311	1	0	0	0	1	0	0	0	0	0	0	0	0	0	0	0	0	0	0	0	0	0	0	0	0	0	0	0	0	0	0	0	0	0	0	0	0	0	0	0	0	0	0	0	0	0	0	0	0
OSD102_2014-06-21_0m_NPL022_HWI-M02024_112_000000000-ACJ3F_1_2105_18942_12463	5	0	0	0	1	0	0	0	0	0	0	0	0	0	0	0	0	0	0	0	0	0	0	0	0	0	0	0	0	0	0	0	0	0	0	0	0	0	0	0	0	0	0	0	0	0	0	0	0
OSD102_2014-06-21_0m_NPL022_HWI-M02024_112_000000000-ACJ3F_1_2105_20001_22726	18	0	0	0	1	0	0	0	0	0	0	0	0	0	0	0	0	0	0	0	0	0	0	0	0	0	0	0	0	0	0	0	0	0	0	0	0	0	0	0	0	0	0	0	0	0	0	0	0
OSD102_2014-06-21_0m_NPL022_HWI-M02024_112_000000000-ACJ3F_1_2105_22296_19656	1	0	0	0	1	0	0	0	0	0	0	0	0	0	0	0	0	0	0	0	0	0	0	0	0	0	0	0	0	0	0	0	0	0	0	0	0	0	0	0	0	0	0	0	0	0	0	0	0
OSD102_2014-06-21_0m_NPL022_HWI-M02024_112_000000000-ACJ3F_1_2105_23811_11481	14	0	0	0	1	0	0	0	0	0	0	0	0	0	0	0	0	0	0	0	0	0	0	0	0	0	0	0	0	0	0	0	0	0	0	0	0	0	0	0	0	0	0	0	0	0	0	0	0
OSD102_2014-06-21_0m_NPL022_HWI-M02024_112_000000000-ACJ3F_1_2105_3973_17256	1	0	0	0	1	0	0	0	0	0	0	0	0	0	0	0	0	0	0	0	0	0	0	0	0	0	0	0	0	0	0	0	0	0	0	0	0	0	0	0	0	0	0	0	0	0	0	0	0
OSD102_2014-06-21_0m_NPL022_HWI-M02024_112_000000000-ACJ3F_1_2105_5301_20348	1	0	0	0	1	0	0	0	0	0	0	0	0	0	0	0	0	0	0	0	0	0	0	0	0	0	0	0	0	0	0	0	0	0	0	0	0	0	0	0	0	0	0	0	0	0	0	0	0
OSD102_2014-06-21_0m_NPL022_HWI-M02024_112_000000000-ACJ3F_1_2106_13429_18064	1	0	0	0	1	0	0	0	0	0	0	0	0	0	0	0	0	0	0	0	0	0	0	0	0	0	0	0	0	0	0	0	0	0	0	0	0	0	0	0	0	0	0	0	0	0	0	0	0
OSD102_2014-06-21_0m_NPL022_HWI-M02024_112_000000000-ACJ3F_1_2106_13944_13191	1	0	0	0	1	0	0	0	0	0	0	0	0	0	0	0	0	0	0	0	0	0	0	0	0	0	0	0	0	0	0	0	0	0	0	0	0	0	0	0	0	0	0	0	0	0	0	0	0
OSD102_2014-06-21_0m_NPL022_HWI-M02024_112_000000000-ACJ3F_1_2106_14259_7813	9	0	0	0	1	0	0	0	0	0	0	0	1	0	0	0	0	0	0	0	0	0	0	0	0	0	0	0	0	0	0	0	0	0	0	0	0	0	0	0	0	0	0	0	0	0	0	0	0
OSD102_2014-06-21_0m_NPL022_HWI-M02024_112_000000000-ACJ3F_1_2106_15518_17895	1	0	0	0	1	0	0	0	0	0	0	0	0	0	0	0	0	0	0	0	0	0	0	0	0	0	0	0	0	0	0	0	0	0	0	0	0	0	0	0	0	0	0	0	0	0	0	0	0
OSD102_2014-06-21_0m_NPL022_HWI-M02024_112_000000000-ACJ3F_1_2106_18090_12706	1	0	0	0	1	0	0	0	0	0	0	0	0	0	0	0	0	0	0	0	0	0	0	0	0	0	0	0	0	0	0	0	0	0	0	0	0	0	0	0	0	0	0	0	0	0	0	0	0
OSD102_2014-06-21_0m_NPL022_HWI-M02024_112_000000000-ACJ3F_1_2106_19822_5712	1	0	0	0	1	0	0	0	0	0	0	0	0	0	0	0	0	0	0	0	0	0	0	0	0	0	0	0	0	0	0	0	0	0	0	0	0	0	0	0	0	0	0	0	0	0	0	0	0
OSD102_2014-06-21_0m_NPL022_HWI-M02024_112_000000000-ACJ3F_1_2106_20855_8803	32	0	0	0	3	0	0	0	0	0	0	1	0	0	0	0	0	0	0	0	0	0	0	0	0	0	0	0	0	0	0	0	0	0	0	0	0	0	0	0	0	0	1	0	0	0	0	0	0
OSD102_2014-06-21_0m_NPL022_HWI-M02024_112_000000000-ACJ3F_1_2107_15888_13334	1	0	0	0	1	0	0	0	0	0	0	0	0	0	0	0	0	0	0	0	0	0	0	0	0	0	0	0	0	0	0	0	0	0	0	0	0	0	0	0	0	0	0	0	0	0	0	0	0
OSD102_2014-06-21_0m_NPL022_HWI-M02024_112_000000000-ACJ3F_1_2107_18937_4596	1	0	0	0	1	0	0	0	0	0	0	0	0	0	0	0	0	0	0	0	0	0	0	0	0	0	0	0	0	0	0	0	0	0	0	0	0	0	0	0	0	0	0	0	0	0	0	0	0
OSD102_2014-06-21_0m_NPL022_HWI-M02024_112_000000000-ACJ3F_1_2107_21199_19163	1	0	0	0	1	0	0	0	0	0	0	0	0	0	0	0	0	0	0	0	0	0	0	0	0	0	0	0	0	0	0	0	0	0	0	0	0	0	0	0	0	0	0	0	0	0	0	0	0
OSD102_2014-06-21_0m_NPL022_HWI-M02024_112_000000000-ACJ3F_1_2108_14047_14612	1	0	0	0	1	0	0	0	0	0	0	0	0	0	0	0	0	0	0	0	0	0	0	0	0	0	0	0	0	0	0	0	0	0	0	0	0	0	0	0	0	0	0	0	0	0	0	0	0
OSD102_2014-06-21_0m_NPL022_HWI-M02024_112_000000000-ACJ3F_1_2108_16639_8793	1	0	0	0	1	0	0	0	0	0	0	0	0	0	0	0	0	0	0	0	0	0	0	0	0	0	0	0	0	0	0	0	0	0	0	0	0	0	0	0	0	0	0	0	0	0	0	0	0
OSD102_2014-06-21_0m_NPL022_HWI-M02024_112_000000000-ACJ3F_1_2108_24323_17144	32	0	0	0	1	0	0	0	0	0	0	0	0	0	0	0	1	0	2	0	0	0	0	0	0	0	0	0	0	0	1	0	0	0	0	0	0	0	0	0	0	0	0	0	0	0	1	1	0
OSD102_2014-06-21_0m_NPL022_HWI-M02024_112_000000000-ACJ3F_1_2108_26284_18444	1	0	0	0	1	0	0	0	0	0	0	0	0	0	0	0	0	0	0	0	0	0	0	0	0	0	0	0	0	0	0	0	0	0	0	0	0	0	0	0	0	0	0	0	0	0	0	0	0
OSD102_2014-06-21_0m_NPL022_HWI-M02024_112_000000000-ACJ3F_1_2108_3805_19544	1	0	0	0	1	0	0	0	0	0	0	0	0	0	0	0	0	0	0	0	0	0	0	0	0	0	0	0	0	0	0	0	0	0	0	0	0	0	0	0	0	0	0	0	0	0	0	0	0
OSD102_2014-06-21_0m_NPL022_HWI-M02024_112_000000000-ACJ3F_1_2108_7902_18426	20	0	0	0	1	0	0	0	0	0	0	0	0	0	0	0	0	0	0	0	0	0	0	0	0	0	0	0	0	0	0	0	0	0	0	0	0	1	0	0	0	0	0	0	0	0	0	0	0
OSD102_2014-06-21_0m_NPL022_HWI-M02024_112_000000000-ACJ3F_1_2109_11138_5526	4	0	0	0	1	0	0	0	0	0	0	0	0	0	0	0	0	0	0	0	0	0	0	0	0	0	0	0	0	0	0	0	0	0	0	0	0	0	0	0	0	0	0	0	0	0	1	0	0
OSD102_2014-06-21_0m_NPL022_HWI-M02024_112_000000000-ACJ3F_1_2109_22996_11896	90	0	0	0	1	0	0	0	0	0	0	8	2	0	0	0	3	0	2	0	0	0	0	0	0	0	0	0	0	0	2	0	1	0	0	0	0	0	0	3	0	0	0	0	0	0	0	0	0
OSD102_2014-06-21_0m_NPL022_HWI-M02024_112_000000000-ACJ3F_1_2109_25974_14839	1	0	0	0	1	0	0	0	0	0	0	0	0	0	0	0	0	0	0	0	0	0	0	0	0	0	0	0	0	0	0	0	0	0	0	0	0	0	0	0	0	0	0	0	0	0	0	0	0
OSD102_2014-06-21_0m_NPL022_HWI-M02024_112_000000000-ACJ3F_1_2110_19827_18081	29	0	0	0	1	1	0	0	0	0	0	2	0	0	0	0	1	0	0	0	0	1	0	0	0	0	0	0	0	0	0	0	0	0	0	0	0	0	0	0	0	0	0	0	0	0	0	0	0
OSD102_2014-06-21_0m_NPL022_HWI-M02024_112_000000000-ACJ3F_1_2110_21187_11537	14	0	0	0	1	0	0	0	0	0	0	0	0	0	0	0	1	0	0	0	0	0	0	0	0	0	0	0	0	0	0	0	0	0	0	0	0	0	0	0	0	0	0	0	0	0	0	0	0
OSD102_2014-06-21_0m_NPL022_HWI-M02024_112_000000000-ACJ3F_1_2111_20528_3845	1	0	0	0	1	0	0	0	0	0	0	0	0	0	0	0	0	0	0	0	0	0	0	0	0	0	0	0	0	0	0	0	0	0	0	0	0	0	0	0	0	0	0	0	0	0	0	0	0
OSD102_2014-06-21_0m_NPL022_HWI-M02024_112_000000000-ACJ3F_1_2111_23417_24361	3	0	0	0	1	0	0	0	0	0	0	0	0	0	0	0	0	0	0	0	0	0	0	0	0	0	2	0	0	0	0	0	0	0	0	0	0	0	0	0	0	0	0	0	0	0	0	0	0
OSD102_2014-06-21_0m_NPL022_HWI-M02024_112_000000000-ACJ3F_1_2111_27551_18915	1	0	0	0	1	0	0	0	0	0	0	0	0	0	0	0	0	0	0	0	0	0	0	0	0	0	0	0	0	0	0	0	0	0	0	0	0	0	0	0	0	0	0	0	0	0	0	0	0
OSD102_2014-06-21_0m_NPL022_HWI-M02024_112_000000000-ACJ3F_1_2111_6585_19212	4	0	0	0	1	0	0	0	0	0	0	0	0	0	0	0	0	0	0	0	0	0	0	0	0	0	0	0	0	0	0	0	0	0	0	0	0	0	0	0	0	0	0	0	0	0	0	0	0
OSD102_2014-06-21_0m_NPL022_HWI-M02024_112_000000000-ACJ3F_1_2112_12370_18110	1	0	0	0	1	0	0	0	0	0	0	0	0	0	0	0	0	0	0	0	0	0	0	0	0	0	0	0	0	0	0	0	0	0	0	0	0	0	0	0	0	0	0	0	0	0	0	0	0
OSD102_2014-06-21_0m_NPL022_HWI-M02024_112_000000000-ACJ3F_1_2112_8379_10615	2	0	0	0	1	0	0	0	0	0	0	0	0	0	0	0	0	0	0	0	0	0	0	0	0	0	0	0	0	0	0	0	0	0	0	0	0	0	0	0	0	0	0	0	0	0	0	0	0
OSD102_2014-06-21_0m_NPL022_HWI-M02024_112_000000000-ACJ3F_1_2113_15126_11277	4	0	0	0	2	0	0	0	0	0	0	0	0	0	0	0	0	0	0	0	0	0	0	0	0	0	0	2	0	0	0	0	0	0	0	0	0	0	0	0	0	0	0	0	0	0	0	0	0
OSD102_2014-06-21_0m_NPL022_HWI-M02024_112_000000000-ACJ3F_1_2113_16721_24449	1	0	0	0	1	0	0	0	0	0	0	0	0	0	0	0	0	0	0	0	0	0	0	0	0	0	0	0	0	0	0	0	0	0	0	0	0	0	0	0	0	0	0	0	0	0	0	0	0
OSD102_2014-06-21_0m_NPL022_HWI-M02024_112_000000000-ACJ3F_1_2114_15748_19180	12	0	0	0	1	0	0	0	0	0	0	3	0	0	0	0	0	0	0	0	0	0	0	0	0	0	0	0	0	0	0	0	0	0	0	0	0	0	0	0	0	0	0	0	0	0	0	0	0
OSD102_2014-06-21_0m_NPL022_HWI-M02024_112_000000000-ACJ3F_1_2114_2357_12021	26	0	0	0	1	0	0	0	0	0	0	0	0	0	0	0	0	0	0	0	0	0	0	0	0	0	0	0	0	0	0	0	0	0	0	0	0	0	0	4	0	0	0	0	0	0	0	0	0
OSD102_2014-06-21_0m_NPL022_HWI-M02024_112_000000000-ACJ3F_1_2114_6859_2531	12	0	0	0	1	0	0	0	0	0	0	0	0	0	0	0	0	0	0	0	0	0	0	0	0	0	0	0	0	0	0	0	0	0	0	0	0	0	0	0	0	0	0	0	0	0	0	0	0
OSD102_2014-06-21_0m_NPL022_HWI-M02024_112_000000000-ACJ3F_1_2115_22597_18628	1	0	0	0	1	0	0	0	0	0	0	0	0	0	0	0	0	0	0	0	0	0	0	0	0	0	0	0	0	0	0	0	0	0	0	0	0	0	0	0	0	0	0	0	0	0	0	0	0
OSD102_2014-06-21_0m_NPL022_HWI-M02024_112_000000000-ACJ3F_1_2115_25352_7520	1	0	0	0	1	0	0	0	0	0	0	0	0	0	0	0	0	0	0	0	0	0	0	0	0	0	0	0	0	0	0	0	0	0	0	0	0	0	0	0	0	0	0	0	0	0	0	0	0
OSD102_2014-06-21_0m_NPL022_HWI-M02024_112_000000000-ACJ3F_1_2115_2839_14615	2	0	0	0	1	0	0	0	0	0	0	0	0	0	0	0	0	0	0	0	0	0	0	0	0	0	0	0	0	0	0	0	0	0	0	0	0	0	0	0	0	0	0	0	0	0	0	0	0
OSD102_2014-06-21_0m_NPL022_HWI-M02024_112_000000000-ACJ3F_1_2115_4455_16460	1	0	0	0	1	0	0	0	0	0	0	0	0	0	0	0	0	0	0	0	0	0	0	0	0	0	0	0	0	0	0	0	0	0	0	0	0	0	0	0	0	0	0	0	0	0	0	0	0
OSD102_2014-06-21_0m_NPL022_HWI-M02024_112_000000000-ACJ3F_1_2115_6602_13115	1	0	0	0	1	0	0	0	0	0	0	0	0	0	0	0	0	0	0	0	0	0	0	0	0	0	0	0	0	0	0	0	0	0	0	0	0	0	0	0	0	0	0	0	0	0	0	0	0
OSD102_2014-06-21_0m_NPL022_HWI-M02024_112_000000000-ACJ3F_1_2116_11898_2563	2	0	0	0	1	0	0	0	0	0	0	0	0	0	0	0	0	0	0	0	0	0	0	0	0	0	0	0	0	0	0	0	0	0	0	0	0	0	0	0	0	0	0	0	0	0	0	0	0
OSD102_2014-06-21_0m_NPL022_HWI-M02024_112_000000000-ACJ3F_1_2116_17329_5491	8	0	0	0	1	0	0	0	0	0	0	0	1	0	0	0	0	0	0	0	0	0	0	0	0	0	0	0	0	0	0	0	0	0	0	0	0	0	0	0	0	0	0	0	0	0	0	0	0
OSD102_2014-06-21_0m_NPL022_HWI-M02024_112_000000000-ACJ3F_1_2116_20553_7867	1	0	0	0	1	0	0	0	0	0	0	0	0	0	0	0	0	0	0	0	0	0	0	0	0	0	0	0	0	0	0	0	0	0	0	0	0	0	0	0	0	0	0	0	0	0	0	0	0
OSD102_2014-06-21_0m_NPL022_HWI-M02024_112_000000000-ACJ3F_1_2116_28341_15274	4	0	0	0	1	0	0	0	0	0	0	0	0	0	0	0	0	0	0	0	0	0	0	0	0	0	0	0	0	0	0	0	0	0	0	0	0	0	0	0	0	0	0	0	0	0	0	0	0
OSD102_2014-06-21_0m_NPL022_HWI-M02024_112_000000000-ACJ3F_1_2116_5552_16450	1	0	0	0	1	0	0	0	0	0	0	0	0	0	0	0	0	0	0	0	0	0	0	0	0	0	0	0	0	0	0	0	0	0	0	0	0	0	0	0	0	0	0	0	0	0	0	0	0
OSD102_2014-06-21_0m_NPL022_HWI-M02024_112_000000000-ACJ3F_1_2117_15953_17735	1	0	0	0	1	0	0	0	0	0	0	0	0	0	0	0	0	0	0	0	0	0	0	0	0	0	0	0	0	0	0	0	0	0	0	0	0	0	0	0	0	0	0	0	0	0	0	0	0
OSD102_2014-06-21_0m_NPL022_HWI-M02024_112_000000000-ACJ3F_1_2117_19915_6737	1	0	0	0	1	0	0	0	0	0	0	0	0	0	0	0	0	0	0	0	0	0	0	0	0	0	0	0	0	0	0	0	0	0	0	0	0	0	0	0	0	0	0	0	0	0	0	0	0
OSD102_2014-06-21_0m_NPL022_HWI-M02024_112_000000000-ACJ3F_1_2117_27974_16848	1	0	0	0	1	0	0	0	0	0	0	0	0	0	0	0	0	0	0	0	0	0	0	0	0	0	0	0	0	0	0	0	0	0	0	0	0	0	0	0	0	0	0	0	0	0	0	0	0
OSD102_2014-06-21_0m_NPL022_HWI-M02024_112_000000000-ACJ3F_1_2117_5246_5247	30	0	0	0	2	0	0	0	0	0	0	1	2	0	0	0	1	0	0	0	0	0	0	0	0	0	0	0	0	0	0	0	0	0	0	0	0	0	0	0	0	0	0	0	0	0	0	0	0
OSD102_2014-06-21_0m_NPL022_HWI-M02024_112_000000000-ACJ3F_1_2117_5421_12031	1	0	0	0	1	0	0	0	0	0	0	0	0	0	0	0	0	0	0	0	0	0	0	0	0	0	0	0	0	0	0	0	0	0	0	0	0	0	0	0	0	0	0	0	0	0	0	0	0
OSD102_2014-06-21_0m_NPL022_HWI-M02024_112_000000000-ACJ3F_1_2118_11403_11544	6	0	0	0	1	0	0	0	0	0	0	0	0	0	0	0	0	0	0	0	0	0	0	0	0	0	0	0	0	0	0	0	0	0	0	0	0	0	0	0	0	0	0	0	0	0	0	0	0
OSD102_2014-06-21_0m_NPL022_HWI-M02024_112_000000000-ACJ3F_1_2118_22003_25049	1	0	0	0	1	0	0	0	0	0	0	0	0	0	0	0	0	0	0	0	0	0	0	0	0	0	0	0	0	0	0	0	0	0	0	0	0	0	0	0	0	0	0	0	0	0	0	0	0
OSD102_2014-06-21_0m_NPL022_HWI-M02024_112_000000000-ACJ3F_1_2118_2384_15813	1	0	0	0	1	0	0	0	0	0	0	0	0	0	0	0	0	0	0	0	0	0	0	0	0	0	0	0	0	0	0	0	0	0	0	0	0	0	0	0	0	0	0	0	0	0	0	0	0
OSD102_2014-06-21_0m_NPL022_HWI-M02024_112_000000000-ACJ3F_1_2118_26432_5725	1	0	0	0	1	0	0	0	0	0	0	0	0	0	0	0	0	0	0	0	0	0	0	0	0	0	0	0	0	0	0	0	0	0	0	0	0	0	0	0	0	0	0	0	0	0	0	0	0
OSD102_2014-06-21_0m_NPL022_HWI-M02024_112_000000000-ACJ3F_1_2118_27165_9512	1	0	0	0	1	0	0	0	0	0	0	0	0	0	0	0	0	0	0	0	0	0	0	0	0	0	0	0	0	0	0	0	0	0	0	0	0	0	0	0	0	0	0	0	0	0	0	0	0
OSD102_2014-06-21_0m_NPL022_HWI-M02024_112_000000000-ACJ3F_1_2118_27828_16668	5	0	0	0	1	0	0	0	0	0	0	0	0	0	0	0	0	0	0	0	0	0	0	0	0	0	0	0	0	0	0	0	0	0	0	0	0	0	0	0	0	0	0	0	0	0	1	0	0
OSD102_2014-06-21_0m_NPL022_HWI-M02024_112_000000000-ACJ3F_1_2118_3651_13502	1	0	0	0	1	0	0	0	0	0	0	0	0	0	0	0	0	0	0	0	0	0	0	0	0	0	0	0	0	0	0	0	0	0	0	0	0	0	0	0	0	0	0	0	0	0	0	0	0
OSD102_2014-06-21_0m_NPL022_HWI-M02024_112_000000000-ACJ3F_1_2119_18793_19919	1	0	0	0	1	0	0	0	0	0	0	0	0	0	0	0	0	0	0	0	0	0	0	0	0	0	0	0	0	0	0	0	0	0	0	0	0	0	0	0	0	0	0	0	0	0	0	0	0
OSD103_2014-06-21_0m_NPL022_HWI-M02024_112_000000000-ACJ3F_1_1102_25275_17128	1	0	0	0	0	1	0	0	0	0	0	0	0	0	0	0	0	0	0	0	0	0	0	0	0	0	0	0	0	0	0	0	0	0	0	0	0	0	0	0	0	0	0	0	0	0	0	0	0
OSD103_2014-06-21_0m_NPL022_HWI-M02024_112_000000000-ACJ3F_1_1103_15236_19775	10	0	0	0	0	1	0	0	0	0	0	0	1	0	0	0	0	0	0	0	0	0	0	0	0	0	0	0	0	0	0	0	0	0	0	0	0	0	0	0	0	0	0	0	0	0	0	0	0
OSD103_2014-06-21_0m_NPL022_HWI-M02024_112_000000000-ACJ3F_1_1103_16027_14907	36	0	0	0	0	1	0	0	0	0	0	3	0	0	0	0	0	2	0	0	0	1	0	0	0	0	0	0	0	0	2	0	0	0	0	0	0	0	0	2	0	0	1	0	0	0	0	0	0
OSD103_2014-06-21_0m_NPL022_HWI-M02024_112_000000000-ACJ3F_1_1106_3538_15644	16	0	0	0	0	1	0	0	0	0	0	0	0	0	0	0	0	0	0	0	0	0	0	0	0	0	0	0	0	0	0	0	1	0	0	0	0	0	0	1	0	0	0	0	0	0	0	0	0
OSD103_2014-06-21_0m_NPL022_HWI-M02024_112_000000000-ACJ3F_1_1108_19842_13888	8	0	0	0	0	1	0	0	0	0	0	1	0	0	0	0	0	0	0	0	0	0	0	0	0	0	0	0	0	0	0	0	0	0	0	0	0	0	0	1	0	0	0	0	0	0	1	0	0
OSD103_2014-06-21_0m_NPL022_HWI-M02024_112_000000000-ACJ3F_1_1109_17589_15426	6	0	0	0	0	1	0	0	0	0	0	0	0	0	0	0	0	0	1	0	0	0	0	0	0	0	0	0	0	0	0	0	0	0	0	0	0	0	0	0	0	0	0	0	0	0	0	0	0
OSD103_2014-06-21_0m_NPL022_HWI-M02024_112_000000000-ACJ3F_1_1111_25894_18812	14	0	0	0	0	1	0	0	0	0	0	0	0	0	0	0	0	0	0	0	0	0	0	0	0	0	0	0	0	0	0	0	0	0	0	1	0	0	0	1	0	0	0	0	0	0	0	0	0
OSD103_2014-06-21_0m_NPL022_HWI-M02024_112_000000000-ACJ3F_1_1112_13781_21167	1	0	0	0	0	1	0	0	0	0	0	0	0	0	0	0	0	0	0	0	0	0	0	0	0	0	0	0	0	0	0	0	0	0	0	0	0	0	0	0	0	0	0	0	0	0	0	0	0
OSD103_2014-06-21_0m_NPL022_HWI-M02024_112_000000000-ACJ3F_1_1115_24520_14103	1	0	0	0	0	1	0	0	0	0	0	0	0	0	0	0	0	0	0	0	0	0	0	0	0	0	0	0	0	0	0	0	0	0	0	0	0	0	0	0	0	0	0	0	0	0	0	0	0
OSD103_2014-06-21_0m_NPL022_HWI-M02024_112_000000000-ACJ3F_1_2101_9375_9157	2	0	0	0	0	1	0	0	0	0	0	0	0	0	0	0	0	0	0	0	0	0	0	0	0	0	0	0	0	0	0	0	0	0	0	0	0	0	0	0	0	0	0	0	0	0	0	0	0
OSD103_2014-06-21_0m_NPL022_HWI-M02024_112_000000000-ACJ3F_1_2102_22530_2978	15	0	0	0	0	1	0	0	0	0	0	0	0	0	0	0	0	1	0	0	0	0	0	0	0	0	0	0	0	0	1	0	0	0	0	0	0	0	0	0	0	0	1	0	0	0	0	0	0
OSD103_2014-06-21_0m_NPL022_HWI-M02024_112_000000000-ACJ3F_1_2105_22475_22524	1	0	0	0	0	1	0	0	0	0	0	0	0	0	0	0	0	0	0	0	0	0	0	0	0	0	0	0	0	0	0	0	0	0	0	0	0	0	0	0	0	0	0	0	0	0	0	0	0
OSD103_2014-06-21_0m_NPL022_HWI-M02024_112_000000000-ACJ3F_1_2105_25200_5451	24	0	0	0	0	1	0	0	0	0	0	0	0	0	0	0	1	0	0	0	0	0	0	0	0	0	0	0	0	0	0	0	0	0	0	0	0	0	0	0	0	0	1	0	0	0	1	0	0
OSD103_2014-06-21_0m_NPL022_HWI-M02024_112_000000000-ACJ3F_1_2107_6103_12318	1	0	0	0	0	1	0	0	0	0	0	0	0	0	0	0	0	0	0	0	0	0	0	0	0	0	0	0	0	0	0	0	0	0	0	0	0	0	0	0	0	0	0	0	0	0	0	0	0
OSD103_2014-06-21_0m_NPL022_HWI-M02024_112_000000000-ACJ3F_1_2108_8261_14370	2	0	0	0	0	1	0	0	0	0	0	0	0	0	0	0	0	0	0	0	0	0	0	0	0	0	0	0	0	0	0	0	0	0	0	0	0	0	0	0	0	0	0	0	0	0	0	0	0
OSD103_2014-06-21_0m_NPL022_HWI-M02024_112_000000000-ACJ3F_1_2108_8578_23908	24	0	0	0	0	1	0	0	0	0	0	0	0	0	0	0	0	0	3	0	0	0	0	0	0	0	0	0	0	0	0	0	0	0	0	0	0	0	0	0	0	0	0	0	0	0	0	3	0
OSD103_2014-06-21_0m_NPL022_HWI-M02024_112_000000000-ACJ3F_1_2109_25332_19566	11	0	0	0	0	1	0	0	0	0	0	0	1	0	0	0	0	0	0	0	1	0	0	0	0	0	0	0	0	0	0	0	0	0	0	0	0	0	0	0	0	0	0	0	0	0	0	0	0
OSD103_2014-06-21_0m_NPL022_HWI-M02024_112_000000000-ACJ3F_1_2112_2236_16838	2	0	0	0	0	1	0	0	0	0	0	0	0	0	0	0	0	0	0	0	0	0	0	0	0	0	0	0	0	0	0	0	0	0	0	0	0	0	0	0	0	0	0	0	0	0	0	0	0
OSD103_2014-06-21_0m_NPL022_HWI-M02024_112_000000000-ACJ3F_1_2112_22887_17526	1	0	0	0	0	1	0	0	0	0	0	0	0	0	0	0	0	0	0	0	0	0	0	0	0	0	0	0	0	0	0	0	0	0	0	0	0	0	0	0	0	0	0	0	0	0	0	0	0
OSD103_2014-06-21_0m_NPL022_HWI-M02024_112_000000000-ACJ3F_1_2113_13213_17085	1	0	0	0	0	1	0	0	0	0	0	0	0	0	0	0	0	0	0	0	0	0	0	0	0	0	0	0	0	0	0	0	0	0	0	0	0	0	0	0	0	0	0	0	0	0	0	0	0
OSD103_2014-06-21_0m_NPL022_HWI-M02024_112_000000000-ACJ3F_1_2114_8291_20772	23	0	0	0	0	1	0	0	0	0	0	2	0	0	0	0	2	1	0	0	0	0	0	0	0	0	0	0	0	0	0	0	0	0	0	0	0	0	0	0	0	0	0	0	0	0	0	0	0
OSD103_2014-06-21_0m_NPL022_HWI-M02024_112_000000000-ACJ3F_1_2115_10998_11624	1	0	0	0	0	1	0	0	0	0	0	0	0	0	0	0	0	0	0	0	0	0	0	0	0	0	0	0	0	0	0	0	0	0	0	0	0	0	0	0	0	0	0	0	0	0	0	0	0
OSD103_2014-06-21_0m_NPL022_HWI-M02024_112_000000000-ACJ3F_1_2115_23968_15615	19	0	0	0	0	1	0	0	0	0	0	0	0	0	0	0	0	0	1	0	0	0	0	0	0	0	0	0	0	0	0	0	0	0	0	0	0	0	0	0	0	0	0	0	0	0	0	0	0
OSD103_2014-06-21_0m_NPL022_HWI-M02024_112_000000000-ACJ3F_1_2115_29226_15899	1	0	0	0	0	1	0	0	0	0	0	0	0	0	0	0	0	0	0	0	0	0	0	0	0	0	0	0	0	0	0	0	0	0	0	0	0	0	0	0	0	0	0	0	0	0	0	0	0
OSD103_2014-06-21_0m_NPL022_HWI-M02024_112_000000000-ACJ3F_1_2117_19140_12334	24	0	0	0	0	1	0	0	0	0	0	3	0	0	0	0	0	0	0	0	0	0	0	0	0	0	0	0	0	0	0	0	0	0	0	0	0	0	0	0	0	0	0	0	0	0	0	0	0
OSD103_2014-06-21_0m_NPL022_HWI-M02024_112_000000000-ACJ3F_1_2117_22801_3090	1	0	0	0	0	1	0	0	0	0	0	0	0	0	0	0	0	0	0	0	0	0	0	0	0	0	0	0	0	0	0	0	0	0	0	0	0	0	0	0	0	0	0	0	0	0	0	0	0
OSD103_2014-06-21_0m_NPL022_HWI-M02024_112_000000000-ACJ3F_1_2119_11632_23631	27	0	0	0	0	1	0	0	0	0	0	1	10	0	0	0	0	0	1	0	0	0	0	0	0	0	0	0	0	0	0	0	0	0	0	0	0	0	0	1	0	0	0	0	0	0	1	0	0
OSD105_2014-06-21_4.12m_NPL022_HWI-M02024_112_000000000-ACJ3F_1_1114_22028_21268	1	0	0	0	0	0	1	0	0	0	0	0	0	0	0	0	0	0	0	0	0	0	0	0	0	0	0	0	0	0	0	0	0	0	0	0	0	0	0	0	0	0	0	0	0	0	0	0	0
OSD105_2014-06-21_4.12m_NPL022_HWI-M02024_112_000000000-ACJ3F_1_2103_22675_22733	3	0	0	0	0	0	1	0	0	0	0	0	0	0	0	0	0	0	0	0	0	0	0	1	0	0	0	0	0	0	0	0	0	0	0	0	0	0	0	0	0	0	0	0	0	0	0	0	0
OSD105_2014-06-21_4.12m_NPL022_HWI-M02024_112_000000000-ACJ3F_1_2107_16292_17236	1	0	0	0	0	0	1	0	0	0	0	0	0	0	0	0	0	0	0	0	0	0	0	0	0	0	0	0	0	0	0	0	0	0	0	0	0	0	0	0	0	0	0	0	0	0	0	0	0
OSD106_2014-06-20_0m_NPL022_HWI-M02024_112_000000000-ACJ3F_1_1101_10080_8031	1371	0	0	0	0	0	0	954	0	0	0	0	0	0	0	0	0	0	0	0	0	0	0	89	0	79	39	0	2	0	0	0	0	2	0	0	0	0	3	0	0	0	0	0	0	0	0	0	0
OSD106_2014-06-20_0m_NPL022_HWI-M02024_112_000000000-ACJ3F_1_1101_10675_18082	2563	0	0	0	0	0	0	120	0	0	0	0	0	0	0	0	0	0	2	0	0	0	0	563	52	9	905	0	756	0	0	0	0	0	0	0	0	0	0	0	0	0	0	0	0	0	0	0	0
OSD106_2014-06-20_0m_NPL022_HWI-M02024_112_000000000-ACJ3F_1_1101_10791_20667	1	0	0	0	0	0	0	1	0	0	0	0	0	0	0	0	0	0	0	0	0	0	0	0	0	0	0	0	0	0	0	0	0	0	0	0	0	0	0	0	0	0	0	0	0	0	0	0	0
OSD106_2014-06-20_0m_NPL022_HWI-M02024_112_000000000-ACJ3F_1_1101_11115_10436	1	0	0	0	0	0	0	1	0	0	0	0	0	0	0	0	0	0	0	0	0	0	0	0	0	0	0	0	0	0	0	0	0	0	0	0	0	0	0	0	0	0	0	0	0	0	0	0	0
OSD106_2014-06-20_0m_NPL022_HWI-M02024_112_000000000-ACJ3F_1_1101_11342_21194	1	0	0	0	0	0	0	1	0	0	0	0	0	0	0	0	0	0	0	0	0	0	0	0	0	0	0	0	0	0	0	0	0	0	0	0	0	0	0	0	0	0	0	0	0	0	0	0	0
OSD106_2014-06-20_0m_NPL022_HWI-M02024_112_000000000-ACJ3F_1_1101_11629_21139	432	0	0	0	0	0	0	232	0	0	0	0	0	0	0	0	0	0	0	0	0	0	0	5	26	0	12	0	32	0	0	0	0	0	0	0	0	4	0	0	0	0	0	0	0	0	0	28	0
OSD106_2014-06-20_0m_NPL022_HWI-M02024_112_000000000-ACJ3F_1_1101_12204_17491	1	0	0	0	0	0	0	1	0	0	0	0	0	0	0	0	0	0	0	0	0	0	0	0	0	0	0	0	0	0	0	0	0	0	0	0	0	0	0	0	0	0	0	0	0	0	0	0	0
OSD106_2014-06-20_0m_NPL022_HWI-M02024_112_000000000-ACJ3F_1_1101_12511_19798	1	0	0	0	0	0	0	1	0	0	0	0	0	0	0	0	0	0	0	0	0	0	0	0	0	0	0	0	0	0	0	0	0	0	0	0	0	0	0	0	0	0	0	0	0	0	0	0	0
OSD106_2014-06-20_0m_NPL022_HWI-M02024_112_000000000-ACJ3F_1_1101_13143_7516	1	0	0	0	0	0	0	1	0	0	0	0	0	0	0	0	0	0	0	0	0	0	0	0	0	0	0	0	0	0	0	0	0	0	0	0	0	0	0	0	0	0	0	0	0	0	0	0	0
OSD106_2014-06-20_0m_NPL022_HWI-M02024_112_000000000-ACJ3F_1_1101_13577_25082	5	0	0	0	0	0	0	2	0	0	0	0	0	0	0	0	0	0	0	0	0	0	0	2	0	0	0	0	0	0	0	0	0	0	0	0	0	0	0	0	0	0	0	0	0	0	0	0	0
OSD106_2014-06-20_0m_NPL022_HWI-M02024_112_000000000-ACJ3F_1_1101_14299_3232	2	0	0	0	0	0	0	1	0	0	0	0	0	0	0	0	0	0	0	0	0	0	0	0	0	1	0	0	0	0	0	0	0	0	0	0	0	0	0	0	0	0	0	0	0	0	0	0	0
OSD106_2014-06-20_0m_NPL022_HWI-M02024_112_000000000-ACJ3F_1_1101_14501_23620	1	0	0	0	0	0	0	1	0	0	0	0	0	0	0	0	0	0	0	0	0	0	0	0	0	0	0	0	0	0	0	0	0	0	0	0	0	0	0	0	0	0	0	0	0	0	0	0	0
OSD106_2014-06-20_0m_NPL022_HWI-M02024_112_000000000-ACJ3F_1_1101_15114_24740	1	0	0	0	0	0	0	1	0	0	0	0	0	0	0	0	0	0	0	0	0	0	0	0	0	0	0	0	0	0	0	0	0	0	0	0	0	0	0	0	0	0	0	0	0	0	0	0	0
OSD106_2014-06-20_0m_NPL022_HWI-M02024_112_000000000-ACJ3F_1_1101_15884_22596	1	0	0	0	0	0	0	1	0	0	0	0	0	0	0	0	0	0	0	0	0	0	0	0	0	0	0	0	0	0	0	0	0	0	0	0	0	0	0	0	0	0	0	0	0	0	0	0	0
OSD106_2014-06-20_0m_NPL022_HWI-M02024_112_000000000-ACJ3F_1_1101_15885_11306	1	0	0	0	0	0	0	1	0	0	0	0	0	0	0	0	0	0	0	0	0	0	0	0	0	0	0	0	0	0	0	0	0	0	0	0	0	0	0	0	0	0	0	0	0	0	0	0	0
OSD106_2014-06-20_0m_NPL022_HWI-M02024_112_000000000-ACJ3F_1_1101_16255_4215	9	0	0	0	0	0	0	6	0	0	0	0	0	0	0	0	0	0	0	0	0	0	0	1	0	1	0	0	0	0	0	0	0	0	0	0	0	0	0	0	0	0	0	0	0	0	0	0	0
OSD106_2014-06-20_0m_NPL022_HWI-M02024_112_000000000-ACJ3F_1_1101_17572_8056	1	0	0	0	0	0	0	1	0	0	0	0	0	0	0	0	0	0	0	0	0	0	0	0	0	0	0	0	0	0	0	0	0	0	0	0	0	0	0	0	0	0	0	0	0	0	0	0	0
OSD106_2014-06-20_0m_NPL022_HWI-M02024_112_000000000-ACJ3F_1_1101_18644_14277	1	0	0	0	0	0	0	1	0	0	0	0	0	0	0	0	0	0	0	0	0	0	0	0	0	0	0	0	0	0	0	0	0	0	0	0	0	0	0	0	0	0	0	0	0	0	0	0	0
OSD106_2014-06-20_0m_NPL022_HWI-M02024_112_000000000-ACJ3F_1_1101_18856_23855	2	0	0	0	0	0	0	2	0	0	0	0	0	0	0	0	0	0	0	0	0	0	0	0	0	0	0	0	0	0	0	0	0	0	0	0	0	0	0	0	0	0	0	0	0	0	0	0	0
OSD106_2014-06-20_0m_NPL022_HWI-M02024_112_000000000-ACJ3F_1_1101_19555_12174	1	0	0	0	0	0	0	1	0	0	0	0	0	0	0	0	0	0	0	0	0	0	0	0	0	0	0	0	0	0	0	0	0	0	0	0	0	0	0	0	0	0	0	0	0	0	0	0	0
OSD106_2014-06-20_0m_NPL022_HWI-M02024_112_000000000-ACJ3F_1_1101_20745_23567	1	0	0	0	0	0	0	1	0	0	0	0	0	0	0	0	0	0	0	0	0	0	0	0	0	0	0	0	0	0	0	0	0	0	0	0	0	0	0	0	0	0	0	0	0	0	0	0	0
OSD106_2014-06-20_0m_NPL022_HWI-M02024_112_000000000-ACJ3F_1_1101_22354_22070	2	0	0	0	0	0	0	1	0	0	0	0	0	0	0	0	0	0	0	0	0	0	0	0	0	0	0	0	1	0	0	0	0	0	0	0	0	0	0	0	0	0	0	0	0	0	0	0	0
OSD106_2014-06-20_0m_NPL022_HWI-M02024_112_000000000-ACJ3F_1_1101_25383_12916	8	0	0	0	0	0	0	7	0	0	0	0	0	0	0	0	0	0	0	0	0	0	0	0	0	0	0	0	0	0	0	0	0	0	0	0	0	0	0	0	0	0	0	0	0	1	0	0	0
OSD106_2014-06-20_0m_NPL022_HWI-M02024_112_000000000-ACJ3F_1_1101_27090_10220	1	0	0	0	0	0	0	1	0	0	0	0	0	0	0	0	0	0	0	0	0	0	0	0	0	0	0	0	0	0	0	0	0	0	0	0	0	0	0	0	0	0	0	0	0	0	0	0	0
OSD106_2014-06-20_0m_NPL022_HWI-M02024_112_000000000-ACJ3F_1_1101_27444_19048	1	0	0	0	0	0	0	1	0	0	0	0	0	0	0	0	0	0	0	0	0	0	0	0	0	0	0	0	0	0	0	0	0	0	0	0	0	0	0	0	0	0	0	0	0	0	0	0	0
OSD106_2014-06-20_0m_NPL022_HWI-M02024_112_000000000-ACJ3F_1_1101_29270_13698	1	0	0	0	0	0	0	1	0	0	0	0	0	0	0	0	0	0	0	0	0	0	0	0	0	0	0	0	0	0	0	0	0	0	0	0	0	0	0	0	0	0	0	0	0	0	0	0	0
OSD106_2014-06-20_0m_NPL022_HWI-M02024_112_000000000-ACJ3F_1_1102_10388_9702	103	0	0	0	0	0	0	3	0	0	0	0	0	0	0	0	0	0	0	0	0	0	0	1	0	0	2	0	8	0	0	0	0	0	0	0	0	0	0	0	0	0	0	0	0	0	0	0	0
OSD106_2014-06-20_0m_NPL022_HWI-M02024_112_000000000-ACJ3F_1_1102_10526_8420	2	0	0	0	0	0	0	2	0	0	0	0	0	0	0	0	0	0	0	0	0	0	0	0	0	0	0	0	0	0	0	0	0	0	0	0	0	0	0	0	0	0	0	0	0	0	0	0	0
OSD106_2014-06-20_0m_NPL022_HWI-M02024_112_000000000-ACJ3F_1_1102_11030_12204	1	0	0	0	0	0	0	1	0	0	0	0	0	0	0	0	0	0	0	0	0	0	0	0	0	0	0	0	0	0	0	0	0	0	0	0	0	0	0	0	0	0	0	0	0	0	0	0	0
OSD106_2014-06-20_0m_NPL022_HWI-M02024_112_000000000-ACJ3F_1_1102_12699_9972	1	0	0	0	0	0	0	1	0	0	0	0	0	0	0	0	0	0	0	0	0	0	0	0	0	0	0	0	0	0	0	0	0	0	0	0	0	0	0	0	0	0	0	0	0	0	0	0	0
OSD106_2014-06-20_0m_NPL022_HWI-M02024_112_000000000-ACJ3F_1_1102_14711_9865	1	0	0	0	0	0	0	1	0	0	0	0	0	0	0	0	0	0	0	0	0	0	0	0	0	0	0	0	0	0	0	0	0	0	0	0	0	0	0	0	0	0	0	0	0	0	0	0	0
OSD106_2014-06-20_0m_NPL022_HWI-M02024_112_000000000-ACJ3F_1_1102_18567_16396	1	0	0	0	0	0	0	1	0	0	0	0	0	0	0	0	0	0	0	0	0	0	0	0	0	0	0	0	0	0	0	0	0	0	0	0	0	0	0	0	0	0	0	0	0	0	0	0	0
OSD106_2014-06-20_0m_NPL022_HWI-M02024_112_000000000-ACJ3F_1_1102_18713_6711	2	0	0	0	0	0	0	1	0	0	0	0	0	0	0	0	0	0	0	0	0	0	0	0	0	1	0	0	0	0	0	0	0	0	0	0	0	0	0	0	0	0	0	0	0	0	0	0	0
OSD106_2014-06-20_0m_NPL022_HWI-M02024_112_000000000-ACJ3F_1_1102_19933_3929	1	0	0	0	0	0	0	1	0	0	0	0	0	0	0	0	0	0	0	0	0	0	0	0	0	0	0	0	0	0	0	0	0	0	0	0	0	0	0	0	0	0	0	0	0	0	0	0	0
OSD106_2014-06-20_0m_NPL022_HWI-M02024_112_000000000-ACJ3F_1_1102_21943_11267	1	0	0	0	0	0	0	1	0	0	0	0	0	0	0	0	0	0	0	0	0	0	0	0	0	0	0	0	0	0	0	0	0	0	0	0	0	0	0	0	0	0	0	0	0	0	0	0	0
OSD106_2014-06-20_0m_NPL022_HWI-M02024_112_000000000-ACJ3F_1_1102_24328_5702	3	0	0	0	0	0	0	3	0	0	0	0	0	0	0	0	0	0	0	0	0	0	0	0	0	0	0	0	0	0	0	0	0	0	0	0	0	0	0	0	0	0	0	0	0	0	0	0	0
OSD106_2014-06-20_0m_NPL022_HWI-M02024_112_000000000-ACJ3F_1_1102_2756_16577	1	0	0	0	0	0	0	1	0	0	0	0	0	0	0	0	0	0	0	0	0	0	0	0	0	0	0	0	0	0	0	0	0	0	0	0	0	0	0	0	0	0	0	0	0	0	0	0	0
OSD106_2014-06-20_0m_NPL022_HWI-M02024_112_000000000-ACJ3F_1_1102_28368_8039	9	0	0	0	0	0	0	7	0	0	0	0	0	0	0	0	0	0	0	0	0	0	0	0	0	1	0	0	0	0	0	0	0	0	0	0	0	0	0	0	0	0	0	0	0	0	0	0	0
OSD106_2014-06-20_0m_NPL022_HWI-M02024_112_000000000-ACJ3F_1_1102_5836_23022	1	0	0	0	0	0	0	1	0	0	0	0	0	0	0	0	0	0	0	0	0	0	0	0	0	0	0	0	0	0	0	0	0	0	0	0	0	0	0	0	0	0	0	0	0	0	0	0	0
OSD106_2014-06-20_0m_NPL022_HWI-M02024_112_000000000-ACJ3F_1_1102_6723_21423	1	0	0	0	0	0	0	1	0	0	0	0	0	0	0	0	0	0	0	0	0	0	0	0	0	0	0	0	0	0	0	0	0	0	0	0	0	0	0	0	0	0	0	0	0	0	0	0	0
OSD106_2014-06-20_0m_NPL022_HWI-M02024_112_000000000-ACJ3F_1_1102_7023_3303	1	0	0	0	0	0	0	1	0	0	0	0	0	0	0	0	0	0	0	0	0	0	0	0	0	0	0	0	0	0	0	0	0	0	0	0	0	0	0	0	0	0	0	0	0	0	0	0	0
OSD106_2014-06-20_0m_NPL022_HWI-M02024_112_000000000-ACJ3F_1_1102_7180_2216	1	0	0	0	0	0	0	1	0	0	0	0	0	0	0	0	0	0	0	0	0	0	0	0	0	0	0	0	0	0	0	0	0	0	0	0	0	0	0	0	0	0	0	0	0	0	0	0	0
OSD106_2014-06-20_0m_NPL022_HWI-M02024_112_000000000-ACJ3F_1_1103_11262_4256	7	0	0	0	0	0	0	7	0	0	0	0	0	0	0	0	0	0	0	0	0	0	0	0	0	0	0	0	0	0	0	0	0	0	0	0	0	0	0	0	0	0	0	0	0	0	0	0	0
OSD106_2014-06-20_0m_NPL022_HWI-M02024_112_000000000-ACJ3F_1_1103_15750_5027	1	0	0	0	0	0	0	1	0	0	0	0	0	0	0	0	0	0	0	0	0	0	0	0	0	0	0	0	0	0	0	0	0	0	0	0	0	0	0	0	0	0	0	0	0	0	0	0	0
OSD106_2014-06-20_0m_NPL022_HWI-M02024_112_000000000-ACJ3F_1_1103_16163_19868	1	0	0	0	0	0	0	1	0	0	0	0	0	0	0	0	0	0	0	0	0	0	0	0	0	0	0	0	0	0	0	0	0	0	0	0	0	0	0	0	0	0	0	0	0	0	0	0	0
OSD106_2014-06-20_0m_NPL022_HWI-M02024_112_000000000-ACJ3F_1_1103_16266_17528	2	0	0	0	0	0	0	2	0	0	0	0	0	0	0	0	0	0	0	0	0	0	0	0	0	0	0	0	0	0	0	0	0	0	0	0	0	0	0	0	0	0	0	0	0	0	0	0	0
OSD106_2014-06-20_0m_NPL022_HWI-M02024_112_000000000-ACJ3F_1_1103_16893_15957	1	0	0	0	0	0	0	1	0	0	0	0	0	0	0	0	0	0	0	0	0	0	0	0	0	0	0	0	0	0	0	0	0	0	0	0	0	0	0	0	0	0	0	0	0	0	0	0	0
OSD106_2014-06-20_0m_NPL022_HWI-M02024_112_000000000-ACJ3F_1_1103_17065_22916	2	0	0	0	0	0	0	1	0	0	0	0	0	0	0	0	0	0	0	0	0	0	0	0	0	0	0	0	0	0	0	0	0	0	0	0	0	0	0	0	0	0	0	0	0	0	0	0	0
OSD106_2014-06-20_0m_NPL022_HWI-M02024_112_000000000-ACJ3F_1_1103_18031_10891	1	0	0	0	0	0	0	1	0	0	0	0	0	0	0	0	0	0	0	0	0	0	0	0	0	0	0	0	0	0	0	0	0	0	0	0	0	0	0	0	0	0	0	0	0	0	0	0	0
OSD106_2014-06-20_0m_NPL022_HWI-M02024_112_000000000-ACJ3F_1_1103_19011_22859	1	0	0	0	0	0	0	1	0	0	0	0	0	0	0	0	0	0	0	0	0	0	0	0	0	0	0	0	0	0	0	0	0	0	0	0	0	0	0	0	0	0	0	0	0	0	0	0	0
OSD106_2014-06-20_0m_NPL022_HWI-M02024_112_000000000-ACJ3F_1_1103_19847_7481	1	0	0	0	0	0	0	1	0	0	0	0	0	0	0	0	0	0	0	0	0	0	0	0	0	0	0	0	0	0	0	0	0	0	0	0	0	0	0	0	0	0	0	0	0	0	0	0	0
OSD106_2014-06-20_0m_NPL022_HWI-M02024_112_000000000-ACJ3F_1_1103_21131_5439	6	0	0	0	0	0	0	5	0	0	0	0	0	0	0	0	0	0	0	0	0	0	0	1	0	0	0	0	0	0	0	0	0	0	0	0	0	0	0	0	0	0	0	0	0	0	0	0	0
OSD106_2014-06-20_0m_NPL022_HWI-M02024_112_000000000-ACJ3F_1_1103_21838_5075	2	0	0	0	0	0	0	1	0	0	0	0	0	0	0	0	0	0	0	0	0	0	0	0	0	0	0	0	1	0	0	0	0	0	0	0	0	0	0	0	0	0	0	0	0	0	0	0	0
OSD106_2014-06-20_0m_NPL022_HWI-M02024_112_000000000-ACJ3F_1_1103_22098_11587	3	0	0	0	0	0	0	2	0	0	0	0	0	0	0	0	0	0	0	0	0	0	0	1	0	0	0	0	0	0	0	0	0	0	0	0	0	0	0	0	0	0	0	0	0	0	0	0	0
OSD106_2014-06-20_0m_NPL022_HWI-M02024_112_000000000-ACJ3F_1_1103_22504_6585	1	0	0	0	0	0	0	1	0	0	0	0	0	0	0	0	0	0	0	0	0	0	0	0	0	0	0	0	0	0	0	0	0	0	0	0	0	0	0	0	0	0	0	0	0	0	0	0	0
OSD106_2014-06-20_0m_NPL022_HWI-M02024_112_000000000-ACJ3F_1_1103_24142_11253	1	0	0	0	0	0	0	1	0	0	0	0	0	0	0	0	0	0	0	0	0	0	0	0	0	0	0	0	0	0	0	0	0	0	0	0	0	0	0	0	0	0	0	0	0	0	0	0	0
OSD106_2014-06-20_0m_NPL022_HWI-M02024_112_000000000-ACJ3F_1_1103_24857_11977	1	0	0	0	0	0	0	1	0	0	0	0	0	0	0	0	0	0	0	0	0	0	0	0	0	0	0	0	0	0	0	0	0	0	0	0	0	0	0	0	0	0	0	0	0	0	0	0	0
OSD106_2014-06-20_0m_NPL022_HWI-M02024_112_000000000-ACJ3F_1_1103_25046_9337	1	0	0	0	0	0	0	1	0	0	0	0	0	0	0	0	0	0	0	0	0	0	0	0	0	0	0	0	0	0	0	0	0	0	0	0	0	0	0	0	0	0	0	0	0	0	0	0	0
OSD106_2014-06-20_0m_NPL022_HWI-M02024_112_000000000-ACJ3F_1_1103_28813_11957	1	0	0	0	0	0	0	1	0	0	0	0	0	0	0	0	0	0	0	0	0	0	0	0	0	0	0	0	0	0	0	0	0	0	0	0	0	0	0	0	0	0	0	0	0	0	0	0	0
OSD106_2014-06-20_0m_NPL022_HWI-M02024_112_000000000-ACJ3F_1_1103_6672_14577	3	0	0	0	0	0	0	3	0	0	0	0	0	0	0	0	0	0	0	0	0	0	0	0	0	0	0	0	0	0	0	0	0	0	0	0	0	0	0	0	0	0	0	0	0	0	0	0	0
OSD106_2014-06-20_0m_NPL022_HWI-M02024_112_000000000-ACJ3F_1_1103_8844_9040	1	0	0	0	0	0	0	1	0	0	0	0	0	0	0	0	0	0	0	0	0	0	0	0	0	0	0	0	0	0	0	0	0	0	0	0	0	0	0	0	0	0	0	0	0	0	0	0	0
OSD106_2014-06-20_0m_NPL022_HWI-M02024_112_000000000-ACJ3F_1_1103_9029_9578	1	0	0	0	0	0	0	1	0	0	0	0	0	0	0	0	0	0	0	0	0	0	0	0	0	0	0	0	0	0	0	0	0	0	0	0	0	0	0	0	0	0	0	0	0	0	0	0	0
OSD106_2014-06-20_0m_NPL022_HWI-M02024_112_000000000-ACJ3F_1_1104_10039_17570	1	0	0	0	0	0	0	1	0	0	0	0	0	0	0	0	0	0	0	0	0	0	0	0	0	0	0	0	0	0	0	0	0	0	0	0	0	0	0	0	0	0	0	0	0	0	0	0	0
OSD106_2014-06-20_0m_NPL022_HWI-M02024_112_000000000-ACJ3F_1_1104_11394_3569	1	0	0	0	0	0	0	1	0	0	0	0	0	0	0	0	0	0	0	0	0	0	0	0	0	0	0	0	0	0	0	0	0	0	0	0	0	0	0	0	0	0	0	0	0	0	0	0	0
OSD106_2014-06-20_0m_NPL022_HWI-M02024_112_000000000-ACJ3F_1_1104_11611_15381	1	0	0	0	0	0	0	1	0	0	0	0	0	0	0	0	0	0	0	0	0	0	0	0	0	0	0	0	0	0	0	0	0	0	0	0	0	0	0	0	0	0	0	0	0	0	0	0	0
OSD106_2014-06-20_0m_NPL022_HWI-M02024_112_000000000-ACJ3F_1_1104_12958_2790	1	0	0	0	0	0	0	1	0	0	0	0	0	0	0	0	0	0	0	0	0	0	0	0	0	0	0	0	0	0	0	0	0	0	0	0	0	0	0	0	0	0	0	0	0	0	0	0	0
OSD106_2014-06-20_0m_NPL022_HWI-M02024_112_000000000-ACJ3F_1_1104_14471_19722	1	0	0	0	0	0	0	1	0	0	0	0	0	0	0	0	0	0	0	0	0	0	0	0	0	0	0	0	0	0	0	0	0	0	0	0	0	0	0	0	0	0	0	0	0	0	0	0	0
OSD106_2014-06-20_0m_NPL022_HWI-M02024_112_000000000-ACJ3F_1_1104_16076_20090	1	0	0	0	0	0	0	1	0	0	0	0	0	0	0	0	0	0	0	0	0	0	0	0	0	0	0	0	0	0	0	0	0	0	0	0	0	0	0	0	0	0	0	0	0	0	0	0	0
OSD106_2014-06-20_0m_NPL022_HWI-M02024_112_000000000-ACJ3F_1_1104_16413_18714	1	0	0	0	0	0	0	1	0	0	0	0	0	0	0	0	0	0	0	0	0	0	0	0	0	0	0	0	0	0	0	0	0	0	0	0	0	0	0	0	0	0	0	0	0	0	0	0	0
OSD106_2014-06-20_0m_NPL022_HWI-M02024_112_000000000-ACJ3F_1_1104_16854_10017	1	0	0	0	0	0	0	1	0	0	0	0	0	0	0	0	0	0	0	0	0	0	0	0	0	0	0	0	0	0	0	0	0	0	0	0	0	0	0	0	0	0	0	0	0	0	0	0	0
OSD106_2014-06-20_0m_NPL022_HWI-M02024_112_000000000-ACJ3F_1_1104_19108_18134	3	0	0	0	0	0	0	3	0	0	0	0	0	0	0	0	0	0	0	0	0	0	0	0	0	0	0	0	0	0	0	0	0	0	0	0	0	0	0	0	0	0	0	0	0	0	0	0	0
OSD106_2014-06-20_0m_NPL022_HWI-M02024_112_000000000-ACJ3F_1_1104_20106_16072	3	0	0	0	0	0	0	2	0	0	0	0	0	0	0	0	0	0	0	0	0	0	0	1	0	0	0	0	0	0	0	0	0	0	0	0	0	0	0	0	0	0	0	0	0	0	0	0	0
OSD106_2014-06-20_0m_NPL022_HWI-M02024_112_000000000-ACJ3F_1_1104_20505_8043	1	0	0	0	0	0	0	1	0	0	0	0	0	0	0	0	0	0	0	0	0	0	0	0	0	0	0	0	0	0	0	0	0	0	0	0	0	0	0	0	0	0	0	0	0	0	0	0	0
OSD106_2014-06-20_0m_NPL022_HWI-M02024_112_000000000-ACJ3F_1_1104_21915_21837	2	0	0	0	0	0	0	1	0	0	0	0	0	0	0	0	0	0	0	0	0	0	0	0	0	0	0	0	0	0	0	0	0	0	0	0	0	0	0	0	0	0	0	0	0	0	0	0	0
OSD106_2014-06-20_0m_NPL022_HWI-M02024_112_000000000-ACJ3F_1_1104_23880_4874	2	0	0	0	0	0	0	2	0	0	0	0	0	0	0	0	0	0	0	0	0	0	0	0	0	0	0	0	0	0	0	0	0	0	0	0	0	0	0	0	0	0	0	0	0	0	0	0	0
OSD106_2014-06-20_0m_NPL022_HWI-M02024_112_000000000-ACJ3F_1_1104_25248_12351	2	0	0	0	0	0	0	2	0	0	0	0	0	0	0	0	0	0	0	0	0	0	0	0	0	0	0	0	0	0	0	0	0	0	0	0	0	0	0	0	0	0	0	0	0	0	0	0	0
OSD106_2014-06-20_0m_NPL022_HWI-M02024_112_000000000-ACJ3F_1_1104_26264_10895	1	0	0	0	0	0	0	1	0	0	0	0	0	0	0	0	0	0	0	0	0	0	0	0	0	0	0	0	0	0	0	0	0	0	0	0	0	0	0	0	0	0	0	0	0	0	0	0	0
OSD106_2014-06-20_0m_NPL022_HWI-M02024_112_000000000-ACJ3F_1_1104_4981_21848	1	0	0	0	0	0	0	1	0	0	0	0	0	0	0	0	0	0	0	0	0	0	0	0	0	0	0	0	0	0	0	0	0	0	0	0	0	0	0	0	0	0	0	0	0	0	0	0	0
OSD106_2014-06-20_0m_NPL022_HWI-M02024_112_000000000-ACJ3F_1_1104_5686_19362	17	0	0	0	0	0	0	17	0	0	0	0	0	0	0	0	0	0	0	0	0	0	0	0	0	0	0	0	0	0	0	0	0	0	0	0	0	0	0	0	0	0	0	0	0	0	0	0	0
OSD106_2014-06-20_0m_NPL022_HWI-M02024_112_000000000-ACJ3F_1_1104_6596_7618	1	0	0	0	0	0	0	1	0	0	0	0	0	0	0	0	0	0	0	0	0	0	0	0	0	0	0	0	0	0	0	0	0	0	0	0	0	0	0	0	0	0	0	0	0	0	0	0	0
OSD106_2014-06-20_0m_NPL022_HWI-M02024_112_000000000-ACJ3F_1_1104_7615_21125	1	0	0	0	0	0	0	1	0	0	0	0	0	0	0	0	0	0	0	0	0	0	0	0	0	0	0	0	0	0	0	0	0	0	0	0	0	0	0	0	0	0	0	0	0	0	0	0	0
OSD106_2014-06-20_0m_NPL022_HWI-M02024_112_000000000-ACJ3F_1_1104_9905_24553	1	0	0	0	0	0	0	1	0	0	0	0	0	0	0	0	0	0	0	0	0	0	0	0	0	0	0	0	0	0	0	0	0	0	0	0	0	0	0	0	0	0	0	0	0	0	0	0	0
OSD106_2014-06-20_0m_NPL022_HWI-M02024_112_000000000-ACJ3F_1_1105_13726_4381	1	0	0	0	0	0	0	1	0	0	0	0	0	0	0	0	0	0	0	0	0	0	0	0	0	0	0	0	0	0	0	0	0	0	0	0	0	0	0	0	0	0	0	0	0	0	0	0	0
OSD106_2014-06-20_0m_NPL022_HWI-M02024_112_000000000-ACJ3F_1_1105_16455_15130	1	0	0	0	0	0	0	1	0	0	0	0	0	0	0	0	0	0	0	0	0	0	0	0	0	0	0	0	0	0	0	0	0	0	0	0	0	0	0	0	0	0	0	0	0	0	0	0	0
OSD106_2014-06-20_0m_NPL022_HWI-M02024_112_000000000-ACJ3F_1_1105_17872_11404	1	0	0	0	0	0	0	1	0	0	0	0	0	0	0	0	0	0	0	0	0	0	0	0	0	0	0	0	0	0	0	0	0	0	0	0	0	0	0	0	0	0	0	0	0	0	0	0	0
OSD106_2014-06-20_0m_NPL022_HWI-M02024_112_000000000-ACJ3F_1_1105_18962_11181	2	0	0	0	0	0	0	2	0	0	0	0	0	0	0	0	0	0	0	0	0	0	0	0	0	0	0	0	0	0	0	0	0	0	0	0	0	0	0	0	0	0	0	0	0	0	0	0	0
OSD106_2014-06-20_0m_NPL022_HWI-M02024_112_000000000-ACJ3F_1_1105_19613_20583	57	0	0	0	0	0	0	4	0	0	0	0	0	0	0	0	0	0	0	0	0	0	0	1	0	0	6	0	23	0	0	0	0	0	1	0	0	0	0	0	0	0	0	0	0	0	0	0	0
OSD106_2014-06-20_0m_NPL022_HWI-M02024_112_000000000-ACJ3F_1_1105_19908_9017	2	0	0	0	0	0	0	1	0	0	0	0	0	0	0	0	0	0	0	0	0	0	0	0	0	0	1	0	0	0	0	0	0	0	0	0	0	0	0	0	0	0	0	0	0	0	0	0	0
OSD106_2014-06-20_0m_NPL022_HWI-M02024_112_000000000-ACJ3F_1_1105_20819_9149	3	0	0	0	0	0	0	3	0	0	0	0	0	0	0	0	0	0	0	0	0	0	0	0	0	0	0	0	0	0	0	0	0	0	0	0	0	0	0	0	0	0	0	0	0	0	0	0	0
OSD106_2014-06-20_0m_NPL022_HWI-M02024_112_000000000-ACJ3F_1_1105_2341_13195	1	0	0	0	0	0	0	1	0	0	0	0	0	0	0	0	0	0	0	0	0	0	0	0	0	0	0	0	0	0	0	0	0	0	0	0	0	0	0	0	0	0	0	0	0	0	0	0	0
OSD106_2014-06-20_0m_NPL022_HWI-M02024_112_000000000-ACJ3F_1_1105_26828_12743	1	0	0	0	0	0	0	1	0	0	0	0	0	0	0	0	0	0	0	0	0	0	0	0	0	0	0	0	0	0	0	0	0	0	0	0	0	0	0	0	0	0	0	0	0	0	0	0	0
OSD106_2014-06-20_0m_NPL022_HWI-M02024_112_000000000-ACJ3F_1_1105_27834_6208	1	0	0	0	0	0	0	1	0	0	0	0	0	0	0	0	0	0	0	0	0	0	0	0	0	0	0	0	0	0	0	0	0	0	0	0	0	0	0	0	0	0	0	0	0	0	0	0	0
OSD106_2014-06-20_0m_NPL022_HWI-M02024_112_000000000-ACJ3F_1_1105_2933_9596	1	0	0	0	0	0	0	1	0	0	0	0	0	0	0	0	0	0	0	0	0	0	0	0	0	0	0	0	0	0	0	0	0	0	0	0	0	0	0	0	0	0	0	0	0	0	0	0	0
OSD106_2014-06-20_0m_NPL022_HWI-M02024_112_000000000-ACJ3F_1_1105_29387_13209	1	0	0	0	0	0	0	1	0	0	0	0	0	0	0	0	0	0	0	0	0	0	0	0	0	0	0	0	0	0	0	0	0	0	0	0	0	0	0	0	0	0	0	0	0	0	0	0	0
OSD106_2014-06-20_0m_NPL022_HWI-M02024_112_000000000-ACJ3F_1_1105_4999_6051	1	0	0	0	0	0	0	1	0	0	0	0	0	0	0	0	0	0	0	0	0	0	0	0	0	0	0	0	0	0	0	0	0	0	0	0	0	0	0	0	0	0	0	0	0	0	0	0	0
OSD106_2014-06-20_0m_NPL022_HWI-M02024_112_000000000-ACJ3F_1_1105_7850_10058	1	0	0	0	0	0	0	1	0	0	0	0	0	0	0	0	0	0	0	0	0	0	0	0	0	0	0	0	0	0	0	0	0	0	0	0	0	0	0	0	0	0	0	0	0	0	0	0	0
OSD106_2014-06-20_0m_NPL022_HWI-M02024_112_000000000-ACJ3F_1_1105_8404_8559	1	0	0	0	0	0	0	1	0	0	0	0	0	0	0	0	0	0	0	0	0	0	0	0	0	0	0	0	0	0	0	0	0	0	0	0	0	0	0	0	0	0	0	0	0	0	0	0	0
OSD106_2014-06-20_0m_NPL022_HWI-M02024_112_000000000-ACJ3F_1_1105_9303_5758	1	0	0	0	0	0	0	1	0	0	0	0	0	0	0	0	0	0	0	0	0	0	0	0	0	0	0	0	0	0	0	0	0	0	0	0	0	0	0	0	0	0	0	0	0	0	0	0	0
OSD106_2014-06-20_0m_NPL022_HWI-M02024_112_000000000-ACJ3F_1_1106_11027_12639	1	0	0	0	0	0	0	1	0	0	0	0	0	0	0	0	0	0	0	0	0	0	0	0	0	0	0	0	0	0	0	0	0	0	0	0	0	0	0	0	0	0	0	0	0	0	0	0	0
OSD106_2014-06-20_0m_NPL022_HWI-M02024_112_000000000-ACJ3F_1_1106_16715_2147	1	0	0	0	0	0	0	1	0	0	0	0	0	0	0	0	0	0	0	0	0	0	0	0	0	0	0	0	0	0	0	0	0	0	0	0	0	0	0	0	0	0	0	0	0	0	0	0	0
OSD106_2014-06-20_0m_NPL022_HWI-M02024_112_000000000-ACJ3F_1_1106_18021_23478	1	0	0	0	0	0	0	1	0	0	0	0	0	0	0	0	0	0	0	0	0	0	0	0	0	0	0	0	0	0	0	0	0	0	0	0	0	0	0	0	0	0	0	0	0	0	0	0	0
OSD106_2014-06-20_0m_NPL022_HWI-M02024_112_000000000-ACJ3F_1_1106_18431_9870	4	0	0	0	0	0	0	4	0	0	0	0	0	0	0	0	0	0	0	0	0	0	0	0	0	0	0	0	0	0	0	0	0	0	0	0	0	0	0	0	0	0	0	0	0	0	0	0	0
OSD106_2014-06-20_0m_NPL022_HWI-M02024_112_000000000-ACJ3F_1_1106_19181_22458	2	0	0	0	0	0	0	1	0	0	0	0	0	0	0	0	0	0	0	0	0	0	0	0	0	0	0	0	0	0	0	0	0	0	0	0	0	0	0	0	0	0	0	0	0	0	0	0	0
OSD106_2014-06-20_0m_NPL022_HWI-M02024_112_000000000-ACJ3F_1_1106_22527_14316	1	0	0	0	0	0	0	1	0	0	0	0	0	0	0	0	0	0	0	0	0	0	0	0	0	0	0	0	0	0	0	0	0	0	0	0	0	0	0	0	0	0	0	0	0	0	0	0	0
OSD106_2014-06-20_0m_NPL022_HWI-M02024_112_000000000-ACJ3F_1_1106_26296_6655	1	0	0	0	0	0	0	1	0	0	0	0	0	0	0	0	0	0	0	0	0	0	0	0	0	0	0	0	0	0	0	0	0	0	0	0	0	0	0	0	0	0	0	0	0	0	0	0	0
OSD106_2014-06-20_0m_NPL022_HWI-M02024_112_000000000-ACJ3F_1_1106_26806_6225	1	0	0	0	0	0	0	1	0	0	0	0	0	0	0	0	0	0	0	0	0	0	0	0	0	0	0	0	0	0	0	0	0	0	0	0	0	0	0	0	0	0	0	0	0	0	0	0	0
OSD106_2014-06-20_0m_NPL022_HWI-M02024_112_000000000-ACJ3F_1_1106_4614_7839	2	0	0	0	0	0	0	2	0	0	0	0	0	0	0	0	0	0	0	0	0	0	0	0	0	0	0	0	0	0	0	0	0	0	0	0	0	0	0	0	0	0	0	0	0	0	0	0	0
OSD106_2014-06-20_0m_NPL022_HWI-M02024_112_000000000-ACJ3F_1_1106_6365_9021	1	0	0	0	0	0	0	1	0	0	0	0	0	0	0	0	0	0	0	0	0	0	0	0	0	0	0	0	0	0	0	0	0	0	0	0	0	0	0	0	0	0	0	0	0	0	0	0	0
OSD106_2014-06-20_0m_NPL022_HWI-M02024_112_000000000-ACJ3F_1_1106_6807_12816	1	0	0	0	0	0	0	1	0	0	0	0	0	0	0	0	0	0	0	0	0	0	0	0	0	0	0	0	0	0	0	0	0	0	0	0	0	0	0	0	0	0	0	0	0	0	0	0	0
OSD106_2014-06-20_0m_NPL022_HWI-M02024_112_000000000-ACJ3F_1_1106_7650_5823	1	0	0	0	0	0	0	1	0	0	0	0	0	0	0	0	0	0	0	0	0	0	0	0	0	0	0	0	0	0	0	0	0	0	0	0	0	0	0	0	0	0	0	0	0	0	0	0	0
OSD106_2014-06-20_0m_NPL022_HWI-M02024_112_000000000-ACJ3F_1_1106_9737_4383	1	0	0	0	0	0	0	1	0	0	0	0	0	0	0	0	0	0	0	0	0	0	0	0	0	0	0	0	0	0	0	0	0	0	0	0	0	0	0	0	0	0	0	0	0	0	0	0	0
OSD106_2014-06-20_0m_NPL022_HWI-M02024_112_000000000-ACJ3F_1_1107_11293_15537	1	0	0	0	0	0	0	1	0	0	0	0	0	0	0	0	0	0	0	0	0	0	0	0	0	0	0	0	0	0	0	0	0	0	0	0	0	0	0	0	0	0	0	0	0	0	0	0	0
OSD106_2014-06-20_0m_NPL022_HWI-M02024_112_000000000-ACJ3F_1_1107_11776_5568	1	0	0	0	0	0	0	1	0	0	0	0	0	0	0	0	0	0	0	0	0	0	0	0	0	0	0	0	0	0	0	0	0	0	0	0	0	0	0	0	0	0	0	0	0	0	0	0	0
OSD106_2014-06-20_0m_NPL022_HWI-M02024_112_000000000-ACJ3F_1_1107_15353_18515	1	0	0	0	0	0	0	1	0	0	0	0	0	0	0	0	0	0	0	0	0	0	0	0	0	0	0	0	0	0	0	0	0	0	0	0	0	0	0	0	0	0	0	0	0	0	0	0	0
OSD106_2014-06-20_0m_NPL022_HWI-M02024_112_000000000-ACJ3F_1_1107_15604_23557	3	0	0	0	0	0	0	3	0	0	0	0	0	0	0	0	0	0	0	0	0	0	0	0	0	0	0	0	0	0	0	0	0	0	0	0	0	0	0	0	0	0	0	0	0	0	0	0	0
OSD106_2014-06-20_0m_NPL022_HWI-M02024_112_000000000-ACJ3F_1_1107_18975_22440	1	0	0	0	0	0	0	1	0	0	0	0	0	0	0	0	0	0	0	0	0	0	0	0	0	0	0	0	0	0	0	0	0	0	0	0	0	0	0	0	0	0	0	0	0	0	0	0	0
OSD106_2014-06-20_0m_NPL022_HWI-M02024_112_000000000-ACJ3F_1_1107_20920_20990	3	0	0	0	0	0	0	1	0	0	0	0	0	0	0	0	0	0	0	0	0	0	0	0	0	2	0	0	0	0	0	0	0	0	0	0	0	0	0	0	0	0	0	0	0	0	0	0	0
OSD106_2014-06-20_0m_NPL022_HWI-M02024_112_000000000-ACJ3F_1_1107_22508_9161	1	0	0	0	0	0	0	1	0	0	0	0	0	0	0	0	0	0	0	0	0	0	0	0	0	0	0	0	0	0	0	0	0	0	0	0	0	0	0	0	0	0	0	0	0	0	0	0	0
OSD106_2014-06-20_0m_NPL022_HWI-M02024_112_000000000-ACJ3F_1_1107_22664_2518	3	0	0	0	0	0	0	3	0	0	0	0	0	0	0	0	0	0	0	0	0	0	0	0	0	0	0	0	0	0	0	0	0	0	0	0	0	0	0	0	0	0	0	0	0	0	0	0	0
OSD106_2014-06-20_0m_NPL022_HWI-M02024_112_000000000-ACJ3F_1_1107_23364_13841	1	0	0	0	0	0	0	1	0	0	0	0	0	0	0	0	0	0	0	0	0	0	0	0	0	0	0	0	0	0	0	0	0	0	0	0	0	0	0	0	0	0	0	0	0	0	0	0	0
OSD106_2014-06-20_0m_NPL022_HWI-M02024_112_000000000-ACJ3F_1_1107_26837_21028	1	0	0	0	0	0	0	1	0	0	0	0	0	0	0	0	0	0	0	0	0	0	0	0	0	0	0	0	0	0	0	0	0	0	0	0	0	0	0	0	0	0	0	0	0	0	0	0	0
OSD106_2014-06-20_0m_NPL022_HWI-M02024_112_000000000-ACJ3F_1_1107_28095_9955	2	0	0	0	0	0	0	2	0	0	0	0	0	0	0	0	0	0	0	0	0	0	0	0	0	0	0	0	0	0	0	0	0	0	0	0	0	0	0	0	0	0	0	0	0	0	0	0	0
OSD106_2014-06-20_0m_NPL022_HWI-M02024_112_000000000-ACJ3F_1_1107_3195_17292	1	0	0	0	0	0	0	1	0	0	0	0	0	0	0	0	0	0	0	0	0	0	0	0	0	0	0	0	0	0	0	0	0	0	0	0	0	0	0	0	0	0	0	0	0	0	0	0	0
OSD106_2014-06-20_0m_NPL022_HWI-M02024_112_000000000-ACJ3F_1_1107_6852_9245	1	0	0	0	0	0	0	1	0	0	0	0	0	0	0	0	0	0	0	0	0	0	0	0	0	0	0	0	0	0	0	0	0	0	0	0	0	0	0	0	0	0	0	0	0	0	0	0	0
OSD106_2014-06-20_0m_NPL022_HWI-M02024_112_000000000-ACJ3F_1_1107_6951_11569	3	0	0	0	0	0	0	2	0	0	0	0	0	0	0	0	0	0	0	0	0	0	0	1	0	0	0	0	0	0	0	0	0	0	0	0	0	0	0	0	0	0	0	0	0	0	0	0	0
OSD106_2014-06-20_0m_NPL022_HWI-M02024_112_000000000-ACJ3F_1_1108_11652_18784	1	0	0	0	0	0	0	1	0	0	0	0	0	0	0	0	0	0	0	0	0	0	0	0	0	0	0	0	0	0	0	0	0	0	0	0	0	0	0	0	0	0	0	0	0	0	0	0	0
OSD106_2014-06-20_0m_NPL022_HWI-M02024_112_000000000-ACJ3F_1_1108_13009_12250	1	0	0	0	0	0	0	1	0	0	0	0	0	0	0	0	0	0	0	0	0	0	0	0	0	0	0	0	0	0	0	0	0	0	0	0	0	0	0	0	0	0	0	0	0	0	0	0	0
OSD106_2014-06-20_0m_NPL022_HWI-M02024_112_000000000-ACJ3F_1_1108_13347_11534	1	0	0	0	0	0	0	1	0	0	0	0	0	0	0	0	0	0	0	0	0	0	0	0	0	0	0	0	0	0	0	0	0	0	0	0	0	0	0	0	0	0	0	0	0	0	0	0	0
OSD106_2014-06-20_0m_NPL022_HWI-M02024_112_000000000-ACJ3F_1_1108_14110_11604	1	0	0	0	0	0	0	1	0	0	0	0	0	0	0	0	0	0	0	0	0	0	0	0	0	0	0	0	0	0	0	0	0	0	0	0	0	0	0	0	0	0	0	0	0	0	0	0	0
OSD106_2014-06-20_0m_NPL022_HWI-M02024_112_000000000-ACJ3F_1_1108_15212_6296	3	0	0	0	0	0	0	3	0	0	0	0	0	0	0	0	0	0	0	0	0	0	0	0	0	0	0	0	0	0	0	0	0	0	0	0	0	0	0	0	0	0	0	0	0	0	0	0	0
OSD106_2014-06-20_0m_NPL022_HWI-M02024_112_000000000-ACJ3F_1_1108_15264_9683	1	0	0	0	0	0	0	1	0	0	0	0	0	0	0	0	0	0	0	0	0	0	0	0	0	0	0	0	0	0	0	0	0	0	0	0	0	0	0	0	0	0	0	0	0	0	0	0	0
OSD106_2014-06-20_0m_NPL022_HWI-M02024_112_000000000-ACJ3F_1_1108_15600_19961	1	0	0	0	0	0	0	1	0	0	0	0	0	0	0	0	0	0	0	0	0	0	0	0	0	0	0	0	0	0	0	0	0	0	0	0	0	0	0	0	0	0	0	0	0	0	0	0	0
OSD106_2014-06-20_0m_NPL022_HWI-M02024_112_000000000-ACJ3F_1_1108_16565_22723	3	0	0	0	0	0	0	1	0	0	0	0	0	0	0	0	0	0	0	0	0	0	0	1	0	0	0	0	0	0	0	0	0	0	0	0	0	0	0	0	0	0	0	0	0	0	0	0	0
OSD106_2014-06-20_0m_NPL022_HWI-M02024_112_000000000-ACJ3F_1_1108_16954_22414	1	0	0	0	0	0	0	1	0	0	0	0	0	0	0	0	0	0	0	0	0	0	0	0	0	0	0	0	0	0	0	0	0	0	0	0	0	0	0	0	0	0	0	0	0	0	0	0	0
OSD106_2014-06-20_0m_NPL022_HWI-M02024_112_000000000-ACJ3F_1_1108_17274_20109	1	0	0	0	0	0	0	1	0	0	0	0	0	0	0	0	0	0	0	0	0	0	0	0	0	0	0	0	0	0	0	0	0	0	0	0	0	0	0	0	0	0	0	0	0	0	0	0	0
OSD106_2014-06-20_0m_NPL022_HWI-M02024_112_000000000-ACJ3F_1_1108_18366_20718	1	0	0	0	0	0	0	1	0	0	0	0	0	0	0	0	0	0	0	0	0	0	0	0	0	0	0	0	0	0	0	0	0	0	0	0	0	0	0	0	0	0	0	0	0	0	0	0	0
OSD106_2014-06-20_0m_NPL022_HWI-M02024_112_000000000-ACJ3F_1_1108_18796_5713	3	0	0	0	0	0	0	3	0	0	0	0	0	0	0	0	0	0	0	0	0	0	0	0	0	0	0	0	0	0	0	0	0	0	0	0	0	0	0	0	0	0	0	0	0	0	0	0	0
OSD106_2014-06-20_0m_NPL022_HWI-M02024_112_000000000-ACJ3F_1_1108_19879_22900	2	0	0	0	0	0	0	2	0	0	0	0	0	0	0	0	0	0	0	0	0	0	0	0	0	0	0	0	0	0	0	0	0	0	0	0	0	0	0	0	0	0	0	0	0	0	0	0	0
OSD106_2014-06-20_0m_NPL022_HWI-M02024_112_000000000-ACJ3F_1_1108_21001_21775	1	0	0	0	0	0	0	1	0	0	0	0	0	0	0	0	0	0	0	0	0	0	0	0	0	0	0	0	0	0	0	0	0	0	0	0	0	0	0	0	0	0	0	0	0	0	0	0	0
OSD106_2014-06-20_0m_NPL022_HWI-M02024_112_000000000-ACJ3F_1_1108_22929_11681	1	0	0	0	0	0	0	1	0	0	0	0	0	0	0	0	0	0	0	0	0	0	0	0	0	0	0	0	0	0	0	0	0	0	0	0	0	0	0	0	0	0	0	0	0	0	0	0	0
OSD106_2014-06-20_0m_NPL022_HWI-M02024_112_000000000-ACJ3F_1_1108_23307_20238	2	0	0	0	0	0	0	1	0	0	0	0	0	0	0	0	0	0	0	0	0	0	0	0	0	0	1	0	0	0	0	0	0	0	0	0	0	0	0	0	0	0	0	0	0	0	0	0	0
OSD106_2014-06-20_0m_NPL022_HWI-M02024_112_000000000-ACJ3F_1_1108_24573_11659	93	0	0	0	0	0	0	5	0	0	0	0	0	0	0	0	0	0	0	0	0	0	0	0	0	0	0	0	0	0	0	0	0	0	0	0	0	0	0	0	0	0	0	0	0	0	0	0	0
OSD106_2014-06-20_0m_NPL022_HWI-M02024_112_000000000-ACJ3F_1_1108_24855_12337	1	0	0	0	0	0	0	1	0	0	0	0	0	0	0	0	0	0	0	0	0	0	0	0	0	0	0	0	0	0	0	0	0	0	0	0	0	0	0	0	0	0	0	0	0	0	0	0	0
OSD106_2014-06-20_0m_NPL022_HWI-M02024_112_000000000-ACJ3F_1_1108_3995_8571	1	0	0	0	0	0	0	1	0	0	0	0	0	0	0	0	0	0	0	0	0	0	0	0	0	0	0	0	0	0	0	0	0	0	0	0	0	0	0	0	0	0	0	0	0	0	0	0	0
OSD106_2014-06-20_0m_NPL022_HWI-M02024_112_000000000-ACJ3F_1_1108_4714_16354	1	0	0	0	0	0	0	1	0	0	0	0	0	0	0	0	0	0	0	0	0	0	0	0	0	0	0	0	0	0	0	0	0	0	0	0	0	0	0	0	0	0	0	0	0	0	0	0	0
OSD106_2014-06-20_0m_NPL022_HWI-M02024_112_000000000-ACJ3F_1_1108_7134_13074	1	0	0	0	0	0	0	1	0	0	0	0	0	0	0	0	0	0	0	0	0	0	0	0	0	0	0	0	0	0	0	0	0	0	0	0	0	0	0	0	0	0	0	0	0	0	0	0	0
OSD106_2014-06-20_0m_NPL022_HWI-M02024_112_000000000-ACJ3F_1_1108_8038_21053	1	0	0	0	0	0	0	1	0	0	0	0	0	0	0	0	0	0	0	0	0	0	0	0	0	0	0	0	0	0	0	0	0	0	0	0	0	0	0	0	0	0	0	0	0	0	0	0	0
OSD106_2014-06-20_0m_NPL022_HWI-M02024_112_000000000-ACJ3F_1_1108_9004_14096	7	0	0	0	0	0	0	5	0	0	0	0	0	0	0	0	0	0	0	0	0	0	0	0	0	0	0	0	0	0	0	0	0	0	0	0	0	0	0	0	0	0	0	0	0	0	0	0	0
OSD106_2014-06-20_0m_NPL022_HWI-M02024_112_000000000-ACJ3F_1_1108_9826_18601	1	0	0	0	0	0	0	1	0	0	0	0	0	0	0	0	0	0	0	0	0	0	0	0	0	0	0	0	0	0	0	0	0	0	0	0	0	0	0	0	0	0	0	0	0	0	0	0	0
OSD106_2014-06-20_0m_NPL022_HWI-M02024_112_000000000-ACJ3F_1_1109_11293_11769	1	0	0	0	0	0	0	1	0	0	0	0	0	0	0	0	0	0	0	0	0	0	0	0	0	0	0	0	0	0	0	0	0	0	0	0	0	0	0	0	0	0	0	0	0	0	0	0	0
OSD106_2014-06-20_0m_NPL022_HWI-M02024_112_000000000-ACJ3F_1_1109_11924_7665	3	0	0	0	0	0	0	1	0	0	0	0	0	0	0	0	0	0	0	0	0	0	0	0	0	0	2	0	0	0	0	0	0	0	0	0	0	0	0	0	0	0	0	0	0	0	0	0	0
OSD106_2014-06-20_0m_NPL022_HWI-M02024_112_000000000-ACJ3F_1_1109_12059_10768	1	0	0	0	0	0	0	1	0	0	0	0	0	0	0	0	0	0	0	0	0	0	0	0	0	0	0	0	0	0	0	0	0	0	0	0	0	0	0	0	0	0	0	0	0	0	0	0	0
OSD106_2014-06-20_0m_NPL022_HWI-M02024_112_000000000-ACJ3F_1_1109_14370_15628	1	0	0	0	0	0	0	1	0	0	0	0	0	0	0	0	0	0	0	0	0	0	0	0	0	0	0	0	0	0	0	0	0	0	0	0	0	0	0	0	0	0	0	0	0	0	0	0	0
OSD106_2014-06-20_0m_NPL022_HWI-M02024_112_000000000-ACJ3F_1_1109_15491_19422	2	0	0	0	0	0	0	2	0	0	0	0	0	0	0	0	0	0	0	0	0	0	0	0	0	0	0	0	0	0	0	0	0	0	0	0	0	0	0	0	0	0	0	0	0	0	0	0	0
OSD106_2014-06-20_0m_NPL022_HWI-M02024_112_000000000-ACJ3F_1_1109_16015_17482	1	0	0	0	0	0	0	1	0	0	0	0	0	0	0	0	0	0	0	0	0	0	0	0	0	0	0	0	0	0	0	0	0	0	0	0	0	0	0	0	0	0	0	0	0	0	0	0	0
OSD106_2014-06-20_0m_NPL022_HWI-M02024_112_000000000-ACJ3F_1_1109_16214_17453	1	0	0	0	0	0	0	1	0	0	0	0	0	0	0	0	0	0	0	0	0	0	0	0	0	0	0	0	0	0	0	0	0	0	0	0	0	0	0	0	0	0	0	0	0	0	0	0	0
OSD106_2014-06-20_0m_NPL022_HWI-M02024_112_000000000-ACJ3F_1_1109_16227_20551	1	0	0	0	0	0	0	1	0	0	0	0	0	0	0	0	0	0	0	0	0	0	0	0	0	0	0	0	0	0	0	0	0	0	0	0	0	0	0	0	0	0	0	0	0	0	0	0	0
OSD106_2014-06-20_0m_NPL022_HWI-M02024_112_000000000-ACJ3F_1_1109_16477_24615	1	0	0	0	0	0	0	1	0	0	0	0	0	0	0	0	0	0	0	0	0	0	0	0	0	0	0	0	0	0	0	0	0	0	0	0	0	0	0	0	0	0	0	0	0	0	0	0	0
OSD106_2014-06-20_0m_NPL022_HWI-M02024_112_000000000-ACJ3F_1_1109_18725_4180	4	0	0	0	0	0	0	4	0	0	0	0	0	0	0	0	0	0	0	0	0	0	0	0	0	0	0	0	0	0	0	0	0	0	0	0	0	0	0	0	0	0	0	0	0	0	0	0	0
OSD106_2014-06-20_0m_NPL022_HWI-M02024_112_000000000-ACJ3F_1_1109_21190_11966	1	0	0	0	0	0	0	1	0	0	0	0	0	0	0	0	0	0	0	0	0	0	0	0	0	0	0	0	0	0	0	0	0	0	0	0	0	0	0	0	0	0	0	0	0	0	0	0	0
OSD106_2014-06-20_0m_NPL022_HWI-M02024_112_000000000-ACJ3F_1_1109_23884_23498	1	0	0	0	0	0	0	1	0	0	0	0	0	0	0	0	0	0	0	0	0	0	0	0	0	0	0	0	0	0	0	0	0	0	0	0	0	0	0	0	0	0	0	0	0	0	0	0	0
OSD106_2014-06-20_0m_NPL022_HWI-M02024_112_000000000-ACJ3F_1_1109_24387_2291	1	0	0	0	0	0	0	1	0	0	0	0	0	0	0	0	0	0	0	0	0	0	0	0	0	0	0	0	0	0	0	0	0	0	0	0	0	0	0	0	0	0	0	0	0	0	0	0	0
OSD106_2014-06-20_0m_NPL022_HWI-M02024_112_000000000-ACJ3F_1_1109_26509_13571	1	0	0	0	0	0	0	1	0	0	0	0	0	0	0	0	0	0	0	0	0	0	0	0	0	0	0	0	0	0	0	0	0	0	0	0	0	0	0	0	0	0	0	0	0	0	0	0	0
OSD106_2014-06-20_0m_NPL022_HWI-M02024_112_000000000-ACJ3F_1_1109_5273_12583	1	0	0	0	0	0	0	1	0	0	0	0	0	0	0	0	0	0	0	0	0	0	0	0	0	0	0	0	0	0	0	0	0	0	0	0	0	0	0	0	0	0	0	0	0	0	0	0	0
OSD106_2014-06-20_0m_NPL022_HWI-M02024_112_000000000-ACJ3F_1_1109_6033_10478	2	0	0	0	0	0	0	2	0	0	0	0	0	0	0	0	0	0	0	0	0	0	0	0	0	0	0	0	0	0	0	0	0	0	0	0	0	0	0	0	0	0	0	0	0	0	0	0	0
OSD106_2014-06-20_0m_NPL022_HWI-M02024_112_000000000-ACJ3F_1_1109_9487_9860	1	0	0	0	0	0	0	1	0	0	0	0	0	0	0	0	0	0	0	0	0	0	0	0	0	0	0	0	0	0	0	0	0	0	0	0	0	0	0	0	0	0	0	0	0	0	0	0	0
OSD106_2014-06-20_0m_NPL022_HWI-M02024_112_000000000-ACJ3F_1_1110_10271_22613	2	0	0	0	0	0	0	1	0	0	0	0	0	0	0	0	0	0	0	0	0	0	0	0	0	0	0	0	0	0	0	0	0	0	0	0	0	0	0	0	0	0	0	0	0	0	0	0	0
OSD106_2014-06-20_0m_NPL022_HWI-M02024_112_000000000-ACJ3F_1_1110_10309_19643	2	0	0	0	0	0	0	2	0	0	0	0	0	0	0	0	0	0	0	0	0	0	0	0	0	0	0	0	0	0	0	0	0	0	0	0	0	0	0	0	0	0	0	0	0	0	0	0	0
OSD106_2014-06-20_0m_NPL022_HWI-M02024_112_000000000-ACJ3F_1_1110_11800_9312	1	0	0	0	0	0	0	1	0	0	0	0	0	0	0	0	0	0	0	0	0	0	0	0	0	0	0	0	0	0	0	0	0	0	0	0	0	0	0	0	0	0	0	0	0	0	0	0	0
OSD106_2014-06-20_0m_NPL022_HWI-M02024_112_000000000-ACJ3F_1_1110_15777_8920	1	0	0	0	0	0	0	1	0	0	0	0	0	0	0	0	0	0	0	0	0	0	0	0	0	0	0	0	0	0	0	0	0	0	0	0	0	0	0	0	0	0	0	0	0	0	0	0	0
OSD106_2014-06-20_0m_NPL022_HWI-M02024_112_000000000-ACJ3F_1_1110_17107_21677	1	0	0	0	0	0	0	1	0	0	0	0	0	0	0	0	0	0	0	0	0	0	0	0	0	0	0	0	0	0	0	0	0	0	0	0	0	0	0	0	0	0	0	0	0	0	0	0	0
OSD106_2014-06-20_0m_NPL022_HWI-M02024_112_000000000-ACJ3F_1_1110_18581_18823	3	0	0	0	0	0	0	3	0	0	0	0	0	0	0	0	0	0	0	0	0	0	0	0	0	0	0	0	0	0	0	0	0	0	0	0	0	0	0	0	0	0	0	0	0	0	0	0	0
OSD106_2014-06-20_0m_NPL022_HWI-M02024_112_000000000-ACJ3F_1_1110_19262_14797	1	0	0	0	0	0	0	1	0	0	0	0	0	0	0	0	0	0	0	0	0	0	0	0	0	0	0	0	0	0	0	0	0	0	0	0	0	0	0	0	0	0	0	0	0	0	0	0	0
OSD106_2014-06-20_0m_NPL022_HWI-M02024_112_000000000-ACJ3F_1_1110_20644_20347	1	0	0	0	0	0	0	1	0	0	0	0	0	0	0	0	0	0	0	0	0	0	0	0	0	0	0	0	0	0	0	0	0	0	0	0	0	0	0	0	0	0	0	0	0	0	0	0	0
OSD106_2014-06-20_0m_NPL022_HWI-M02024_112_000000000-ACJ3F_1_1110_4679_12471	1	0	0	0	0	0	0	1	0	0	0	0	0	0	0	0	0	0	0	0	0	0	0	0	0	0	0	0	0	0	0	0	0	0	0	0	0	0	0	0	0	0	0	0	0	0	0	0	0
OSD106_2014-06-20_0m_NPL022_HWI-M02024_112_000000000-ACJ3F_1_1110_4837_20845	1	0	0	0	0	0	0	1	0	0	0	0	0	0	0	0	0	0	0	0	0	0	0	0	0	0	0	0	0	0	0	0	0	0	0	0	0	0	0	0	0	0	0	0	0	0	0	0	0
OSD106_2014-06-20_0m_NPL022_HWI-M02024_112_000000000-ACJ3F_1_1110_6701_16730	1	0	0	0	0	0	0	1	0	0	0	0	0	0	0	0	0	0	0	0	0	0	0	0	0	0	0	0	0	0	0	0	0	0	0	0	0	0	0	0	0	0	0	0	0	0	0	0	0
OSD106_2014-06-20_0m_NPL022_HWI-M02024_112_000000000-ACJ3F_1_1110_7659_24522	1	0	0	0	0	0	0	1	0	0	0	0	0	0	0	0	0	0	0	0	0	0	0	0	0	0	0	0	0	0	0	0	0	0	0	0	0	0	0	0	0	0	0	0	0	0	0	0	0
OSD106_2014-06-20_0m_NPL022_HWI-M02024_112_000000000-ACJ3F_1_1110_9947_7036	1	0	0	0	0	0	0	1	0	0	0	0	0	0	0	0	0	0	0	0	0	0	0	0	0	0	0	0	0	0	0	0	0	0	0	0	0	0	0	0	0	0	0	0	0	0	0	0	0
OSD106_2014-06-20_0m_NPL022_HWI-M02024_112_000000000-ACJ3F_1_1111_11016_16041	1	0	0	0	0	0	0	1	0	0	0	0	0	0	0	0	0	0	0	0	0	0	0	0	0	0	0	0	0	0	0	0	0	0	0	0	0	0	0	0	0	0	0	0	0	0	0	0	0
OSD106_2014-06-20_0m_NPL022_HWI-M02024_112_000000000-ACJ3F_1_1111_11615_9282	1	0	0	0	0	0	0	1	0	0	0	0	0	0	0	0	0	0	0	0	0	0	0	0	0	0	0	0	0	0	0	0	0	0	0	0	0	0	0	0	0	0	0	0	0	0	0	0	0
OSD106_2014-06-20_0m_NPL022_HWI-M02024_112_000000000-ACJ3F_1_1111_13152_11338	1	0	0	0	0	0	0	1	0	0	0	0	0	0	0	0	0	0	0	0	0	0	0	0	0	0	0	0	0	0	0	0	0	0	0	0	0	0	0	0	0	0	0	0	0	0	0	0	0
OSD106_2014-06-20_0m_NPL022_HWI-M02024_112_000000000-ACJ3F_1_1111_15797_13484	1	0	0	0	0	0	0	1	0	0	0	0	0	0	0	0	0	0	0	0	0	0	0	0	0	0	0	0	0	0	0	0	0	0	0	0	0	0	0	0	0	0	0	0	0	0	0	0	0
OSD106_2014-06-20_0m_NPL022_HWI-M02024_112_000000000-ACJ3F_1_1111_15892_7834	6	0	0	0	0	0	0	6	0	0	0	0	0	0	0	0	0	0	0	0	0	0	0	0	0	0	0	0	0	0	0	0	0	0	0	0	0	0	0	0	0	0	0	0	0	0	0	0	0
OSD106_2014-06-20_0m_NPL022_HWI-M02024_112_000000000-ACJ3F_1_1111_17656_15206	1	0	0	0	0	0	0	1	0	0	0	0	0	0	0	0	0	0	0	0	0	0	0	0	0	0	0	0	0	0	0	0	0	0	0	0	0	0	0	0	0	0	0	0	0	0	0	0	0
OSD106_2014-06-20_0m_NPL022_HWI-M02024_112_000000000-ACJ3F_1_1111_17894_16637	1	0	0	0	0	0	0	1	0	0	0	0	0	0	0	0	0	0	0	0	0	0	0	0	0	0	0	0	0	0	0	0	0	0	0	0	0	0	0	0	0	0	0	0	0	0	0	0	0
OSD106_2014-06-20_0m_NPL022_HWI-M02024_112_000000000-ACJ3F_1_1111_21203_17890	1	0	0	0	0	0	0	1	0	0	0	0	0	0	0	0	0	0	0	0	0	0	0	0	0	0	0	0	0	0	0	0	0	0	0	0	0	0	0	0	0	0	0	0	0	0	0	0	0
OSD106_2014-06-20_0m_NPL022_HWI-M02024_112_000000000-ACJ3F_1_1111_23780_10568	1	0	0	0	0	0	0	1	0	0	0	0	0	0	0	0	0	0	0	0	0	0	0	0	0	0	0	0	0	0	0	0	0	0	0	0	0	0	0	0	0	0	0	0	0	0	0	0	0
OSD106_2014-06-20_0m_NPL022_HWI-M02024_112_000000000-ACJ3F_1_1111_25071_21250	1	0	0	0	0	0	0	1	0	0	0	0	0	0	0	0	0	0	0	0	0	0	0	0	0	0	0	0	0	0	0	0	0	0	0	0	0	0	0	0	0	0	0	0	0	0	0	0	0
OSD106_2014-06-20_0m_NPL022_HWI-M02024_112_000000000-ACJ3F_1_1111_27041_8550	1	0	0	0	0	0	0	1	0	0	0	0	0	0	0	0	0	0	0	0	0	0	0	0	0	0	0	0	0	0	0	0	0	0	0	0	0	0	0	0	0	0	0	0	0	0	0	0	0
OSD106_2014-06-20_0m_NPL022_HWI-M02024_112_000000000-ACJ3F_1_1111_27145_9415	3	0	0	0	0	0	0	1	0	0	0	0	0	0	0	0	0	0	0	0	0	0	0	0	0	0	0	0	0	0	0	0	0	0	0	0	0	0	0	0	0	0	0	0	0	0	0	0	0
OSD106_2014-06-20_0m_NPL022_HWI-M02024_112_000000000-ACJ3F_1_1111_27160_17330	1	0	0	0	0	0	0	1	0	0	0	0	0	0	0	0	0	0	0	0	0	0	0	0	0	0	0	0	0	0	0	0	0	0	0	0	0	0	0	0	0	0	0	0	0	0	0	0	0
OSD106_2014-06-20_0m_NPL022_HWI-M02024_112_000000000-ACJ3F_1_1111_6538_17904	1	0	0	0	0	0	0	1	0	0	0	0	0	0	0	0	0	0	0	0	0	0	0	0	0	0	0	0	0	0	0	0	0	0	0	0	0	0	0	0	0	0	0	0	0	0	0	0	0
OSD106_2014-06-20_0m_NPL022_HWI-M02024_112_000000000-ACJ3F_1_1112_10568_3378	5	0	0	0	0	0	0	5	0	0	0	0	0	0	0	0	0	0	0	0	0	0	0	0	0	0	0	0	0	0	0	0	0	0	0	0	0	0	0	0	0	0	0	0	0	0	0	0	0
OSD106_2014-06-20_0m_NPL022_HWI-M02024_112_000000000-ACJ3F_1_1112_11324_13213	1	0	0	0	0	0	0	1	0	0	0	0	0	0	0	0	0	0	0	0	0	0	0	0	0	0	0	0	0	0	0	0	0	0	0	0	0	0	0	0	0	0	0	0	0	0	0	0	0
OSD106_2014-06-20_0m_NPL022_HWI-M02024_112_000000000-ACJ3F_1_1112_11671_24699	2	0	0	0	0	0	0	2	0	0	0	0	0	0	0	0	0	0	0	0	0	0	0	0	0	0	0	0	0	0	0	0	0	0	0	0	0	0	0	0	0	0	0	0	0	0	0	0	0
OSD106_2014-06-20_0m_NPL022_HWI-M02024_112_000000000-ACJ3F_1_1112_13733_22051	1	0	0	0	0	0	0	1	0	0	0	0	0	0	0	0	0	0	0	0	0	0	0	0	0	0	0	0	0	0	0	0	0	0	0	0	0	0	0	0	0	0	0	0	0	0	0	0	0
OSD106_2014-06-20_0m_NPL022_HWI-M02024_112_000000000-ACJ3F_1_1112_14720_5877	1	0	0	0	0	0	0	1	0	0	0	0	0	0	0	0	0	0	0	0	0	0	0	0	0	0	0	0	0	0	0	0	0	0	0	0	0	0	0	0	0	0	0	0	0	0	0	0	0
OSD106_2014-06-20_0m_NPL022_HWI-M02024_112_000000000-ACJ3F_1_1112_15722_6378	1	0	0	0	0	0	0	1	0	0	0	0	0	0	0	0	0	0	0	0	0	0	0	0	0	0	0	0	0	0	0	0	0	0	0	0	0	0	0	0	0	0	0	0	0	0	0	0	0
OSD106_2014-06-20_0m_NPL022_HWI-M02024_112_000000000-ACJ3F_1_1112_19706_22875	2	0	0	0	0	0	0	2	0	0	0	0	0	0	0	0	0	0	0	0	0	0	0	0	0	0	0	0	0	0	0	0	0	0	0	0	0	0	0	0	0	0	0	0	0	0	0	0	0
OSD106_2014-06-20_0m_NPL022_HWI-M02024_112_000000000-ACJ3F_1_1112_20987_11540	1	0	0	0	0	0	0	1	0	0	0	0	0	0	0	0	0	0	0	0	0	0	0	0	0	0	0	0	0	0	0	0	0	0	0	0	0	0	0	0	0	0	0	0	0	0	0	0	0
OSD106_2014-06-20_0m_NPL022_HWI-M02024_112_000000000-ACJ3F_1_1112_23690_14287	2	0	0	0	0	0	0	2	0	0	0	0	0	0	0	0	0	0	0	0	0	0	0	0	0	0	0	0	0	0	0	0	0	0	0	0	0	0	0	0	0	0	0	0	0	0	0	0	0
OSD106_2014-06-20_0m_NPL022_HWI-M02024_112_000000000-ACJ3F_1_1112_24337_10779	1	0	0	0	0	0	0	1	0	0	0	0	0	0	0	0	0	0	0	0	0	0	0	0	0	0	0	0	0	0	0	0	0	0	0	0	0	0	0	0	0	0	0	0	0	0	0	0	0
OSD106_2014-06-20_0m_NPL022_HWI-M02024_112_000000000-ACJ3F_1_1112_27210_8958	1	0	0	0	0	0	0	1	0	0	0	0	0	0	0	0	0	0	0	0	0	0	0	0	0	0	0	0	0	0	0	0	0	0	0	0	0	0	0	0	0	0	0	0	0	0	0	0	0
OSD106_2014-06-20_0m_NPL022_HWI-M02024_112_000000000-ACJ3F_1_1112_28200_10241	7	0	0	0	0	0	0	6	0	0	0	0	0	0	0	0	0	0	0	0	0	0	0	0	0	0	0	0	1	0	0	0	0	0	0	0	0	0	0	0	0	0	0	0	0	0	0	0	0
OSD106_2014-06-20_0m_NPL022_HWI-M02024_112_000000000-ACJ3F_1_1112_28698_13739	1	0	0	0	0	0	0	1	0	0	0	0	0	0	0	0	0	0	0	0	0	0	0	0	0	0	0	0	0	0	0	0	0	0	0	0	0	0	0	0	0	0	0	0	0	0	0	0	0
OSD106_2014-06-20_0m_NPL022_HWI-M02024_112_000000000-ACJ3F_1_1112_4784_21545	1	0	0	0	0	0	0	1	0	0	0	0	0	0	0	0	0	0	0	0	0	0	0	0	0	0	0	0	0	0	0	0	0	0	0	0	0	0	0	0	0	0	0	0	0	0	0	0	0
OSD106_2014-06-20_0m_NPL022_HWI-M02024_112_000000000-ACJ3F_1_1112_8726_19334	1	0	0	0	0	0	0	1	0	0	0	0	0	0	0	0	0	0	0	0	0	0	0	0	0	0	0	0	0	0	0	0	0	0	0	0	0	0	0	0	0	0	0	0	0	0	0	0	0
OSD106_2014-06-20_0m_NPL022_HWI-M02024_112_000000000-ACJ3F_1_1112_9775_13550	2	0	0	0	0	0	0	2	0	0	0	0	0	0	0	0	0	0	0	0	0	0	0	0	0	0	0	0	0	0	0	0	0	0	0	0	0	0	0	0	0	0	0	0	0	0	0	0	0
OSD106_2014-06-20_0m_NPL022_HWI-M02024_112_000000000-ACJ3F_1_1113_10802_6328	1	0	0	0	0	0	0	1	0	0	0	0	0	0	0	0	0	0	0	0	0	0	0	0	0	0	0	0	0	0	0	0	0	0	0	0	0	0	0	0	0	0	0	0	0	0	0	0	0
OSD106_2014-06-20_0m_NPL022_HWI-M02024_112_000000000-ACJ3F_1_1113_15057_7643	1	0	0	0	0	0	0	1	0	0	0	0	0	0	0	0	0	0	0	0	0	0	0	0	0	0	0	0	0	0	0	0	0	0	0	0	0	0	0	0	0	0	0	0	0	0	0	0	0
OSD106_2014-06-20_0m_NPL022_HWI-M02024_112_000000000-ACJ3F_1_1113_16393_5887	1	0	0	0	0	0	0	1	0	0	0	0	0	0	0	0	0	0	0	0	0	0	0	0	0	0	0	0	0	0	0	0	0	0	0	0	0	0	0	0	0	0	0	0	0	0	0	0	0
OSD106_2014-06-20_0m_NPL022_HWI-M02024_112_000000000-ACJ3F_1_1113_16778_22615	1	0	0	0	0	0	0	1	0	0	0	0	0	0	0	0	0	0	0	0	0	0	0	0	0	0	0	0	0	0	0	0	0	0	0	0	0	0	0	0	0	0	0	0	0	0	0	0	0
OSD106_2014-06-20_0m_NPL022_HWI-M02024_112_000000000-ACJ3F_1_1113_17419_23767	1	0	0	0	0	0	0	1	0	0	0	0	0	0	0	0	0	0	0	0	0	0	0	0	0	0	0	0	0	0	0	0	0	0	0	0	0	0	0	0	0	0	0	0	0	0	0	0	0
OSD106_2014-06-20_0m_NPL022_HWI-M02024_112_000000000-ACJ3F_1_1113_22281_3822	1	0	0	0	0	0	0	1	0	0	0	0	0	0	0	0	0	0	0	0	0	0	0	0	0	0	0	0	0	0	0	0	0	0	0	0	0	0	0	0	0	0	0	0	0	0	0	0	0
OSD106_2014-06-20_0m_NPL022_HWI-M02024_112_000000000-ACJ3F_1_1113_25510_14603	1	0	0	0	0	0	0	1	0	0	0	0	0	0	0	0	0	0	0	0	0	0	0	0	0	0	0	0	0	0	0	0	0	0	0	0	0	0	0	0	0	0	0	0	0	0	0	0	0
OSD106_2014-06-20_0m_NPL022_HWI-M02024_112_000000000-ACJ3F_1_1113_26841_16201	1	0	0	0	0	0	0	1	0	0	0	0	0	0	0	0	0	0	0	0	0	0	0	0	0	0	0	0	0	0	0	0	0	0	0	0	0	0	0	0	0	0	0	0	0	0	0	0	0
OSD106_2014-06-20_0m_NPL022_HWI-M02024_112_000000000-ACJ3F_1_1113_2817_8084	1	0	0	0	0	0	0	1	0	0	0	0	0	0	0	0	0	0	0	0	0	0	0	0	0	0	0	0	0	0	0	0	0	0	0	0	0	0	0	0	0	0	0	0	0	0	0	0	0
OSD106_2014-06-20_0m_NPL022_HWI-M02024_112_000000000-ACJ3F_1_1113_3756_10759	10	0	0	0	0	0	0	1	0	0	0	0	0	0	0	0	0	0	0	0	0	0	0	3	0	0	2	0	4	0	0	0	0	0	0	0	0	0	0	0	0	0	0	0	0	0	0	0	0
OSD106_2014-06-20_0m_NPL022_HWI-M02024_112_000000000-ACJ3F_1_1113_3886_10245	2	0	0	0	0	0	0	1	0	0	0	0	0	0	0	0	0	0	0	0	0	0	0	1	0	0	0	0	0	0	0	0	0	0	0	0	0	0	0	0	0	0	0	0	0	0	0	0	0
OSD106_2014-06-20_0m_NPL022_HWI-M02024_112_000000000-ACJ3F_1_1113_7377_24017	1	0	0	0	0	0	0	1	0	0	0	0	0	0	0	0	0	0	0	0	0	0	0	0	0	0	0	0	0	0	0	0	0	0	0	0	0	0	0	0	0	0	0	0	0	0	0	0	0
OSD106_2014-06-20_0m_NPL022_HWI-M02024_112_000000000-ACJ3F_1_1114_11668_22873	1	0	0	0	0	0	0	1	0	0	0	0	0	0	0	0	0	0	0	0	0	0	0	0	0	0	0	0	0	0	0	0	0	0	0	0	0	0	0	0	0	0	0	0	0	0	0	0	0
OSD106_2014-06-20_0m_NPL022_HWI-M02024_112_000000000-ACJ3F_1_1114_12220_22076	1	0	0	0	0	0	0	1	0	0	0	0	0	0	0	0	0	0	0	0	0	0	0	0	0	0	0	0	0	0	0	0	0	0	0	0	0	0	0	0	0	0	0	0	0	0	0	0	0
OSD106_2014-06-20_0m_NPL022_HWI-M02024_112_000000000-ACJ3F_1_1114_12253_16819	1	0	0	0	0	0	0	1	0	0	0	0	0	0	0	0	0	0	0	0	0	0	0	0	0	0	0	0	0	0	0	0	0	0	0	0	0	0	0	0	0	0	0	0	0	0	0	0	0
OSD106_2014-06-20_0m_NPL022_HWI-M02024_112_000000000-ACJ3F_1_1114_15683_9391	1	0	0	0	0	0	0	1	0	0	0	0	0	0	0	0	0	0	0	0	0	0	0	0	0	0	0	0	0	0	0	0	0	0	0	0	0	0	0	0	0	0	0	0	0	0	0	0	0
OSD106_2014-06-20_0m_NPL022_HWI-M02024_112_000000000-ACJ3F_1_1114_15875_12939	2	0	0	0	0	0	0	1	0	0	0	0	0	0	0	0	0	0	0	0	0	0	0	0	0	0	0	0	0	0	0	0	0	0	0	0	0	0	0	0	0	0	0	0	0	0	0	0	0
OSD106_2014-06-20_0m_NPL022_HWI-M02024_112_000000000-ACJ3F_1_1114_16782_13348	1	0	0	0	0	0	0	1	0	0	0	0	0	0	0	0	0	0	0	0	0	0	0	0	0	0	0	0	0	0	0	0	0	0	0	0	0	0	0	0	0	0	0	0	0	0	0	0	0
OSD106_2014-06-20_0m_NPL022_HWI-M02024_112_000000000-ACJ3F_1_1114_17018_9619	1	0	0	0	0	0	0	1	0	0	0	0	0	0	0	0	0	0	0	0	0	0	0	0	0	0	0	0	0	0	0	0	0	0	0	0	0	0	0	0	0	0	0	0	0	0	0	0	0
OSD106_2014-06-20_0m_NPL022_HWI-M02024_112_000000000-ACJ3F_1_1114_17262_4633	1	0	0	0	0	0	0	1	0	0	0	0	0	0	0	0	0	0	0	0	0	0	0	0	0	0	0	0	0	0	0	0	0	0	0	0	0	0	0	0	0	0	0	0	0	0	0	0	0
OSD106_2014-06-20_0m_NPL022_HWI-M02024_112_000000000-ACJ3F_1_1114_20715_16022	1	0	0	0	0	0	0	1	0	0	0	0	0	0	0	0	0	0	0	0	0	0	0	0	0	0	0	0	0	0	0	0	0	0	0	0	0	0	0	0	0	0	0	0	0	0	0	0	0
OSD106_2014-06-20_0m_NPL022_HWI-M02024_112_000000000-ACJ3F_1_1114_22847_18781	1	0	0	0	0	0	0	1	0	0	0	0	0	0	0	0	0	0	0	0	0	0	0	0	0	0	0	0	0	0	0	0	0	0	0	0	0	0	0	0	0	0	0	0	0	0	0	0	0
OSD106_2014-06-20_0m_NPL022_HWI-M02024_112_000000000-ACJ3F_1_1114_24141_4955	3	0	0	0	0	0	0	2	0	0	0	0	0	0	0	0	0	0	0	0	0	0	0	0	0	0	0	0	0	0	0	0	0	0	0	0	0	0	0	0	0	0	0	0	0	0	0	0	0
OSD106_2014-06-20_0m_NPL022_HWI-M02024_112_000000000-ACJ3F_1_1114_24673_6790	3	0	0	0	0	0	0	3	0	0	0	0	0	0	0	0	0	0	0	0	0	0	0	0	0	0	0	0	0	0	0	0	0	0	0	0	0	0	0	0	0	0	0	0	0	0	0	0	0
OSD106_2014-06-20_0m_NPL022_HWI-M02024_112_000000000-ACJ3F_1_1114_25294_22996	1	0	0	0	0	0	0	1	0	0	0	0	0	0	0	0	0	0	0	0	0	0	0	0	0	0	0	0	0	0	0	0	0	0	0	0	0	0	0	0	0	0	0	0	0	0	0	0	0
OSD106_2014-06-20_0m_NPL022_HWI-M02024_112_000000000-ACJ3F_1_1114_3068_11871	2	0	0	0	0	0	0	2	0	0	0	0	0	0	0	0	0	0	0	0	0	0	0	0	0	0	0	0	0	0	0	0	0	0	0	0	0	0	0	0	0	0	0	0	0	0	0	0	0
OSD106_2014-06-20_0m_NPL022_HWI-M02024_112_000000000-ACJ3F_1_1114_4592_21027	1	0	0	0	0	0	0	1	0	0	0	0	0	0	0	0	0	0	0	0	0	0	0	0	0	0	0	0	0	0	0	0	0	0	0	0	0	0	0	0	0	0	0	0	0	0	0	0	0
OSD106_2014-06-20_0m_NPL022_HWI-M02024_112_000000000-ACJ3F_1_1114_5093_12006	3	0	0	0	0	0	0	3	0	0	0	0	0	0	0	0	0	0	0	0	0	0	0	0	0	0	0	0	0	0	0	0	0	0	0	0	0	0	0	0	0	0	0	0	0	0	0	0	0
OSD106_2014-06-20_0m_NPL022_HWI-M02024_112_000000000-ACJ3F_1_1114_6100_20253	1	0	0	0	0	0	0	1	0	0	0	0	0	0	0	0	0	0	0	0	0	0	0	0	0	0	0	0	0	0	0	0	0	0	0	0	0	0	0	0	0	0	0	0	0	0	0	0	0
OSD106_2014-06-20_0m_NPL022_HWI-M02024_112_000000000-ACJ3F_1_1114_7554_15831	1	0	0	0	0	0	0	1	0	0	0	0	0	0	0	0	0	0	0	0	0	0	0	0	0	0	0	0	0	0	0	0	0	0	0	0	0	0	0	0	0	0	0	0	0	0	0	0	0
OSD106_2014-06-20_0m_NPL022_HWI-M02024_112_000000000-ACJ3F_1_1114_9489_9430	1	0	0	0	0	0	0	1	0	0	0	0	0	0	0	0	0	0	0	0	0	0	0	0	0	0	0	0	0	0	0	0	0	0	0	0	0	0	0	0	0	0	0	0	0	0	0	0	0
OSD106_2014-06-20_0m_NPL022_HWI-M02024_112_000000000-ACJ3F_1_1115_12207_15286	1	0	0	0	0	0	0	1	0	0	0	0	0	0	0	0	0	0	0	0	0	0	0	0	0	0	0	0	0	0	0	0	0	0	0	0	0	0	0	0	0	0	0	0	0	0	0	0	0
OSD106_2014-06-20_0m_NPL022_HWI-M02024_112_000000000-ACJ3F_1_1115_12909_13706	1	0	0	0	0	0	0	1	0	0	0	0	0	0	0	0	0	0	0	0	0	0	0	0	0	0	0	0	0	0	0	0	0	0	0	0	0	0	0	0	0	0	0	0	0	0	0	0	0
OSD106_2014-06-20_0m_NPL022_HWI-M02024_112_000000000-ACJ3F_1_1115_13363_3012	1	0	0	0	0	0	0	1	0	0	0	0	0	0	0	0	0	0	0	0	0	0	0	0	0	0	0	0	0	0	0	0	0	0	0	0	0	0	0	0	0	0	0	0	0	0	0	0	0
OSD106_2014-06-20_0m_NPL022_HWI-M02024_112_000000000-ACJ3F_1_1115_15390_11716	6	0	0	0	0	0	0	1	0	0	0	0	0	0	0	0	0	0	0	0	0	0	0	0	0	0	0	0	0	0	0	0	0	0	0	0	0	0	0	0	0	0	0	0	0	0	0	0	0
OSD106_2014-06-20_0m_NPL022_HWI-M02024_112_000000000-ACJ3F_1_1115_15525_4673	1	0	0	0	0	0	0	1	0	0	0	0	0	0	0	0	0	0	0	0	0	0	0	0	0	0	0	0	0	0	0	0	0	0	0	0	0	0	0	0	0	0	0	0	0	0	0	0	0
OSD106_2014-06-20_0m_NPL022_HWI-M02024_112_000000000-ACJ3F_1_1115_15816_17685	1	0	0	0	0	0	0	1	0	0	0	0	0	0	0	0	0	0	0	0	0	0	0	0	0	0	0	0	0	0	0	0	0	0	0	0	0	0	0	0	0	0	0	0	0	0	0	0	0
OSD106_2014-06-20_0m_NPL022_HWI-M02024_112_000000000-ACJ3F_1_1115_16807_9496	1	0	0	0	0	0	0	1	0	0	0	0	0	0	0	0	0	0	0	0	0	0	0	0	0	0	0	0	0	0	0	0	0	0	0	0	0	0	0	0	0	0	0	0	0	0	0	0	0
OSD106_2014-06-20_0m_NPL022_HWI-M02024_112_000000000-ACJ3F_1_1115_17623_21917	1	0	0	0	0	0	0	1	0	0	0	0	0	0	0	0	0	0	0	0	0	0	0	0	0	0	0	0	0	0	0	0	0	0	0	0	0	0	0	0	0	0	0	0	0	0	0	0	0
OSD106_2014-06-20_0m_NPL022_HWI-M02024_112_000000000-ACJ3F_1_1115_21200_16871	2	0	0	0	0	0	0	2	0	0	0	0	0	0	0	0	0	0	0	0	0	0	0	0	0	0	0	0	0	0	0	0	0	0	0	0	0	0	0	0	0	0	0	0	0	0	0	0	0
OSD106_2014-06-20_0m_NPL022_HWI-M02024_112_000000000-ACJ3F_1_1115_21990_4980	1	0	0	0	0	0	0	1	0	0	0	0	0	0	0	0	0	0	0	0	0	0	0	0	0	0	0	0	0	0	0	0	0	0	0	0	0	0	0	0	0	0	0	0	0	0	0	0	0
OSD106_2014-06-20_0m_NPL022_HWI-M02024_112_000000000-ACJ3F_1_1115_24920_19887	1	0	0	0	0	0	0	1	0	0	0	0	0	0	0	0	0	0	0	0	0	0	0	0	0	0	0	0	0	0	0	0	0	0	0	0	0	0	0	0	0	0	0	0	0	0	0	0	0
OSD106_2014-06-20_0m_NPL022_HWI-M02024_112_000000000-ACJ3F_1_1115_7125_10897	1	0	0	0	0	0	0	1	0	0	0	0	0	0	0	0	0	0	0	0	0	0	0	0	0	0	0	0	0	0	0	0	0	0	0	0	0	0	0	0	0	0	0	0	0	0	0	0	0
OSD106_2014-06-20_0m_NPL022_HWI-M02024_112_000000000-ACJ3F_1_1115_8194_10307	1	0	0	0	0	0	0	1	0	0	0	0	0	0	0	0	0	0	0	0	0	0	0	0	0	0	0	0	0	0	0	0	0	0	0	0	0	0	0	0	0	0	0	0	0	0	0	0	0
OSD106_2014-06-20_0m_NPL022_HWI-M02024_112_000000000-ACJ3F_1_1115_8341_17774	2	0	0	0	0	0	0	1	0	0	0	0	0	0	0	0	0	0	0	0	0	0	0	0	0	1	0	0	0	0	0	0	0	0	0	0	0	0	0	0	0	0	0	0	0	0	0	0	0
OSD106_2014-06-20_0m_NPL022_HWI-M02024_112_000000000-ACJ3F_1_1116_10323_4114	1	0	0	0	0	0	0	1	0	0	0	0	0	0	0	0	0	0	0	0	0	0	0	0	0	0	0	0	0	0	0	0	0	0	0	0	0	0	0	0	0	0	0	0	0	0	0	0	0
OSD106_2014-06-20_0m_NPL022_HWI-M02024_112_000000000-ACJ3F_1_1116_10353_8176	1	0	0	0	0	0	0	1	0	0	0	0	0	0	0	0	0	0	0	0	0	0	0	0	0	0	0	0	0	0	0	0	0	0	0	0	0	0	0	0	0	0	0	0	0	0	0	0	0
OSD106_2014-06-20_0m_NPL022_HWI-M02024_112_000000000-ACJ3F_1_1116_10836_2677	2	0	0	0	0	0	0	2	0	0	0	0	0	0	0	0	0	0	0	0	0	0	0	0	0	0	0	0	0	0	0	0	0	0	0	0	0	0	0	0	0	0	0	0	0	0	0	0	0
OSD106_2014-06-20_0m_NPL022_HWI-M02024_112_000000000-ACJ3F_1_1116_12264_18547	1	0	0	0	0	0	0	1	0	0	0	0	0	0	0	0	0	0	0	0	0	0	0	0	0	0	0	0	0	0	0	0	0	0	0	0	0	0	0	0	0	0	0	0	0	0	0	0	0
OSD106_2014-06-20_0m_NPL022_HWI-M02024_112_000000000-ACJ3F_1_1116_13582_8624	1	0	0	0	0	0	0	1	0	0	0	0	0	0	0	0	0	0	0	0	0	0	0	0	0	0	0	0	0	0	0	0	0	0	0	0	0	0	0	0	0	0	0	0	0	0	0	0	0
OSD106_2014-06-20_0m_NPL022_HWI-M02024_112_000000000-ACJ3F_1_1116_14309_15409	1	0	0	0	0	0	0	1	0	0	0	0	0	0	0	0	0	0	0	0	0	0	0	0	0	0	0	0	0	0	0	0	0	0	0	0	0	0	0	0	0	0	0	0	0	0	0	0	0
OSD106_2014-06-20_0m_NPL022_HWI-M02024_112_000000000-ACJ3F_1_1116_15652_11228	2	0	0	0	0	0	0	1	0	0	0	0	0	0	0	0	0	0	0	0	0	0	0	0	0	0	1	0	0	0	0	0	0	0	0	0	0	0	0	0	0	0	0	0	0	0	0	0	0
OSD106_2014-06-20_0m_NPL022_HWI-M02024_112_000000000-ACJ3F_1_1116_15842_8169	2	0	0	0	0	0	0	1	0	0	0	0	0	0	0	0	0	0	0	0	0	0	0	1	0	0	0	0	0	0	0	0	0	0	0	0	0	0	0	0	0	0	0	0	0	0	0	0	0
OSD106_2014-06-20_0m_NPL022_HWI-M02024_112_000000000-ACJ3F_1_1116_16195_10160	2	0	0	0	0	0	0	2	0	0	0	0	0	0	0	0	0	0	0	0	0	0	0	0	0	0	0	0	0	0	0	0	0	0	0	0	0	0	0	0	0	0	0	0	0	0	0	0	0
OSD106_2014-06-20_0m_NPL022_HWI-M02024_112_000000000-ACJ3F_1_1116_16454_17783	1	0	0	0	0	0	0	1	0	0	0	0	0	0	0	0	0	0	0	0	0	0	0	0	0	0	0	0	0	0	0	0	0	0	0	0	0	0	0	0	0	0	0	0	0	0	0	0	0
OSD106_2014-06-20_0m_NPL022_HWI-M02024_112_000000000-ACJ3F_1_1116_17546_5111	1	0	0	0	0	0	0	1	0	0	0	0	0	0	0	0	0	0	0	0	0	0	0	0	0	0	0	0	0	0	0	0	0	0	0	0	0	0	0	0	0	0	0	0	0	0	0	0	0
OSD106_2014-06-20_0m_NPL022_HWI-M02024_112_000000000-ACJ3F_1_1116_17630_12159	3	0	0	0	0	0	0	2	0	0	0	0	0	0	0	0	0	0	0	0	0	0	0	0	0	0	0	0	0	0	0	0	0	0	0	0	0	0	0	0	0	0	0	0	0	0	0	0	0
OSD106_2014-06-20_0m_NPL022_HWI-M02024_112_000000000-ACJ3F_1_1116_18637_23522	2	0	0	0	0	0	0	2	0	0	0	0	0	0	0	0	0	0	0	0	0	0	0	0	0	0	0	0	0	0	0	0	0	0	0	0	0	0	0	0	0	0	0	0	0	0	0	0	0
OSD106_2014-06-20_0m_NPL022_HWI-M02024_112_000000000-ACJ3F_1_1116_19413_8809	3	0	0	0	0	0	0	2	0	0	0	0	0	0	0	0	0	0	0	0	0	0	0	0	0	0	0	0	1	0	0	0	0	0	0	0	0	0	0	0	0	0	0	0	0	0	0	0	0
OSD106_2014-06-20_0m_NPL022_HWI-M02024_112_000000000-ACJ3F_1_1116_19982_4396	2	0	0	0	0	0	0	1	0	0	0	0	0	0	0	0	0	0	0	0	0	0	0	0	0	0	0	0	0	0	0	0	0	0	0	0	0	0	0	0	0	0	0	0	0	0	0	0	0
OSD106_2014-06-20_0m_NPL022_HWI-M02024_112_000000000-ACJ3F_1_1116_19992_3941	1	0	0	0	0	0	0	1	0	0	0	0	0	0	0	0	0	0	0	0	0	0	0	0	0	0	0	0	0	0	0	0	0	0	0	0	0	0	0	0	0	0	0	0	0	0	0	0	0
OSD106_2014-06-20_0m_NPL022_HWI-M02024_112_000000000-ACJ3F_1_1116_21011_5315	1	0	0	0	0	0	0	1	0	0	0	0	0	0	0	0	0	0	0	0	0	0	0	0	0	0	0	0	0	0	0	0	0	0	0	0	0	0	0	0	0	0	0	0	0	0	0	0	0
OSD106_2014-06-20_0m_NPL022_HWI-M02024_112_000000000-ACJ3F_1_1116_21030_16833	5	0	0	0	0	0	0	5	0	0	0	0	0	0	0	0	0	0	0	0	0	0	0	0	0	0	0	0	0	0	0	0	0	0	0	0	0	0	0	0	0	0	0	0	0	0	0	0	0
OSD106_2014-06-20_0m_NPL022_HWI-M02024_112_000000000-ACJ3F_1_1116_22379_23385	2	0	0	0	0	0	0	2	0	0	0	0	0	0	0	0	0	0	0	0	0	0	0	0	0	0	0	0	0	0	0	0	0	0	0	0	0	0	0	0	0	0	0	0	0	0	0	0	0
OSD106_2014-06-20_0m_NPL022_HWI-M02024_112_000000000-ACJ3F_1_1116_23016_24848	1	0	0	0	0	0	0	1	0	0	0	0	0	0	0	0	0	0	0	0	0	0	0	0	0	0	0	0	0	0	0	0	0	0	0	0	0	0	0	0	0	0	0	0	0	0	0	0	0
OSD106_2014-06-20_0m_NPL022_HWI-M02024_112_000000000-ACJ3F_1_1116_23262_3577	1	0	0	0	0	0	0	1	0	0	0	0	0	0	0	0	0	0	0	0	0	0	0	0	0	0	0	0	0	0	0	0	0	0	0	0	0	0	0	0	0	0	0	0	0	0	0	0	0
OSD106_2014-06-20_0m_NPL022_HWI-M02024_112_000000000-ACJ3F_1_1116_23366_12185	3	0	0	0	0	0	0	1	0	0	0	0	0	0	0	0	0	0	0	0	0	0	0	0	0	0	0	0	1	0	0	0	0	0	0	0	0	0	0	0	0	0	0	0	0	0	0	0	0
OSD106_2014-06-20_0m_NPL022_HWI-M02024_112_000000000-ACJ3F_1_1116_23398_16079	1	0	0	0	0	0	0	1	0	0	0	0	0	0	0	0	0	0	0	0	0	0	0	0	0	0	0	0	0	0	0	0	0	0	0	0	0	0	0	0	0	0	0	0	0	0	0	0	0
OSD106_2014-06-20_0m_NPL022_HWI-M02024_112_000000000-ACJ3F_1_1116_23682_18659	2	0	0	0	0	0	0	1	0	0	0	0	0	0	0	0	0	0	0	0	0	0	0	0	0	0	0	0	1	0	0	0	0	0	0	0	0	0	0	0	0	0	0	0	0	0	0	0	0
OSD106_2014-06-20_0m_NPL022_HWI-M02024_112_000000000-ACJ3F_1_1116_25295_6165	1	0	0	0	0	0	0	1	0	0	0	0	0	0	0	0	0	0	0	0	0	0	0	0	0	0	0	0	0	0	0	0	0	0	0	0	0	0	0	0	0	0	0	0	0	0	0	0	0
OSD106_2014-06-20_0m_NPL022_HWI-M02024_112_000000000-ACJ3F_1_1116_26784_4690	1	0	0	0	0	0	0	1	0	0	0	0	0	0	0	0	0	0	0	0	0	0	0	0	0	0	0	0	0	0	0	0	0	0	0	0	0	0	0	0	0	0	0	0	0	0	0	0	0
OSD106_2014-06-20_0m_NPL022_HWI-M02024_112_000000000-ACJ3F_1_1116_27097_12392	1	0	0	0	0	0	0	1	0	0	0	0	0	0	0	0	0	0	0	0	0	0	0	0	0	0	0	0	0	0	0	0	0	0	0	0	0	0	0	0	0	0	0	0	0	0	0	0	0
OSD106_2014-06-20_0m_NPL022_HWI-M02024_112_000000000-ACJ3F_1_1116_3700_6214	2	0	0	0	0	0	0	1	0	0	0	0	0	0	0	0	0	0	0	0	0	0	0	0	0	0	1	0	0	0	0	0	0	0	0	0	0	0	0	0	0	0	0	0	0	0	0	0	0
OSD106_2014-06-20_0m_NPL022_HWI-M02024_112_000000000-ACJ3F_1_1116_6923_4129	1	0	0	0	0	0	0	1	0	0	0	0	0	0	0	0	0	0	0	0	0	0	0	0	0	0	0	0	0	0	0	0	0	0	0	0	0	0	0	0	0	0	0	0	0	0	0	0	0
OSD106_2014-06-20_0m_NPL022_HWI-M02024_112_000000000-ACJ3F_1_1116_8890_12249	1	0	0	0	0	0	0	1	0	0	0	0	0	0	0	0	0	0	0	0	0	0	0	0	0	0	0	0	0	0	0	0	0	0	0	0	0	0	0	0	0	0	0	0	0	0	0	0	0
OSD106_2014-06-20_0m_NPL022_HWI-M02024_112_000000000-ACJ3F_1_1117_11046_21780	1	0	0	0	0	0	0	1	0	0	0	0	0	0	0	0	0	0	0	0	0	0	0	0	0	0	0	0	0	0	0	0	0	0	0	0	0	0	0	0	0	0	0	0	0	0	0	0	0
OSD106_2014-06-20_0m_NPL022_HWI-M02024_112_000000000-ACJ3F_1_1117_11441_3824	1	0	0	0	0	0	0	1	0	0	0	0	0	0	0	0	0	0	0	0	0	0	0	0	0	0	0	0	0	0	0	0	0	0	0	0	0	0	0	0	0	0	0	0	0	0	0	0	0
OSD106_2014-06-20_0m_NPL022_HWI-M02024_112_000000000-ACJ3F_1_1117_11601_19601	1	0	0	0	0	0	0	1	0	0	0	0	0	0	0	0	0	0	0	0	0	0	0	0	0	0	0	0	0	0	0	0	0	0	0	0	0	0	0	0	0	0	0	0	0	0	0	0	0
OSD106_2014-06-20_0m_NPL022_HWI-M02024_112_000000000-ACJ3F_1_1117_11712_3484	1	0	0	0	0	0	0	1	0	0	0	0	0	0	0	0	0	0	0	0	0	0	0	0	0	0	0	0	0	0	0	0	0	0	0	0	0	0	0	0	0	0	0	0	0	0	0	0	0
OSD106_2014-06-20_0m_NPL022_HWI-M02024_112_000000000-ACJ3F_1_1117_12159_10105	1	0	0	0	0	0	0	1	0	0	0	0	0	0	0	0	0	0	0	0	0	0	0	0	0	0	0	0	0	0	0	0	0	0	0	0	0	0	0	0	0	0	0	0	0	0	0	0	0
OSD106_2014-06-20_0m_NPL022_HWI-M02024_112_000000000-ACJ3F_1_1117_13429_16876	2	0	0	0	0	0	0	2	0	0	0	0	0	0	0	0	0	0	0	0	0	0	0	0	0	0	0	0	0	0	0	0	0	0	0	0	0	0	0	0	0	0	0	0	0	0	0	0	0
OSD106_2014-06-20_0m_NPL022_HWI-M02024_112_000000000-ACJ3F_1_1117_14609_6156	1	0	0	0	0	0	0	1	0	0	0	0	0	0	0	0	0	0	0	0	0	0	0	0	0	0	0	0	0	0	0	0	0	0	0	0	0	0	0	0	0	0	0	0	0	0	0	0	0
OSD106_2014-06-20_0m_NPL022_HWI-M02024_112_000000000-ACJ3F_1_1117_14879_14124	1	0	0	0	0	0	0	1	0	0	0	0	0	0	0	0	0	0	0	0	0	0	0	0	0	0	0	0	0	0	0	0	0	0	0	0	0	0	0	0	0	0	0	0	0	0	0	0	0
OSD106_2014-06-20_0m_NPL022_HWI-M02024_112_000000000-ACJ3F_1_1117_14883_22636	1	0	0	0	0	0	0	1	0	0	0	0	0	0	0	0	0	0	0	0	0	0	0	0	0	0	0	0	0	0	0	0	0	0	0	0	0	0	0	0	0	0	0	0	0	0	0	0	0
OSD106_2014-06-20_0m_NPL022_HWI-M02024_112_000000000-ACJ3F_1_1117_15531_10565	13	0	0	0	0	0	0	3	0	0	0	0	0	0	0	0	0	0	0	0	0	0	0	4	1	0	0	0	5	0	0	0	0	0	0	0	0	0	0	0	0	0	0	0	0	0	0	0	0
OSD106_2014-06-20_0m_NPL022_HWI-M02024_112_000000000-ACJ3F_1_1117_17173_5747	1	0	0	0	0	0	0	1	0	0	0	0	0	0	0	0	0	0	0	0	0	0	0	0	0	0	0	0	0	0	0	0	0	0	0	0	0	0	0	0	0	0	0	0	0	0	0	0	0
OSD106_2014-06-20_0m_NPL022_HWI-M02024_112_000000000-ACJ3F_1_1117_17311_7042	1	0	0	0	0	0	0	1	0	0	0	0	0	0	0	0	0	0	0	0	0	0	0	0	0	0	0	0	0	0	0	0	0	0	0	0	0	0	0	0	0	0	0	0	0	0	0	0	0
OSD106_2014-06-20_0m_NPL022_HWI-M02024_112_000000000-ACJ3F_1_1117_18030_5308	1	0	0	0	0	0	0	1	0	0	0	0	0	0	0	0	0	0	0	0	0	0	0	0	0	0	0	0	0	0	0	0	0	0	0	0	0	0	0	0	0	0	0	0	0	0	0	0	0
OSD106_2014-06-20_0m_NPL022_HWI-M02024_112_000000000-ACJ3F_1_1117_18070_18773	1	0	0	0	0	0	0	1	0	0	0	0	0	0	0	0	0	0	0	0	0	0	0	0	0	0	0	0	0	0	0	0	0	0	0	0	0	0	0	0	0	0	0	0	0	0	0	0	0
OSD106_2014-06-20_0m_NPL022_HWI-M02024_112_000000000-ACJ3F_1_1117_18071_8274	6	0	0	0	0	0	0	4	0	0	0	0	0	0	0	0	0	0	0	0	0	0	0	0	0	0	0	0	0	0	0	0	0	0	0	0	0	0	0	0	0	0	0	0	0	0	0	0	0
OSD106_2014-06-20_0m_NPL022_HWI-M02024_112_000000000-ACJ3F_1_1117_18396_21494	1	0	0	0	0	0	0	1	0	0	0	0	0	0	0	0	0	0	0	0	0	0	0	0	0	0	0	0	0	0	0	0	0	0	0	0	0	0	0	0	0	0	0	0	0	0	0	0	0
OSD106_2014-06-20_0m_NPL022_HWI-M02024_112_000000000-ACJ3F_1_1117_18877_15734	1	0	0	0	0	0	0	1	0	0	0	0	0	0	0	0	0	0	0	0	0	0	0	0	0	0	0	0	0	0	0	0	0	0	0	0	0	0	0	0	0	0	0	0	0	0	0	0	0
OSD106_2014-06-20_0m_NPL022_HWI-M02024_112_000000000-ACJ3F_1_1117_21112_18818	3	0	0	0	0	0	0	1	0	0	0	0	0	0	0	0	0	0	0	0	0	0	0	0	0	1	1	0	0	0	0	0	0	0	0	0	0	0	0	0	0	0	0	0	0	0	0	0	0
OSD106_2014-06-20_0m_NPL022_HWI-M02024_112_000000000-ACJ3F_1_1117_22311_15339	1	0	0	0	0	0	0	1	0	0	0	0	0	0	0	0	0	0	0	0	0	0	0	0	0	0	0	0	0	0	0	0	0	0	0	0	0	0	0	0	0	0	0	0	0	0	0	0	0
OSD106_2014-06-20_0m_NPL022_HWI-M02024_112_000000000-ACJ3F_1_1117_23487_14531	1	0	0	0	0	0	0	1	0	0	0	0	0	0	0	0	0	0	0	0	0	0	0	0	0	0	0	0	0	0	0	0	0	0	0	0	0	0	0	0	0	0	0	0	0	0	0	0	0
OSD106_2014-06-20_0m_NPL022_HWI-M02024_112_000000000-ACJ3F_1_1117_23630_2689	1	0	0	0	0	0	0	1	0	0	0	0	0	0	0	0	0	0	0	0	0	0	0	0	0	0	0	0	0	0	0	0	0	0	0	0	0	0	0	0	0	0	0	0	0	0	0	0	0
OSD106_2014-06-20_0m_NPL022_HWI-M02024_112_000000000-ACJ3F_1_1117_25396_23095	1	0	0	0	0	0	0	1	0	0	0	0	0	0	0	0	0	0	0	0	0	0	0	0	0	0	0	0	0	0	0	0	0	0	0	0	0	0	0	0	0	0	0	0	0	0	0	0	0
OSD106_2014-06-20_0m_NPL022_HWI-M02024_112_000000000-ACJ3F_1_1117_26980_10699	3	0	0	0	0	0	0	2	0	0	0	0	0	0	0	0	0	0	0	0	0	0	0	1	0	0	0	0	0	0	0	0	0	0	0	0	0	0	0	0	0	0	0	0	0	0	0	0	0
OSD106_2014-06-20_0m_NPL022_HWI-M02024_112_000000000-ACJ3F_1_1117_28616_17991	1	0	0	0	0	0	0	1	0	0	0	0	0	0	0	0	0	0	0	0	0	0	0	0	0	0	0	0	0	0	0	0	0	0	0	0	0	0	0	0	0	0	0	0	0	0	0	0	0
OSD106_2014-06-20_0m_NPL022_HWI-M02024_112_000000000-ACJ3F_1_1117_28829_14551	1	0	0	0	0	0	0	1	0	0	0	0	0	0	0	0	0	0	0	0	0	0	0	0	0	0	0	0	0	0	0	0	0	0	0	0	0	0	0	0	0	0	0	0	0	0	0	0	0
OSD106_2014-06-20_0m_NPL022_HWI-M02024_112_000000000-ACJ3F_1_1117_4686_14915	1	0	0	0	0	0	0	1	0	0	0	0	0	0	0	0	0	0	0	0	0	0	0	0	0	0	0	0	0	0	0	0	0	0	0	0	0	0	0	0	0	0	0	0	0	0	0	0	0
OSD106_2014-06-20_0m_NPL022_HWI-M02024_112_000000000-ACJ3F_1_1117_4692_18222	2	0	0	0	0	0	0	1	0	0	0	0	0	0	0	0	0	0	0	0	0	0	0	0	0	0	0	0	0	0	0	0	0	0	0	0	0	0	0	0	0	0	0	0	0	0	0	0	0
OSD106_2014-06-20_0m_NPL022_HWI-M02024_112_000000000-ACJ3F_1_1117_4961_7305	1	0	0	0	0	0	0	1	0	0	0	0	0	0	0	0	0	0	0	0	0	0	0	0	0	0	0	0	0	0	0	0	0	0	0	0	0	0	0	0	0	0	0	0	0	0	0	0	0
OSD106_2014-06-20_0m_NPL022_HWI-M02024_112_000000000-ACJ3F_1_1117_6069_12253	2	0	0	0	0	0	0	2	0	0	0	0	0	0	0	0	0	0	0	0	0	0	0	0	0	0	0	0	0	0	0	0	0	0	0	0	0	0	0	0	0	0	0	0	0	0	0	0	0
OSD106_2014-06-20_0m_NPL022_HWI-M02024_112_000000000-ACJ3F_1_1117_8957_19764	1	0	0	0	0	0	0	1	0	0	0	0	0	0	0	0	0	0	0	0	0	0	0	0	0	0	0	0	0	0	0	0	0	0	0	0	0	0	0	0	0	0	0	0	0	0	0	0	0
OSD106_2014-06-20_0m_NPL022_HWI-M02024_112_000000000-ACJ3F_1_1118_11619_11283	1	0	0	0	0	0	0	1	0	0	0	0	0	0	0	0	0	0	0	0	0	0	0	0	0	0	0	0	0	0	0	0	0	0	0	0	0	0	0	0	0	0	0	0	0	0	0	0	0
OSD106_2014-06-20_0m_NPL022_HWI-M02024_112_000000000-ACJ3F_1_1118_12475_18734	1	0	0	0	0	0	0	1	0	0	0	0	0	0	0	0	0	0	0	0	0	0	0	0	0	0	0	0	0	0	0	0	0	0	0	0	0	0	0	0	0	0	0	0	0	0	0	0	0
OSD106_2014-06-20_0m_NPL022_HWI-M02024_112_000000000-ACJ3F_1_1118_13724_4439	3	0	0	0	0	0	0	2	0	0	0	0	0	0	0	0	0	0	0	0	0	0	0	0	0	1	0	0	0	0	0	0	0	0	0	0	0	0	0	0	0	0	0	0	0	0	0	0	0
OSD106_2014-06-20_0m_NPL022_HWI-M02024_112_000000000-ACJ3F_1_1118_14370_22536	1	0	0	0	0	0	0	1	0	0	0	0	0	0	0	0	0	0	0	0	0	0	0	0	0	0	0	0	0	0	0	0	0	0	0	0	0	0	0	0	0	0	0	0	0	0	0	0	0
OSD106_2014-06-20_0m_NPL022_HWI-M02024_112_000000000-ACJ3F_1_1118_15753_2756	1	0	0	0	0	0	0	1	0	0	0	0	0	0	0	0	0	0	0	0	0	0	0	0	0	0	0	0	0	0	0	0	0	0	0	0	0	0	0	0	0	0	0	0	0	0	0	0	0
OSD106_2014-06-20_0m_NPL022_HWI-M02024_112_000000000-ACJ3F_1_1118_16092_17875	1	0	0	0	0	0	0	1	0	0	0	0	0	0	0	0	0	0	0	0	0	0	0	0	0	0	0	0	0	0	0	0	0	0	0	0	0	0	0	0	0	0	0	0	0	0	0	0	0
OSD106_2014-06-20_0m_NPL022_HWI-M02024_112_000000000-ACJ3F_1_1118_17231_12509	1	0	0	0	0	0	0	1	0	0	0	0	0	0	0	0	0	0	0	0	0	0	0	0	0	0	0	0	0	0	0	0	0	0	0	0	0	0	0	0	0	0	0	0	0	0	0	0	0
OSD106_2014-06-20_0m_NPL022_HWI-M02024_112_000000000-ACJ3F_1_1118_18100_24912	1	0	0	0	0	0	0	1	0	0	0	0	0	0	0	0	0	0	0	0	0	0	0	0	0	0	0	0	0	0	0	0	0	0	0	0	0	0	0	0	0	0	0	0	0	0	0	0	0
OSD106_2014-06-20_0m_NPL022_HWI-M02024_112_000000000-ACJ3F_1_1118_18315_18667	1	0	0	0	0	0	0	1	0	0	0	0	0	0	0	0	0	0	0	0	0	0	0	0	0	0	0	0	0	0	0	0	0	0	0	0	0	0	0	0	0	0	0	0	0	0	0	0	0
OSD106_2014-06-20_0m_NPL022_HWI-M02024_112_000000000-ACJ3F_1_1118_18602_10278	1	0	0	0	0	0	0	1	0	0	0	0	0	0	0	0	0	0	0	0	0	0	0	0	0	0	0	0	0	0	0	0	0	0	0	0	0	0	0	0	0	0	0	0	0	0	0	0	0
OSD106_2014-06-20_0m_NPL022_HWI-M02024_112_000000000-ACJ3F_1_1118_18644_12438	1	0	0	0	0	0	0	1	0	0	0	0	0	0	0	0	0	0	0	0	0	0	0	0	0	0	0	0	0	0	0	0	0	0	0	0	0	0	0	0	0	0	0	0	0	0	0	0	0
OSD106_2014-06-20_0m_NPL022_HWI-M02024_112_000000000-ACJ3F_1_1118_19224_15095	1	0	0	0	0	0	0	1	0	0	0	0	0	0	0	0	0	0	0	0	0	0	0	0	0	0	0	0	0	0	0	0	0	0	0	0	0	0	0	0	0	0	0	0	0	0	0	0	0
OSD106_2014-06-20_0m_NPL022_HWI-M02024_112_000000000-ACJ3F_1_1118_23001_14720	3	0	0	0	0	0	0	1	0	0	0	0	0	0	0	0	0	0	0	0	0	0	0	0	0	0	1	0	1	0	0	0	0	0	0	0	0	0	0	0	0	0	0	0	0	0	0	0	0
OSD106_2014-06-20_0m_NPL022_HWI-M02024_112_000000000-ACJ3F_1_1118_23115_4726	1	0	0	0	0	0	0	1	0	0	0	0	0	0	0	0	0	0	0	0	0	0	0	0	0	0	0	0	0	0	0	0	0	0	0	0	0	0	0	0	0	0	0	0	0	0	0	0	0
OSD106_2014-06-20_0m_NPL022_HWI-M02024_112_000000000-ACJ3F_1_1118_24514_2456	2	0	0	0	0	0	0	2	0	0	0	0	0	0	0	0	0	0	0	0	0	0	0	0	0	0	0	0	0	0	0	0	0	0	0	0	0	0	0	0	0	0	0	0	0	0	0	0	0
OSD106_2014-06-20_0m_NPL022_HWI-M02024_112_000000000-ACJ3F_1_1118_27032_10328	2	0	0	0	0	0	0	2	0	0	0	0	0	0	0	0	0	0	0	0	0	0	0	0	0	0	0	0	0	0	0	0	0	0	0	0	0	0	0	0	0	0	0	0	0	0	0	0	0
OSD106_2014-06-20_0m_NPL022_HWI-M02024_112_000000000-ACJ3F_1_1118_27053_14465	1	0	0	0	0	0	0	1	0	0	0	0	0	0	0	0	0	0	0	0	0	0	0	0	0	0	0	0	0	0	0	0	0	0	0	0	0	0	0	0	0	0	0	0	0	0	0	0	0
OSD106_2014-06-20_0m_NPL022_HWI-M02024_112_000000000-ACJ3F_1_1118_27266_6554	1	0	0	0	0	0	0	1	0	0	0	0	0	0	0	0	0	0	0	0	0	0	0	0	0	0	0	0	0	0	0	0	0	0	0	0	0	0	0	0	0	0	0	0	0	0	0	0	0
OSD106_2014-06-20_0m_NPL022_HWI-M02024_112_000000000-ACJ3F_1_1118_3834_16711	1	0	0	0	0	0	0	1	0	0	0	0	0	0	0	0	0	0	0	0	0	0	0	0	0	0	0	0	0	0	0	0	0	0	0	0	0	0	0	0	0	0	0	0	0	0	0	0	0
OSD106_2014-06-20_0m_NPL022_HWI-M02024_112_000000000-ACJ3F_1_1118_6038_21141	1	0	0	0	0	0	0	1	0	0	0	0	0	0	0	0	0	0	0	0	0	0	0	0	0	0	0	0	0	0	0	0	0	0	0	0	0	0	0	0	0	0	0	0	0	0	0	0	0
OSD106_2014-06-20_0m_NPL022_HWI-M02024_112_000000000-ACJ3F_1_1118_6087_22890	1	0	0	0	0	0	0	1	0	0	0	0	0	0	0	0	0	0	0	0	0	0	0	0	0	0	0	0	0	0	0	0	0	0	0	0	0	0	0	0	0	0	0	0	0	0	0	0	0
OSD106_2014-06-20_0m_NPL022_HWI-M02024_112_000000000-ACJ3F_1_1118_6842_21575	1	0	0	0	0	0	0	1	0	0	0	0	0	0	0	0	0	0	0	0	0	0	0	0	0	0	0	0	0	0	0	0	0	0	0	0	0	0	0	0	0	0	0	0	0	0	0	0	0
OSD106_2014-06-20_0m_NPL022_HWI-M02024_112_000000000-ACJ3F_1_1118_7460_6124	1	0	0	0	0	0	0	1	0	0	0	0	0	0	0	0	0	0	0	0	0	0	0	0	0	0	0	0	0	0	0	0	0	0	0	0	0	0	0	0	0	0	0	0	0	0	0	0	0
OSD106_2014-06-20_0m_NPL022_HWI-M02024_112_000000000-ACJ3F_1_1118_8261_19810	1	0	0	0	0	0	0	1	0	0	0	0	0	0	0	0	0	0	0	0	0	0	0	0	0	0	0	0	0	0	0	0	0	0	0	0	0	0	0	0	0	0	0	0	0	0	0	0	0
OSD106_2014-06-20_0m_NPL022_HWI-M02024_112_000000000-ACJ3F_1_1118_9369_24782	1	0	0	0	0	0	0	1	0	0	0	0	0	0	0	0	0	0	0	0	0	0	0	0	0	0	0	0	0	0	0	0	0	0	0	0	0	0	0	0	0	0	0	0	0	0	0	0	0
OSD106_2014-06-20_0m_NPL022_HWI-M02024_112_000000000-ACJ3F_1_1119_11735_22948	1	0	0	0	0	0	0	1	0	0	0	0	0	0	0	0	0	0	0	0	0	0	0	0	0	0	0	0	0	0	0	0	0	0	0	0	0	0	0	0	0	0	0	0	0	0	0	0	0
OSD106_2014-06-20_0m_NPL022_HWI-M02024_112_000000000-ACJ3F_1_1119_12490_11089	3	0	0	0	0	0	0	2	0	0	0	0	0	0	0	0	0	0	0	0	0	0	0	1	0	0	0	0	0	0	0	0	0	0	0	0	0	0	0	0	0	0	0	0	0	0	0	0	0
OSD106_2014-06-20_0m_NPL022_HWI-M02024_112_000000000-ACJ3F_1_1119_12718_10154	1	0	0	0	0	0	0	1	0	0	0	0	0	0	0	0	0	0	0	0	0	0	0	0	0	0	0	0	0	0	0	0	0	0	0	0	0	0	0	0	0	0	0	0	0	0	0	0	0
OSD106_2014-06-20_0m_NPL022_HWI-M02024_112_000000000-ACJ3F_1_1119_14835_12864	2	0	0	0	0	0	0	1	0	0	0	0	0	0	0	0	0	0	0	0	0	0	0	0	0	0	0	0	0	0	0	0	0	0	0	0	0	0	0	0	0	0	0	0	0	0	0	0	0
OSD106_2014-06-20_0m_NPL022_HWI-M02024_112_000000000-ACJ3F_1_1119_17485_7667	1	0	0	0	0	0	0	1	0	0	0	0	0	0	0	0	0	0	0	0	0	0	0	0	0	0	0	0	0	0	0	0	0	0	0	0	0	0	0	0	0	0	0	0	0	0	0	0	0
OSD106_2014-06-20_0m_NPL022_HWI-M02024_112_000000000-ACJ3F_1_1119_17955_24746	1	0	0	0	0	0	0	1	0	0	0	0	0	0	0	0	0	0	0	0	0	0	0	0	0	0	0	0	0	0	0	0	0	0	0	0	0	0	0	0	0	0	0	0	0	0	0	0	0
OSD106_2014-06-20_0m_NPL022_HWI-M02024_112_000000000-ACJ3F_1_1119_20235_23303	1	0	0	0	0	0	0	1	0	0	0	0	0	0	0	0	0	0	0	0	0	0	0	0	0	0	0	0	0	0	0	0	0	0	0	0	0	0	0	0	0	0	0	0	0	0	0	0	0
OSD106_2014-06-20_0m_NPL022_HWI-M02024_112_000000000-ACJ3F_1_1119_20881_9218	2	0	0	0	0	0	0	2	0	0	0	0	0	0	0	0	0	0	0	0	0	0	0	0	0	0	0	0	0	0	0	0	0	0	0	0	0	0	0	0	0	0	0	0	0	0	0	0	0
OSD106_2014-06-20_0m_NPL022_HWI-M02024_112_000000000-ACJ3F_1_1119_21476_15109	1	0	0	0	0	0	0	1	0	0	0	0	0	0	0	0	0	0	0	0	0	0	0	0	0	0	0	0	0	0	0	0	0	0	0	0	0	0	0	0	0	0	0	0	0	0	0	0	0
OSD106_2014-06-20_0m_NPL022_HWI-M02024_112_000000000-ACJ3F_1_1119_22687_7768	1	0	0	0	0	0	0	1	0	0	0	0	0	0	0	0	0	0	0	0	0	0	0	0	0	0	0	0	0	0	0	0	0	0	0	0	0	0	0	0	0	0	0	0	0	0	0	0	0
OSD106_2014-06-20_0m_NPL022_HWI-M02024_112_000000000-ACJ3F_1_1119_25079_7631	1	0	0	0	0	0	0	1	0	0	0	0	0	0	0	0	0	0	0	0	0	0	0	0	0	0	0	0	0	0	0	0	0	0	0	0	0	0	0	0	0	0	0	0	0	0	0	0	0
OSD106_2014-06-20_0m_NPL022_HWI-M02024_112_000000000-ACJ3F_1_1119_25308_19510	3	0	0	0	0	0	0	3	0	0	0	0	0	0	0	0	0	0	0	0	0	0	0	0	0	0	0	0	0	0	0	0	0	0	0	0	0	0	0	0	0	0	0	0	0	0	0	0	0
OSD106_2014-06-20_0m_NPL022_HWI-M02024_112_000000000-ACJ3F_1_1119_28639_17657	1	0	0	0	0	0	0	1	0	0	0	0	0	0	0	0	0	0	0	0	0	0	0	0	0	0	0	0	0	0	0	0	0	0	0	0	0	0	0	0	0	0	0	0	0	0	0	0	0
OSD106_2014-06-20_0m_NPL022_HWI-M02024_112_000000000-ACJ3F_1_1119_5117_21865	2	0	0	0	0	0	0	1	0	0	0	0	0	0	0	0	0	0	0	0	0	0	0	0	0	0	0	0	1	0	0	0	0	0	0	0	0	0	0	0	0	0	0	0	0	0	0	0	0
OSD106_2014-06-20_0m_NPL022_HWI-M02024_112_000000000-ACJ3F_1_1119_6691_9218	1	0	0	0	0	0	0	1	0	0	0	0	0	0	0	0	0	0	0	0	0	0	0	0	0	0	0	0	0	0	0	0	0	0	0	0	0	0	0	0	0	0	0	0	0	0	0	0	0
OSD106_2014-06-20_0m_NPL022_HWI-M02024_112_000000000-ACJ3F_1_1119_7312_23610	1	0	0	0	0	0	0	1	0	0	0	0	0	0	0	0	0	0	0	0	0	0	0	0	0	0	0	0	0	0	0	0	0	0	0	0	0	0	0	0	0	0	0	0	0	0	0	0	0
OSD106_2014-06-20_0m_NPL022_HWI-M02024_112_000000000-ACJ3F_1_1119_8576_15838	1	0	0	0	0	0	0	1	0	0	0	0	0	0	0	0	0	0	0	0	0	0	0	0	0	0	0	0	0	0	0	0	0	0	0	0	0	0	0	0	0	0	0	0	0	0	0	0	0
OSD106_2014-06-20_0m_NPL022_HWI-M02024_112_000000000-ACJ3F_1_1119_9475_4212	1	0	0	0	0	0	0	1	0	0	0	0	0	0	0	0	0	0	0	0	0	0	0	0	0	0	0	0	0	0	0	0	0	0	0	0	0	0	0	0	0	0	0	0	0	0	0	0	0
OSD106_2014-06-20_0m_NPL022_HWI-M02024_112_000000000-ACJ3F_1_2101_11260_3470	1	0	0	0	0	0	0	1	0	0	0	0	0	0	0	0	0	0	0	0	0	0	0	0	0	0	0	0	0	0	0	0	0	0	0	0	0	0	0	0	0	0	0	0	0	0	0	0	0
OSD106_2014-06-20_0m_NPL022_HWI-M02024_112_000000000-ACJ3F_1_2101_15878_24416	1	0	0	0	0	0	0	1	0	0	0	0	0	0	0	0	0	0	0	0	0	0	0	0	0	0	0	0	0	0	0	0	0	0	0	0	0	0	0	0	0	0	0	0	0	0	0	0	0
OSD106_2014-06-20_0m_NPL022_HWI-M02024_112_000000000-ACJ3F_1_2101_16558_23445	3	0	0	0	0	0	0	3	0	0	0	0	0	0	0	0	0	0	0	0	0	0	0	0	0	0	0	0	0	0	0	0	0	0	0	0	0	0	0	0	0	0	0	0	0	0	0	0	0
OSD106_2014-06-20_0m_NPL022_HWI-M02024_112_000000000-ACJ3F_1_2101_18808_4725	1	0	0	0	0	0	0	1	0	0	0	0	0	0	0	0	0	0	0	0	0	0	0	0	0	0	0	0	0	0	0	0	0	0	0	0	0	0	0	0	0	0	0	0	0	0	0	0	0
OSD106_2014-06-20_0m_NPL022_HWI-M02024_112_000000000-ACJ3F_1_2101_22603_14835	1	0	0	0	0	0	0	1	0	0	0	0	0	0	0	0	0	0	0	0	0	0	0	0	0	0	0	0	0	0	0	0	0	0	0	0	0	0	0	0	0	0	0	0	0	0	0	0	0
OSD106_2014-06-20_0m_NPL022_HWI-M02024_112_000000000-ACJ3F_1_2101_22678_16485	1	0	0	0	0	0	0	1	0	0	0	0	0	0	0	0	0	0	0	0	0	0	0	0	0	0	0	0	0	0	0	0	0	0	0	0	0	0	0	0	0	0	0	0	0	0	0	0	0
OSD106_2014-06-20_0m_NPL022_HWI-M02024_112_000000000-ACJ3F_1_2101_23370_24603	1	0	0	0	0	0	0	1	0	0	0	0	0	0	0	0	0	0	0	0	0	0	0	0	0	0	0	0	0	0	0	0	0	0	0	0	0	0	0	0	0	0	0	0	0	0	0	0	0
OSD106_2014-06-20_0m_NPL022_HWI-M02024_112_000000000-ACJ3F_1_2101_23565_17109	1	0	0	0	0	0	0	1	0	0	0	0	0	0	0	0	0	0	0	0	0	0	0	0	0	0	0	0	0	0	0	0	0	0	0	0	0	0	0	0	0	0	0	0	0	0	0	0	0
OSD106_2014-06-20_0m_NPL022_HWI-M02024_112_000000000-ACJ3F_1_2101_24262_2216	1	0	0	0	0	0	0	1	0	0	0	0	0	0	0	0	0	0	0	0	0	0	0	0	0	0	0	0	0	0	0	0	0	0	0	0	0	0	0	0	0	0	0	0	0	0	0	0	0
OSD106_2014-06-20_0m_NPL022_HWI-M02024_112_000000000-ACJ3F_1_2101_3537_8761	7	0	0	0	0	0	0	7	0	0	0	0	0	0	0	0	0	0	0	0	0	0	0	0	0	0	0	0	0	0	0	0	0	0	0	0	0	0	0	0	0	0	0	0	0	0	0	0	0
OSD106_2014-06-20_0m_NPL022_HWI-M02024_112_000000000-ACJ3F_1_2101_7467_3021	1	0	0	0	0	0	0	1	0	0	0	0	0	0	0	0	0	0	0	0	0	0	0	0	0	0	0	0	0	0	0	0	0	0	0	0	0	0	0	0	0	0	0	0	0	0	0	0	0
OSD106_2014-06-20_0m_NPL022_HWI-M02024_112_000000000-ACJ3F_1_2101_9182_8876	1	0	0	0	0	0	0	1	0	0	0	0	0	0	0	0	0	0	0	0	0	0	0	0	0	0	0	0	0	0	0	0	0	0	0	0	0	0	0	0	0	0	0	0	0	0	0	0	0
OSD106_2014-06-20_0m_NPL022_HWI-M02024_112_000000000-ACJ3F_1_2101_9676_8480	1	0	0	0	0	0	0	1	0	0	0	0	0	0	0	0	0	0	0	0	0	0	0	0	0	0	0	0	0	0	0	0	0	0	0	0	0	0	0	0	0	0	0	0	0	0	0	0	0
OSD106_2014-06-20_0m_NPL022_HWI-M02024_112_000000000-ACJ3F_1_2101_9683_3378	1	0	0	0	0	0	0	1	0	0	0	0	0	0	0	0	0	0	0	0	0	0	0	0	0	0	0	0	0	0	0	0	0	0	0	0	0	0	0	0	0	0	0	0	0	0	0	0	0
OSD106_2014-06-20_0m_NPL022_HWI-M02024_112_000000000-ACJ3F_1_2102_11184_10204	1	0	0	0	0	0	0	1	0	0	0	0	0	0	0	0	0	0	0	0	0	0	0	0	0	0	0	0	0	0	0	0	0	0	0	0	0	0	0	0	0	0	0	0	0	0	0	0	0
OSD106_2014-06-20_0m_NPL022_HWI-M02024_112_000000000-ACJ3F_1_2102_12046_8627	2	0	0	0	0	0	0	1	0	0	0	0	0	0	0	0	0	0	0	0	0	0	0	0	0	1	0	0	0	0	0	0	0	0	0	0	0	0	0	0	0	0	0	0	0	0	0	0	0
OSD106_2014-06-20_0m_NPL022_HWI-M02024_112_000000000-ACJ3F_1_2102_12800_3388	1	0	0	0	0	0	0	1	0	0	0	0	0	0	0	0	0	0	0	0	0	0	0	0	0	0	0	0	0	0	0	0	0	0	0	0	0	0	0	0	0	0	0	0	0	0	0	0	0
OSD106_2014-06-20_0m_NPL022_HWI-M02024_112_000000000-ACJ3F_1_2102_13413_6929	1	0	0	0	0	0	0	1	0	0	0	0	0	0	0	0	0	0	0	0	0	0	0	0	0	0	0	0	0	0	0	0	0	0	0	0	0	0	0	0	0	0	0	0	0	0	0	0	0
OSD106_2014-06-20_0m_NPL022_HWI-M02024_112_000000000-ACJ3F_1_2102_14443_9518	1	0	0	0	0	0	0	1	0	0	0	0	0	0	0	0	0	0	0	0	0	0	0	0	0	0	0	0	0	0	0	0	0	0	0	0	0	0	0	0	0	0	0	0	0	0	0	0	0
OSD106_2014-06-20_0m_NPL022_HWI-M02024_112_000000000-ACJ3F_1_2102_16283_14714	2	0	0	0	0	0	0	2	0	0	0	0	0	0	0	0	0	0	0	0	0	0	0	0	0	0	0	0	0	0	0	0	0	0	0	0	0	0	0	0	0	0	0	0	0	0	0	0	0
OSD106_2014-06-20_0m_NPL022_HWI-M02024_112_000000000-ACJ3F_1_2102_18401_4223	1	0	0	0	0	0	0	1	0	0	0	0	0	0	0	0	0	0	0	0	0	0	0	0	0	0	0	0	0	0	0	0	0	0	0	0	0	0	0	0	0	0	0	0	0	0	0	0	0
OSD106_2014-06-20_0m_NPL022_HWI-M02024_112_000000000-ACJ3F_1_2102_20263_13219	1	0	0	0	0	0	0	1	0	0	0	0	0	0	0	0	0	0	0	0	0	0	0	0	0	0	0	0	0	0	0	0	0	0	0	0	0	0	0	0	0	0	0	0	0	0	0	0	0
OSD106_2014-06-20_0m_NPL022_HWI-M02024_112_000000000-ACJ3F_1_2102_21188_3017	1	0	0	0	0	0	0	1	0	0	0	0	0	0	0	0	0	0	0	0	0	0	0	0	0	0	0	0	0	0	0	0	0	0	0	0	0	0	0	0	0	0	0	0	0	0	0	0	0
OSD106_2014-06-20_0m_NPL022_HWI-M02024_112_000000000-ACJ3F_1_2102_21420_2447	1	0	0	0	0	0	0	1	0	0	0	0	0	0	0	0	0	0	0	0	0	0	0	0	0	0	0	0	0	0	0	0	0	0	0	0	0	0	0	0	0	0	0	0	0	0	0	0	0
OSD106_2014-06-20_0m_NPL022_HWI-M02024_112_000000000-ACJ3F_1_2102_22279_13136	4	0	0	0	0	0	0	1	0	0	0	0	0	0	0	0	0	0	0	0	0	0	0	0	0	3	0	0	0	0	0	0	0	0	0	0	0	0	0	0	0	0	0	0	0	0	0	0	0
OSD106_2014-06-20_0m_NPL022_HWI-M02024_112_000000000-ACJ3F_1_2102_22981_6756	1	0	0	0	0	0	0	1	0	0	0	0	0	0	0	0	0	0	0	0	0	0	0	0	0	0	0	0	0	0	0	0	0	0	0	0	0	0	0	0	0	0	0	0	0	0	0	0	0
OSD106_2014-06-20_0m_NPL022_HWI-M02024_112_000000000-ACJ3F_1_2102_24106_11618	2	0	0	0	0	0	0	2	0	0	0	0	0	0	0	0	0	0	0	0	0	0	0	0	0	0	0	0	0	0	0	0	0	0	0	0	0	0	0	0	0	0	0	0	0	0	0	0	0
OSD106_2014-06-20_0m_NPL022_HWI-M02024_112_000000000-ACJ3F_1_2102_25782_14602	1	0	0	0	0	0	0	1	0	0	0	0	0	0	0	0	0	0	0	0	0	0	0	0	0	0	0	0	0	0	0	0	0	0	0	0	0	0	0	0	0	0	0	0	0	0	0	0	0
OSD106_2014-06-20_0m_NPL022_HWI-M02024_112_000000000-ACJ3F_1_2102_25788_3600	1	0	0	0	0	0	0	1	0	0	0	0	0	0	0	0	0	0	0	0	0	0	0	0	0	0	0	0	0	0	0	0	0	0	0	0	0	0	0	0	0	0	0	0	0	0	0	0	0
OSD106_2014-06-20_0m_NPL022_HWI-M02024_112_000000000-ACJ3F_1_2102_26048_21110	6	0	0	0	0	0	0	1	0	0	0	0	0	0	0	0	0	0	0	0	0	0	0	0	0	0	2	0	3	0	0	0	0	0	0	0	0	0	0	0	0	0	0	0	0	0	0	0	0
OSD106_2014-06-20_0m_NPL022_HWI-M02024_112_000000000-ACJ3F_1_2102_26489_21283	1	0	0	0	0	0	0	1	0	0	0	0	0	0	0	0	0	0	0	0	0	0	0	0	0	0	0	0	0	0	0	0	0	0	0	0	0	0	0	0	0	0	0	0	0	0	0	0	0
OSD106_2014-06-20_0m_NPL022_HWI-M02024_112_000000000-ACJ3F_1_2102_26517_10939	1	0	0	0	0	0	0	1	0	0	0	0	0	0	0	0	0	0	0	0	0	0	0	0	0	0	0	0	0	0	0	0	0	0	0	0	0	0	0	0	0	0	0	0	0	0	0	0	0
OSD106_2014-06-20_0m_NPL022_HWI-M02024_112_000000000-ACJ3F_1_2102_3832_8474	1	0	0	0	0	0	0	1	0	0	0	0	0	0	0	0	0	0	0	0	0	0	0	0	0	0	0	0	0	0	0	0	0	0	0	0	0	0	0	0	0	0	0	0	0	0	0	0	0
OSD106_2014-06-20_0m_NPL022_HWI-M02024_112_000000000-ACJ3F_1_2102_7428_24282	4	0	0	0	0	0	0	3	0	0	0	0	0	0	0	0	0	0	0	0	0	0	0	0	0	0	0	0	0	0	0	0	0	0	0	0	0	0	0	0	0	0	0	0	0	0	0	0	0
OSD106_2014-06-20_0m_NPL022_HWI-M02024_112_000000000-ACJ3F_1_2102_7626_21694	1	0	0	0	0	0	0	1	0	0	0	0	0	0	0	0	0	0	0	0	0	0	0	0	0	0	0	0	0	0	0	0	0	0	0	0	0	0	0	0	0	0	0	0	0	0	0	0	0
OSD106_2014-06-20_0m_NPL022_HWI-M02024_112_000000000-ACJ3F_1_2103_11653_5425	1	0	0	0	0	0	0	1	0	0	0	0	0	0	0	0	0	0	0	0	0	0	0	0	0	0	0	0	0	0	0	0	0	0	0	0	0	0	0	0	0	0	0	0	0	0	0	0	0
OSD106_2014-06-20_0m_NPL022_HWI-M02024_112_000000000-ACJ3F_1_2103_11958_20207	1	0	0	0	0	0	0	1	0	0	0	0	0	0	0	0	0	0	0	0	0	0	0	0	0	0	0	0	0	0	0	0	0	0	0	0	0	0	0	0	0	0	0	0	0	0	0	0	0
OSD106_2014-06-20_0m_NPL022_HWI-M02024_112_000000000-ACJ3F_1_2103_14052_11892	1	0	0	0	0	0	0	1	0	0	0	0	0	0	0	0	0	0	0	0	0	0	0	0	0	0	0	0	0	0	0	0	0	0	0	0	0	0	0	0	0	0	0	0	0	0	0	0	0
OSD106_2014-06-20_0m_NPL022_HWI-M02024_112_000000000-ACJ3F_1_2103_14851_24398	1	0	0	0	0	0	0	1	0	0	0	0	0	0	0	0	0	0	0	0	0	0	0	0	0	0	0	0	0	0	0	0	0	0	0	0	0	0	0	0	0	0	0	0	0	0	0	0	0
OSD106_2014-06-20_0m_NPL022_HWI-M02024_112_000000000-ACJ3F_1_2103_15839_16173	1	0	0	0	0	0	0	1	0	0	0	0	0	0	0	0	0	0	0	0	0	0	0	0	0	0	0	0	0	0	0	0	0	0	0	0	0	0	0	0	0	0	0	0	0	0	0	0	0
OSD106_2014-06-20_0m_NPL022_HWI-M02024_112_000000000-ACJ3F_1_2103_18057_17062	1	0	0	0	0	0	0	1	0	0	0	0	0	0	0	0	0	0	0	0	0	0	0	0	0	0	0	0	0	0	0	0	0	0	0	0	0	0	0	0	0	0	0	0	0	0	0	0	0
OSD106_2014-06-20_0m_NPL022_HWI-M02024_112_000000000-ACJ3F_1_2103_18097_15539	1	0	0	0	0	0	0	1	0	0	0	0	0	0	0	0	0	0	0	0	0	0	0	0	0	0	0	0	0	0	0	0	0	0	0	0	0	0	0	0	0	0	0	0	0	0	0	0	0
OSD106_2014-06-20_0m_NPL022_HWI-M02024_112_000000000-ACJ3F_1_2103_19020_13022	1	0	0	0	0	0	0	1	0	0	0	0	0	0	0	0	0	0	0	0	0	0	0	0	0	0	0	0	0	0	0	0	0	0	0	0	0	0	0	0	0	0	0	0	0	0	0	0	0
OSD106_2014-06-20_0m_NPL022_HWI-M02024_112_000000000-ACJ3F_1_2103_19084_21364	1	0	0	0	0	0	0	1	0	0	0	0	0	0	0	0	0	0	0	0	0	0	0	0	0	0	0	0	0	0	0	0	0	0	0	0	0	0	0	0	0	0	0	0	0	0	0	0	0
OSD106_2014-06-20_0m_NPL022_HWI-M02024_112_000000000-ACJ3F_1_2103_20409_3320	1	0	0	0	0	0	0	1	0	0	0	0	0	0	0	0	0	0	0	0	0	0	0	0	0	0	0	0	0	0	0	0	0	0	0	0	0	0	0	0	0	0	0	0	0	0	0	0	0
OSD106_2014-06-20_0m_NPL022_HWI-M02024_112_000000000-ACJ3F_1_2103_20419_12130	1	0	0	0	0	0	0	1	0	0	0	0	0	0	0	0	0	0	0	0	0	0	0	0	0	0	0	0	0	0	0	0	0	0	0	0	0	0	0	0	0	0	0	0	0	0	0	0	0
OSD106_2014-06-20_0m_NPL022_HWI-M02024_112_000000000-ACJ3F_1_2103_20533_14469	1	0	0	0	0	0	0	1	0	0	0	0	0	0	0	0	0	0	0	0	0	0	0	0	0	0	0	0	0	0	0	0	0	0	0	0	0	0	0	0	0	0	0	0	0	0	0	0	0
OSD106_2014-06-20_0m_NPL022_HWI-M02024_112_000000000-ACJ3F_1_2103_20813_16526	1	0	0	0	0	0	0	1	0	0	0	0	0	0	0	0	0	0	0	0	0	0	0	0	0	0	0	0	0	0	0	0	0	0	0	0	0	0	0	0	0	0	0	0	0	0	0	0	0
OSD106_2014-06-20_0m_NPL022_HWI-M02024_112_000000000-ACJ3F_1_2103_20822_20536	1	0	0	0	0	0	0	1	0	0	0	0	0	0	0	0	0	0	0	0	0	0	0	0	0	0	0	0	0	0	0	0	0	0	0	0	0	0	0	0	0	0	0	0	0	0	0	0	0
OSD106_2014-06-20_0m_NPL022_HWI-M02024_112_000000000-ACJ3F_1_2103_21196_6491	1	0	0	0	0	0	0	1	0	0	0	0	0	0	0	0	0	0	0	0	0	0	0	0	0	0	0	0	0	0	0	0	0	0	0	0	0	0	0	0	0	0	0	0	0	0	0	0	0
OSD106_2014-06-20_0m_NPL022_HWI-M02024_112_000000000-ACJ3F_1_2103_23011_5875	2	0	0	0	0	0	0	1	0	0	0	0	0	0	0	0	0	0	0	0	0	0	0	0	0	0	0	0	0	0	0	0	0	0	0	0	0	0	0	0	0	0	0	0	0	0	0	0	0
OSD106_2014-06-20_0m_NPL022_HWI-M02024_112_000000000-ACJ3F_1_2103_24515_9637	1	0	0	0	0	0	0	1	0	0	0	0	0	0	0	0	0	0	0	0	0	0	0	0	0	0	0	0	0	0	0	0	0	0	0	0	0	0	0	0	0	0	0	0	0	0	0	0	0
OSD106_2014-06-20_0m_NPL022_HWI-M02024_112_000000000-ACJ3F_1_2103_25161_4017	1	0	0	0	0	0	0	1	0	0	0	0	0	0	0	0	0	0	0	0	0	0	0	0	0	0	0	0	0	0	0	0	0	0	0	0	0	0	0	0	0	0	0	0	0	0	0	0	0
OSD106_2014-06-20_0m_NPL022_HWI-M02024_112_000000000-ACJ3F_1_2103_25170_6553	1	0	0	0	0	0	0	1	0	0	0	0	0	0	0	0	0	0	0	0	0	0	0	0	0	0	0	0	0	0	0	0	0	0	0	0	0	0	0	0	0	0	0	0	0	0	0	0	0
OSD106_2014-06-20_0m_NPL022_HWI-M02024_112_000000000-ACJ3F_1_2103_25476_16052	1	0	0	0	0	0	0	1	0	0	0	0	0	0	0	0	0	0	0	0	0	0	0	0	0	0	0	0	0	0	0	0	0	0	0	0	0	0	0	0	0	0	0	0	0	0	0	0	0
OSD106_2014-06-20_0m_NPL022_HWI-M02024_112_000000000-ACJ3F_1_2103_26406_16076	1	0	0	0	0	0	0	1	0	0	0	0	0	0	0	0	0	0	0	0	0	0	0	0	0	0	0	0	0	0	0	0	0	0	0	0	0	0	0	0	0	0	0	0	0	0	0	0	0
OSD106_2014-06-20_0m_NPL022_HWI-M02024_112_000000000-ACJ3F_1_2103_26439_19919	1	0	0	0	0	0	0	1	0	0	0	0	0	0	0	0	0	0	0	0	0	0	0	0	0	0	0	0	0	0	0	0	0	0	0	0	0	0	0	0	0	0	0	0	0	0	0	0	0
OSD106_2014-06-20_0m_NPL022_HWI-M02024_112_000000000-ACJ3F_1_2103_27383_9592	1	0	0	0	0	0	0	1	0	0	0	0	0	0	0	0	0	0	0	0	0	0	0	0	0	0	0	0	0	0	0	0	0	0	0	0	0	0	0	0	0	0	0	0	0	0	0	0	0
OSD106_2014-06-20_0m_NPL022_HWI-M02024_112_000000000-ACJ3F_1_2103_3168_12536	1	0	0	0	0	0	0	1	0	0	0	0	0	0	0	0	0	0	0	0	0	0	0	0	0	0	0	0	0	0	0	0	0	0	0	0	0	0	0	0	0	0	0	0	0	0	0	0	0
OSD106_2014-06-20_0m_NPL022_HWI-M02024_112_000000000-ACJ3F_1_2103_3425_16210	1	0	0	0	0	0	0	1	0	0	0	0	0	0	0	0	0	0	0	0	0	0	0	0	0	0	0	0	0	0	0	0	0	0	0	0	0	0	0	0	0	0	0	0	0	0	0	0	0
OSD106_2014-06-20_0m_NPL022_HWI-M02024_112_000000000-ACJ3F_1_2103_3428_18417	1	0	0	0	0	0	0	1	0	0	0	0	0	0	0	0	0	0	0	0	0	0	0	0	0	0	0	0	0	0	0	0	0	0	0	0	0	0	0	0	0	0	0	0	0	0	0	0	0
OSD106_2014-06-20_0m_NPL022_HWI-M02024_112_000000000-ACJ3F_1_2103_3800_7575	1	0	0	0	0	0	0	1	0	0	0	0	0	0	0	0	0	0	0	0	0	0	0	0	0	0	0	0	0	0	0	0	0	0	0	0	0	0	0	0	0	0	0	0	0	0	0	0	0
OSD106_2014-06-20_0m_NPL022_HWI-M02024_112_000000000-ACJ3F_1_2103_7896_12995	1	0	0	0	0	0	0	1	0	0	0	0	0	0	0	0	0	0	0	0	0	0	0	0	0	0	0	0	0	0	0	0	0	0	0	0	0	0	0	0	0	0	0	0	0	0	0	0	0
OSD106_2014-06-20_0m_NPL022_HWI-M02024_112_000000000-ACJ3F_1_2103_7987_8465	1	0	0	0	0	0	0	1	0	0	0	0	0	0	0	0	0	0	0	0	0	0	0	0	0	0	0	0	0	0	0	0	0	0	0	0	0	0	0	0	0	0	0	0	0	0	0	0	0
OSD106_2014-06-20_0m_NPL022_HWI-M02024_112_000000000-ACJ3F_1_2103_8695_24955	1	0	0	0	0	0	0	1	0	0	0	0	0	0	0	0	0	0	0	0	0	0	0	0	0	0	0	0	0	0	0	0	0	0	0	0	0	0	0	0	0	0	0	0	0	0	0	0	0
OSD106_2014-06-20_0m_NPL022_HWI-M02024_112_000000000-ACJ3F_1_2104_10043_9152	1	0	0	0	0	0	0	1	0	0	0	0	0	0	0	0	0	0	0	0	0	0	0	0	0	0	0	0	0	0	0	0	0	0	0	0	0	0	0	0	0	0	0	0	0	0	0	0	0
OSD106_2014-06-20_0m_NPL022_HWI-M02024_112_000000000-ACJ3F_1_2104_10666_13242	1	0	0	0	0	0	0	1	0	0	0	0	0	0	0	0	0	0	0	0	0	0	0	0	0	0	0	0	0	0	0	0	0	0	0	0	0	0	0	0	0	0	0	0	0	0	0	0	0
OSD106_2014-06-20_0m_NPL022_HWI-M02024_112_000000000-ACJ3F_1_2104_11074_2223	1	0	0	0	0	0	0	1	0	0	0	0	0	0	0	0	0	0	0	0	0	0	0	0	0	0	0	0	0	0	0	0	0	0	0	0	0	0	0	0	0	0	0	0	0	0	0	0	0
OSD106_2014-06-20_0m_NPL022_HWI-M02024_112_000000000-ACJ3F_1_2104_11606_4038	2	0	0	0	0	0	0	2	0	0	0	0	0	0	0	0	0	0	0	0	0	0	0	0	0	0	0	0	0	0	0	0	0	0	0	0	0	0	0	0	0	0	0	0	0	0	0	0	0
OSD106_2014-06-20_0m_NPL022_HWI-M02024_112_000000000-ACJ3F_1_2104_13963_23656	1	0	0	0	0	0	0	1	0	0	0	0	0	0	0	0	0	0	0	0	0	0	0	0	0	0	0	0	0	0	0	0	0	0	0	0	0	0	0	0	0	0	0	0	0	0	0	0	0
OSD106_2014-06-20_0m_NPL022_HWI-M02024_112_000000000-ACJ3F_1_2104_14450_9770	1	0	0	0	0	0	0	1	0	0	0	0	0	0	0	0	0	0	0	0	0	0	0	0	0	0	0	0	0	0	0	0	0	0	0	0	0	0	0	0	0	0	0	0	0	0	0	0	0
OSD106_2014-06-20_0m_NPL022_HWI-M02024_112_000000000-ACJ3F_1_2104_15582_5231	1	0	0	0	0	0	0	1	0	0	0	0	0	0	0	0	0	0	0	0	0	0	0	0	0	0	0	0	0	0	0	0	0	0	0	0	0	0	0	0	0	0	0	0	0	0	0	0	0
OSD106_2014-06-20_0m_NPL022_HWI-M02024_112_000000000-ACJ3F_1_2104_16762_17258	1	0	0	0	0	0	0	1	0	0	0	0	0	0	0	0	0	0	0	0	0	0	0	0	0	0	0	0	0	0	0	0	0	0	0	0	0	0	0	0	0	0	0	0	0	0	0	0	0
OSD106_2014-06-20_0m_NPL022_HWI-M02024_112_000000000-ACJ3F_1_2104_17166_7773	1	0	0	0	0	0	0	1	0	0	0	0	0	0	0	0	0	0	0	0	0	0	0	0	0	0	0	0	0	0	0	0	0	0	0	0	0	0	0	0	0	0	0	0	0	0	0	0	0
OSD106_2014-06-20_0m_NPL022_HWI-M02024_112_000000000-ACJ3F_1_2104_17801_13276	2	0	0	0	0	0	0	2	0	0	0	0	0	0	0	0	0	0	0	0	0	0	0	0	0	0	0	0	0	0	0	0	0	0	0	0	0	0	0	0	0	0	0	0	0	0	0	0	0
OSD106_2014-06-20_0m_NPL022_HWI-M02024_112_000000000-ACJ3F_1_2104_17972_19113	1	0	0	0	0	0	0	1	0	0	0	0	0	0	0	0	0	0	0	0	0	0	0	0	0	0	0	0	0	0	0	0	0	0	0	0	0	0	0	0	0	0	0	0	0	0	0	0	0
OSD106_2014-06-20_0m_NPL022_HWI-M02024_112_000000000-ACJ3F_1_2104_18540_8296	1	0	0	0	0	0	0	1	0	0	0	0	0	0	0	0	0	0	0	0	0	0	0	0	0	0	0	0	0	0	0	0	0	0	0	0	0	0	0	0	0	0	0	0	0	0	0	0	0
OSD106_2014-06-20_0m_NPL022_HWI-M02024_112_000000000-ACJ3F_1_2104_19489_13852	1	0	0	0	0	0	0	1	0	0	0	0	0	0	0	0	0	0	0	0	0	0	0	0	0	0	0	0	0	0	0	0	0	0	0	0	0	0	0	0	0	0	0	0	0	0	0	0	0
OSD106_2014-06-20_0m_NPL022_HWI-M02024_112_000000000-ACJ3F_1_2104_20081_11021	2	0	0	0	0	0	0	2	0	0	0	0	0	0	0	0	0	0	0	0	0	0	0	0	0	0	0	0	0	0	0	0	0	0	0	0	0	0	0	0	0	0	0	0	0	0	0	0	0
OSD106_2014-06-20_0m_NPL022_HWI-M02024_112_000000000-ACJ3F_1_2104_20807_13969	1	0	0	0	0	0	0	1	0	0	0	0	0	0	0	0	0	0	0	0	0	0	0	0	0	0	0	0	0	0	0	0	0	0	0	0	0	0	0	0	0	0	0	0	0	0	0	0	0
OSD106_2014-06-20_0m_NPL022_HWI-M02024_112_000000000-ACJ3F_1_2104_20871_12178	1	0	0	0	0	0	0	1	0	0	0	0	0	0	0	0	0	0	0	0	0	0	0	0	0	0	0	0	0	0	0	0	0	0	0	0	0	0	0	0	0	0	0	0	0	0	0	0	0
OSD106_2014-06-20_0m_NPL022_HWI-M02024_112_000000000-ACJ3F_1_2104_21433_11012	2	0	0	0	0	0	0	2	0	0	0	0	0	0	0	0	0	0	0	0	0	0	0	0	0	0	0	0	0	0	0	0	0	0	0	0	0	0	0	0	0	0	0	0	0	0	0	0	0
OSD106_2014-06-20_0m_NPL022_HWI-M02024_112_000000000-ACJ3F_1_2104_21602_6017	2	0	0	0	0	0	0	2	0	0	0	0	0	0	0	0	0	0	0	0	0	0	0	0	0	0	0	0	0	0	0	0	0	0	0	0	0	0	0	0	0	0	0	0	0	0	0	0	0
OSD106_2014-06-20_0m_NPL022_HWI-M02024_112_000000000-ACJ3F_1_2104_22804_3965	1	0	0	0	0	0	0	1	0	0	0	0	0	0	0	0	0	0	0	0	0	0	0	0	0	0	0	0	0	0	0	0	0	0	0	0	0	0	0	0	0	0	0	0	0	0	0	0	0
OSD106_2014-06-20_0m_NPL022_HWI-M02024_112_000000000-ACJ3F_1_2104_22915_4510	1	0	0	0	0	0	0	1	0	0	0	0	0	0	0	0	0	0	0	0	0	0	0	0	0	0	0	0	0	0	0	0	0	0	0	0	0	0	0	0	0	0	0	0	0	0	0	0	0
OSD106_2014-06-20_0m_NPL022_HWI-M02024_112_000000000-ACJ3F_1_2104_22975_12209	1	0	0	0	0	0	0	1	0	0	0	0	0	0	0	0	0	0	0	0	0	0	0	0	0	0	0	0	0	0	0	0	0	0	0	0	0	0	0	0	0	0	0	0	0	0	0	0	0
OSD106_2014-06-20_0m_NPL022_HWI-M02024_112_000000000-ACJ3F_1_2104_23486_5229	1	0	0	0	0	0	0	1	0	0	0	0	0	0	0	0	0	0	0	0	0	0	0	0	0	0	0	0	0	0	0	0	0	0	0	0	0	0	0	0	0	0	0	0	0	0	0	0	0
OSD106_2014-06-20_0m_NPL022_HWI-M02024_112_000000000-ACJ3F_1_2104_23669_14757	2	0	0	0	0	0	0	2	0	0	0	0	0	0	0	0	0	0	0	0	0	0	0	0	0	0	0	0	0	0	0	0	0	0	0	0	0	0	0	0	0	0	0	0	0	0	0	0	0
OSD106_2014-06-20_0m_NPL022_HWI-M02024_112_000000000-ACJ3F_1_2104_23755_21456	1	0	0	0	0	0	0	1	0	0	0	0	0	0	0	0	0	0	0	0	0	0	0	0	0	0	0	0	0	0	0	0	0	0	0	0	0	0	0	0	0	0	0	0	0	0	0	0	0
OSD106_2014-06-20_0m_NPL022_HWI-M02024_112_000000000-ACJ3F_1_2104_24291_3827	1	0	0	0	0	0	0	1	0	0	0	0	0	0	0	0	0	0	0	0	0	0	0	0	0	0	0	0	0	0	0	0	0	0	0	0	0	0	0	0	0	0	0	0	0	0	0	0	0
OSD106_2014-06-20_0m_NPL022_HWI-M02024_112_000000000-ACJ3F_1_2104_24905_9386	1	0	0	0	0	0	0	1	0	0	0	0	0	0	0	0	0	0	0	0	0	0	0	0	0	0	0	0	0	0	0	0	0	0	0	0	0	0	0	0	0	0	0	0	0	0	0	0	0
OSD106_2014-06-20_0m_NPL022_HWI-M02024_112_000000000-ACJ3F_1_2104_25165_14555	1	0	0	0	0	0	0	1	0	0	0	0	0	0	0	0	0	0	0	0	0	0	0	0	0	0	0	0	0	0	0	0	0	0	0	0	0	0	0	0	0	0	0	0	0	0	0	0	0
OSD106_2014-06-20_0m_NPL022_HWI-M02024_112_000000000-ACJ3F_1_2104_25196_4557	1	0	0	0	0	0	0	1	0	0	0	0	0	0	0	0	0	0	0	0	0	0	0	0	0	0	0	0	0	0	0	0	0	0	0	0	0	0	0	0	0	0	0	0	0	0	0	0	0
OSD106_2014-06-20_0m_NPL022_HWI-M02024_112_000000000-ACJ3F_1_2104_25881_7415	2	0	0	0	0	0	0	2	0	0	0	0	0	0	0	0	0	0	0	0	0	0	0	0	0	0	0	0	0	0	0	0	0	0	0	0	0	0	0	0	0	0	0	0	0	0	0	0	0
OSD106_2014-06-20_0m_NPL022_HWI-M02024_112_000000000-ACJ3F_1_2104_25892_13221	1	0	0	0	0	0	0	1	0	0	0	0	0	0	0	0	0	0	0	0	0	0	0	0	0	0	0	0	0	0	0	0	0	0	0	0	0	0	0	0	0	0	0	0	0	0	0	0	0
OSD106_2014-06-20_0m_NPL022_HWI-M02024_112_000000000-ACJ3F_1_2104_25934_8762	1	0	0	0	0	0	0	1	0	0	0	0	0	0	0	0	0	0	0	0	0	0	0	0	0	0	0	0	0	0	0	0	0	0	0	0	0	0	0	0	0	0	0	0	0	0	0	0	0
OSD106_2014-06-20_0m_NPL022_HWI-M02024_112_000000000-ACJ3F_1_2104_26643_10607	4	0	0	0	0	0	0	4	0	0	0	0	0	0	0	0	0	0	0	0	0	0	0	0	0	0	0	0	0	0	0	0	0	0	0	0	0	0	0	0	0	0	0	0	0	0	0	0	0
OSD106_2014-06-20_0m_NPL022_HWI-M02024_112_000000000-ACJ3F_1_2104_27231_13893	1	0	0	0	0	0	0	1	0	0	0	0	0	0	0	0	0	0	0	0	0	0	0	0	0	0	0	0	0	0	0	0	0	0	0	0	0	0	0	0	0	0	0	0	0	0	0	0	0
OSD106_2014-06-20_0m_NPL022_HWI-M02024_112_000000000-ACJ3F_1_2104_2812_13234	4	0	0	0	0	0	0	4	0	0	0	0	0	0	0	0	0	0	0	0	0	0	0	0	0	0	0	0	0	0	0	0	0	0	0	0	0	0	0	0	0	0	0	0	0	0	0	0	0
OSD106_2014-06-20_0m_NPL022_HWI-M02024_112_000000000-ACJ3F_1_2104_3420_13757	7	0	0	0	0	0	0	2	0	0	0	0	0	0	0	0	0	0	0	0	0	0	0	1	0	0	0	0	0	0	0	0	0	0	0	0	0	0	0	0	0	0	0	0	0	0	0	0	0
OSD106_2014-06-20_0m_NPL022_HWI-M02024_112_000000000-ACJ3F_1_2104_4051_13965	1	0	0	0	0	0	0	1	0	0	0	0	0	0	0	0	0	0	0	0	0	0	0	0	0	0	0	0	0	0	0	0	0	0	0	0	0	0	0	0	0	0	0	0	0	0	0	0	0
OSD106_2014-06-20_0m_NPL022_HWI-M02024_112_000000000-ACJ3F_1_2104_4823_15939	1	0	0	0	0	0	0	1	0	0	0	0	0	0	0	0	0	0	0	0	0	0	0	0	0	0	0	0	0	0	0	0	0	0	0	0	0	0	0	0	0	0	0	0	0	0	0	0	0
OSD106_2014-06-20_0m_NPL022_HWI-M02024_112_000000000-ACJ3F_1_2104_5285_8222	1	0	0	0	0	0	0	1	0	0	0	0	0	0	0	0	0	0	0	0	0	0	0	0	0	0	0	0	0	0	0	0	0	0	0	0	0	0	0	0	0	0	0	0	0	0	0	0	0
OSD106_2014-06-20_0m_NPL022_HWI-M02024_112_000000000-ACJ3F_1_2104_5685_18076	1	0	0	0	0	0	0	1	0	0	0	0	0	0	0	0	0	0	0	0	0	0	0	0	0	0	0	0	0	0	0	0	0	0	0	0	0	0	0	0	0	0	0	0	0	0	0	0	0
OSD106_2014-06-20_0m_NPL022_HWI-M02024_112_000000000-ACJ3F_1_2104_6045_7624	1	0	0	0	0	0	0	1	0	0	0	0	0	0	0	0	0	0	0	0	0	0	0	0	0	0	0	0	0	0	0	0	0	0	0	0	0	0	0	0	0	0	0	0	0	0	0	0	0
OSD106_2014-06-20_0m_NPL022_HWI-M02024_112_000000000-ACJ3F_1_2104_6127_12633	1	0	0	0	0	0	0	1	0	0	0	0	0	0	0	0	0	0	0	0	0	0	0	0	0	0	0	0	0	0	0	0	0	0	0	0	0	0	0	0	0	0	0	0	0	0	0	0	0
OSD106_2014-06-20_0m_NPL022_HWI-M02024_112_000000000-ACJ3F_1_2104_6540_13779	1	0	0	0	0	0	0	1	0	0	0	0	0	0	0	0	0	0	0	0	0	0	0	0	0	0	0	0	0	0	0	0	0	0	0	0	0	0	0	0	0	0	0	0	0	0	0	0	0
OSD106_2014-06-20_0m_NPL022_HWI-M02024_112_000000000-ACJ3F_1_2104_6616_20745	1	0	0	0	0	0	0	1	0	0	0	0	0	0	0	0	0	0	0	0	0	0	0	0	0	0	0	0	0	0	0	0	0	0	0	0	0	0	0	0	0	0	0	0	0	0	0	0	0
OSD106_2014-06-20_0m_NPL022_HWI-M02024_112_000000000-ACJ3F_1_2104_6751_17104	1	0	0	0	0	0	0	1	0	0	0	0	0	0	0	0	0	0	0	0	0	0	0	0	0	0	0	0	0	0	0	0	0	0	0	0	0	0	0	0	0	0	0	0	0	0	0	0	0
OSD106_2014-06-20_0m_NPL022_HWI-M02024_112_000000000-ACJ3F_1_2104_8110_7961	1	0	0	0	0	0	0	1	0	0	0	0	0	0	0	0	0	0	0	0	0	0	0	0	0	0	0	0	0	0	0	0	0	0	0	0	0	0	0	0	0	0	0	0	0	0	0	0	0
OSD106_2014-06-20_0m_NPL022_HWI-M02024_112_000000000-ACJ3F_1_2104_9024_22941	1	0	0	0	0	0	0	1	0	0	0	0	0	0	0	0	0	0	0	0	0	0	0	0	0	0	0	0	0	0	0	0	0	0	0	0	0	0	0	0	0	0	0	0	0	0	0	0	0
OSD106_2014-06-20_0m_NPL022_HWI-M02024_112_000000000-ACJ3F_1_2104_9289_7350	1	0	0	0	0	0	0	1	0	0	0	0	0	0	0	0	0	0	0	0	0	0	0	0	0	0	0	0	0	0	0	0	0	0	0	0	0	0	0	0	0	0	0	0	0	0	0	0	0
OSD106_2014-06-20_0m_NPL022_HWI-M02024_112_000000000-ACJ3F_1_2105_10290_10211	4	0	0	0	0	0	0	1	0	0	0	0	0	0	0	0	0	0	0	0	0	0	0	0	0	0	3	0	0	0	0	0	0	0	0	0	0	0	0	0	0	0	0	0	0	0	0	0	0
OSD106_2014-06-20_0m_NPL022_HWI-M02024_112_000000000-ACJ3F_1_2105_11623_20265	1	0	0	0	0	0	0	1	0	0	0	0	0	0	0	0	0	0	0	0	0	0	0	0	0	0	0	0	0	0	0	0	0	0	0	0	0	0	0	0	0	0	0	0	0	0	0	0	0
OSD106_2014-06-20_0m_NPL022_HWI-M02024_112_000000000-ACJ3F_1_2105_13514_7768	1	0	0	0	0	0	0	1	0	0	0	0	0	0	0	0	0	0	0	0	0	0	0	0	0	0	0	0	0	0	0	0	0	0	0	0	0	0	0	0	0	0	0	0	0	0	0	0	0
OSD106_2014-06-20_0m_NPL022_HWI-M02024_112_000000000-ACJ3F_1_2105_13862_7467	1	0	0	0	0	0	0	1	0	0	0	0	0	0	0	0	0	0	0	0	0	0	0	0	0	0	0	0	0	0	0	0	0	0	0	0	0	0	0	0	0	0	0	0	0	0	0	0	0
OSD106_2014-06-20_0m_NPL022_HWI-M02024_112_000000000-ACJ3F_1_2105_14064_4833	1	0	0	0	0	0	0	1	0	0	0	0	0	0	0	0	0	0	0	0	0	0	0	0	0	0	0	0	0	0	0	0	0	0	0	0	0	0	0	0	0	0	0	0	0	0	0	0	0
OSD106_2014-06-20_0m_NPL022_HWI-M02024_112_000000000-ACJ3F_1_2105_14717_22131	1	0	0	0	0	0	0	1	0	0	0	0	0	0	0	0	0	0	0	0	0	0	0	0	0	0	0	0	0	0	0	0	0	0	0	0	0	0	0	0	0	0	0	0	0	0	0	0	0
OSD106_2014-06-20_0m_NPL022_HWI-M02024_112_000000000-ACJ3F_1_2105_16710_14659	1	0	0	0	0	0	0	1	0	0	0	0	0	0	0	0	0	0	0	0	0	0	0	0	0	0	0	0	0	0	0	0	0	0	0	0	0	0	0	0	0	0	0	0	0	0	0	0	0
OSD106_2014-06-20_0m_NPL022_HWI-M02024_112_000000000-ACJ3F_1_2105_16988_15989	1	0	0	0	0	0	0	1	0	0	0	0	0	0	0	0	0	0	0	0	0	0	0	0	0	0	0	0	0	0	0	0	0	0	0	0	0	0	0	0	0	0	0	0	0	0	0	0	0
OSD106_2014-06-20_0m_NPL022_HWI-M02024_112_000000000-ACJ3F_1_2105_18320_19579	1	0	0	0	0	0	0	1	0	0	0	0	0	0	0	0	0	0	0	0	0	0	0	0	0	0	0	0	0	0	0	0	0	0	0	0	0	0	0	0	0	0	0	0	0	0	0	0	0
OSD106_2014-06-20_0m_NPL022_HWI-M02024_112_000000000-ACJ3F_1_2105_18541_2358	1	0	0	0	0	0	0	1	0	0	0	0	0	0	0	0	0	0	0	0	0	0	0	0	0	0	0	0	0	0	0	0	0	0	0	0	0	0	0	0	0	0	0	0	0	0	0	0	0
OSD106_2014-06-20_0m_NPL022_HWI-M02024_112_000000000-ACJ3F_1_2105_19745_7397	1	0	0	0	0	0	0	1	0	0	0	0	0	0	0	0	0	0	0	0	0	0	0	0	0	0	0	0	0	0	0	0	0	0	0	0	0	0	0	0	0	0	0	0	0	0	0	0	0
OSD106_2014-06-20_0m_NPL022_HWI-M02024_112_000000000-ACJ3F_1_2105_19787_22289	1	0	0	0	0	0	0	1	0	0	0	0	0	0	0	0	0	0	0	0	0	0	0	0	0	0	0	0	0	0	0	0	0	0	0	0	0	0	0	0	0	0	0	0	0	0	0	0	0
OSD106_2014-06-20_0m_NPL022_HWI-M02024_112_000000000-ACJ3F_1_2105_20349_3127	1	0	0	0	0	0	0	1	0	0	0	0	0	0	0	0	0	0	0	0	0	0	0	0	0	0	0	0	0	0	0	0	0	0	0	0	0	0	0	0	0	0	0	0	0	0	0	0	0
OSD106_2014-06-20_0m_NPL022_HWI-M02024_112_000000000-ACJ3F_1_2105_22023_8496	1	0	0	0	0	0	0	1	0	0	0	0	0	0	0	0	0	0	0	0	0	0	0	0	0	0	0	0	0	0	0	0	0	0	0	0	0	0	0	0	0	0	0	0	0	0	0	0	0
OSD106_2014-06-20_0m_NPL022_HWI-M02024_112_000000000-ACJ3F_1_2105_24168_9354	1	0	0	0	0	0	0	1	0	0	0	0	0	0	0	0	0	0	0	0	0	0	0	0	0	0	0	0	0	0	0	0	0	0	0	0	0	0	0	0	0	0	0	0	0	0	0	0	0
OSD106_2014-06-20_0m_NPL022_HWI-M02024_112_000000000-ACJ3F_1_2105_25224_10004	1	0	0	0	0	0	0	1	0	0	0	0	0	0	0	0	0	0	0	0	0	0	0	0	0	0	0	0	0	0	0	0	0	0	0	0	0	0	0	0	0	0	0	0	0	0	0	0	0
OSD106_2014-06-20_0m_NPL022_HWI-M02024_112_000000000-ACJ3F_1_2105_26151_4538	1	0	0	0	0	0	0	1	0	0	0	0	0	0	0	0	0	0	0	0	0	0	0	0	0	0	0	0	0	0	0	0	0	0	0	0	0	0	0	0	0	0	0	0	0	0	0	0	0
OSD106_2014-06-20_0m_NPL022_HWI-M02024_112_000000000-ACJ3F_1_2105_4135_6972	1	0	0	0	0	0	0	1	0	0	0	0	0	0	0	0	0	0	0	0	0	0	0	0	0	0	0	0	0	0	0	0	0	0	0	0	0	0	0	0	0	0	0	0	0	0	0	0	0
OSD106_2014-06-20_0m_NPL022_HWI-M02024_112_000000000-ACJ3F_1_2105_5348_14676	1	0	0	0	0	0	0	1	0	0	0	0	0	0	0	0	0	0	0	0	0	0	0	0	0	0	0	0	0	0	0	0	0	0	0	0	0	0	0	0	0	0	0	0	0	0	0	0	0
OSD106_2014-06-20_0m_NPL022_HWI-M02024_112_000000000-ACJ3F_1_2105_5641_9123	1	0	0	0	0	0	0	1	0	0	0	0	0	0	0	0	0	0	0	0	0	0	0	0	0	0	0	0	0	0	0	0	0	0	0	0	0	0	0	0	0	0	0	0	0	0	0	0	0
OSD106_2014-06-20_0m_NPL022_HWI-M02024_112_000000000-ACJ3F_1_2105_5884_5481	5	0	0	0	0	0	0	1	0	0	0	0	0	0	0	0	0	0	0	0	0	0	0	0	0	0	3	0	1	0	0	0	0	0	0	0	0	0	0	0	0	0	0	0	0	0	0	0	0
OSD106_2014-06-20_0m_NPL022_HWI-M02024_112_000000000-ACJ3F_1_2105_7421_21385	1	0	0	0	0	0	0	1	0	0	0	0	0	0	0	0	0	0	0	0	0	0	0	0	0	0	0	0	0	0	0	0	0	0	0	0	0	0	0	0	0	0	0	0	0	0	0	0	0
OSD106_2014-06-20_0m_NPL022_HWI-M02024_112_000000000-ACJ3F_1_2105_7597_16728	2	0	0	0	0	0	0	1	0	0	0	0	0	0	0	0	0	0	0	0	0	0	0	0	0	1	0	0	0	0	0	0	0	0	0	0	0	0	0	0	0	0	0	0	0	0	0	0	0
OSD106_2014-06-20_0m_NPL022_HWI-M02024_112_000000000-ACJ3F_1_2105_8495_21995	1	0	0	0	0	0	0	1	0	0	0	0	0	0	0	0	0	0	0	0	0	0	0	0	0	0	0	0	0	0	0	0	0	0	0	0	0	0	0	0	0	0	0	0	0	0	0	0	0
OSD106_2014-06-20_0m_NPL022_HWI-M02024_112_000000000-ACJ3F_1_2105_8510_2928	3	0	0	0	0	0	0	2	0	0	0	0	0	0	0	0	0	0	0	0	0	0	0	0	1	0	0	0	0	0	0	0	0	0	0	0	0	0	0	0	0	0	0	0	0	0	0	0	0
OSD106_2014-06-20_0m_NPL022_HWI-M02024_112_000000000-ACJ3F_1_2106_10344_10265	1	0	0	0	0	0	0	1	0	0	0	0	0	0	0	0	0	0	0	0	0	0	0	0	0	0	0	0	0	0	0	0	0	0	0	0	0	0	0	0	0	0	0	0	0	0	0	0	0
OSD106_2014-06-20_0m_NPL022_HWI-M02024_112_000000000-ACJ3F_1_2106_11081_11279	1	0	0	0	0	0	0	1	0	0	0	0	0	0	0	0	0	0	0	0	0	0	0	0	0	0	0	0	0	0	0	0	0	0	0	0	0	0	0	0	0	0	0	0	0	0	0	0	0
OSD106_2014-06-20_0m_NPL022_HWI-M02024_112_000000000-ACJ3F_1_2106_12035_20167	1	0	0	0	0	0	0	1	0	0	0	0	0	0	0	0	0	0	0	0	0	0	0	0	0	0	0	0	0	0	0	0	0	0	0	0	0	0	0	0	0	0	0	0	0	0	0	0	0
OSD106_2014-06-20_0m_NPL022_HWI-M02024_112_000000000-ACJ3F_1_2106_12218_12115	1	0	0	0	0	0	0	1	0	0	0	0	0	0	0	0	0	0	0	0	0	0	0	0	0	0	0	0	0	0	0	0	0	0	0	0	0	0	0	0	0	0	0	0	0	0	0	0	0
OSD106_2014-06-20_0m_NPL022_HWI-M02024_112_000000000-ACJ3F_1_2106_13260_10857	1	0	0	0	0	0	0	1	0	0	0	0	0	0	0	0	0	0	0	0	0	0	0	0	0	0	0	0	0	0	0	0	0	0	0	0	0	0	0	0	0	0	0	0	0	0	0	0	0
OSD106_2014-06-20_0m_NPL022_HWI-M02024_112_000000000-ACJ3F_1_2106_13310_21415	1	0	0	0	0	0	0	1	0	0	0	0	0	0	0	0	0	0	0	0	0	0	0	0	0	0	0	0	0	0	0	0	0	0	0	0	0	0	0	0	0	0	0	0	0	0	0	0	0
OSD106_2014-06-20_0m_NPL022_HWI-M02024_112_000000000-ACJ3F_1_2106_13361_20046	1	0	0	0	0	0	0	1	0	0	0	0	0	0	0	0	0	0	0	0	0	0	0	0	0	0	0	0	0	0	0	0	0	0	0	0	0	0	0	0	0	0	0	0	0	0	0	0	0
OSD106_2014-06-20_0m_NPL022_HWI-M02024_112_000000000-ACJ3F_1_2106_13469_14336	2	0	0	0	0	0	0	2	0	0	0	0	0	0	0	0	0	0	0	0	0	0	0	0	0	0	0	0	0	0	0	0	0	0	0	0	0	0	0	0	0	0	0	0	0	0	0	0	0
OSD106_2014-06-20_0m_NPL022_HWI-M02024_112_000000000-ACJ3F_1_2106_13898_18187	1	0	0	0	0	0	0	1	0	0	0	0	0	0	0	0	0	0	0	0	0	0	0	0	0	0	0	0	0	0	0	0	0	0	0	0	0	0	0	0	0	0	0	0	0	0	0	0	0
OSD106_2014-06-20_0m_NPL022_HWI-M02024_112_000000000-ACJ3F_1_2106_13983_7029	1	0	0	0	0	0	0	1	0	0	0	0	0	0	0	0	0	0	0	0	0	0	0	0	0	0	0	0	0	0	0	0	0	0	0	0	0	0	0	0	0	0	0	0	0	0	0	0	0
OSD106_2014-06-20_0m_NPL022_HWI-M02024_112_000000000-ACJ3F_1_2106_15580_13290	1	0	0	0	0	0	0	1	0	0	0	0	0	0	0	0	0	0	0	0	0	0	0	0	0	0	0	0	0	0	0	0	0	0	0	0	0	0	0	0	0	0	0	0	0	0	0	0	0
OSD106_2014-06-20_0m_NPL022_HWI-M02024_112_000000000-ACJ3F_1_2106_15623_4970	1	0	0	0	0	0	0	1	0	0	0	0	0	0	0	0	0	0	0	0	0	0	0	0	0	0	0	0	0	0	0	0	0	0	0	0	0	0	0	0	0	0	0	0	0	0	0	0	0
OSD106_2014-06-20_0m_NPL022_HWI-M02024_112_000000000-ACJ3F_1_2106_15654_14630	1	0	0	0	0	0	0	1	0	0	0	0	0	0	0	0	0	0	0	0	0	0	0	0	0	0	0	0	0	0	0	0	0	0	0	0	0	0	0	0	0	0	0	0	0	0	0	0	0
OSD106_2014-06-20_0m_NPL022_HWI-M02024_112_000000000-ACJ3F_1_2106_15804_4790	1	0	0	0	0	0	0	1	0	0	0	0	0	0	0	0	0	0	0	0	0	0	0	0	0	0	0	0	0	0	0	0	0	0	0	0	0	0	0	0	0	0	0	0	0	0	0	0	0
OSD106_2014-06-20_0m_NPL022_HWI-M02024_112_000000000-ACJ3F_1_2106_16180_10522	1	0	0	0	0	0	0	1	0	0	0	0	0	0	0	0	0	0	0	0	0	0	0	0	0	0	0	0	0	0	0	0	0	0	0	0	0	0	0	0	0	0	0	0	0	0	0	0	0
OSD106_2014-06-20_0m_NPL022_HWI-M02024_112_000000000-ACJ3F_1_2106_16851_6588	1	0	0	0	0	0	0	1	0	0	0	0	0	0	0	0	0	0	0	0	0	0	0	0	0	0	0	0	0	0	0	0	0	0	0	0	0	0	0	0	0	0	0	0	0	0	0	0	0
OSD106_2014-06-20_0m_NPL022_HWI-M02024_112_000000000-ACJ3F_1_2106_17156_5715	7	0	0	0	0	0	0	7	0	0	0	0	0	0	0	0	0	0	0	0	0	0	0	0	0	0	0	0	0	0	0	0	0	0	0	0	0	0	0	0	0	0	0	0	0	0	0	0	0
OSD106_2014-06-20_0m_NPL022_HWI-M02024_112_000000000-ACJ3F_1_2106_17342_20731	1	0	0	0	0	0	0	1	0	0	0	0	0	0	0	0	0	0	0	0	0	0	0	0	0	0	0	0	0	0	0	0	0	0	0	0	0	0	0	0	0	0	0	0	0	0	0	0	0
OSD106_2014-06-20_0m_NPL022_HWI-M02024_112_000000000-ACJ3F_1_2106_18374_8973	1	0	0	0	0	0	0	1	0	0	0	0	0	0	0	0	0	0	0	0	0	0	0	0	0	0	0	0	0	0	0	0	0	0	0	0	0	0	0	0	0	0	0	0	0	0	0	0	0
OSD106_2014-06-20_0m_NPL022_HWI-M02024_112_000000000-ACJ3F_1_2106_18572_14092	1	0	0	0	0	0	0	1	0	0	0	0	0	0	0	0	0	0	0	0	0	0	0	0	0	0	0	0	0	0	0	0	0	0	0	0	0	0	0	0	0	0	0	0	0	0	0	0	0
OSD106_2014-06-20_0m_NPL022_HWI-M02024_112_000000000-ACJ3F_1_2106_18611_8542	1	0	0	0	0	0	0	1	0	0	0	0	0	0	0	0	0	0	0	0	0	0	0	0	0	0	0	0	0	0	0	0	0	0	0	0	0	0	0	0	0	0	0	0	0	0	0	0	0
OSD106_2014-06-20_0m_NPL022_HWI-M02024_112_000000000-ACJ3F_1_2106_20536_2896	1	0	0	0	0	0	0	1	0	0	0	0	0	0	0	0	0	0	0	0	0	0	0	0	0	0	0	0	0	0	0	0	0	0	0	0	0	0	0	0	0	0	0	0	0	0	0	0	0
OSD106_2014-06-20_0m_NPL022_HWI-M02024_112_000000000-ACJ3F_1_2106_20609_7783	1	0	0	0	0	0	0	1	0	0	0	0	0	0	0	0	0	0	0	0	0	0	0	0	0	0	0	0	0	0	0	0	0	0	0	0	0	0	0	0	0	0	0	0	0	0	0	0	0
OSD106_2014-06-20_0m_NPL022_HWI-M02024_112_000000000-ACJ3F_1_2106_20844_18054	2	0	0	0	0	0	0	1	0	0	0	0	0	0	0	0	0	0	0	0	0	0	0	0	1	0	0	0	0	0	0	0	0	0	0	0	0	0	0	0	0	0	0	0	0	0	0	0	0
OSD106_2014-06-20_0m_NPL022_HWI-M02024_112_000000000-ACJ3F_1_2106_20932_15176	1	0	0	0	0	0	0	1	0	0	0	0	0	0	0	0	0	0	0	0	0	0	0	0	0	0	0	0	0	0	0	0	0	0	0	0	0	0	0	0	0	0	0	0	0	0	0	0	0
OSD106_2014-06-20_0m_NPL022_HWI-M02024_112_000000000-ACJ3F_1_2106_21478_6492	1	0	0	0	0	0	0	1	0	0	0	0	0	0	0	0	0	0	0	0	0	0	0	0	0	0	0	0	0	0	0	0	0	0	0	0	0	0	0	0	0	0	0	0	0	0	0	0	0
OSD106_2014-06-20_0m_NPL022_HWI-M02024_112_000000000-ACJ3F_1_2106_21488_7860	1	0	0	0	0	0	0	1	0	0	0	0	0	0	0	0	0	0	0	0	0	0	0	0	0	0	0	0	0	0	0	0	0	0	0	0	0	0	0	0	0	0	0	0	0	0	0	0	0
OSD106_2014-06-20_0m_NPL022_HWI-M02024_112_000000000-ACJ3F_1_2106_21715_7080	1	0	0	0	0	0	0	1	0	0	0	0	0	0	0	0	0	0	0	0	0	0	0	0	0	0	0	0	0	0	0	0	0	0	0	0	0	0	0	0	0	0	0	0	0	0	0	0	0
OSD106_2014-06-20_0m_NPL022_HWI-M02024_112_000000000-ACJ3F_1_2106_22789_2875	1	0	0	0	0	0	0	1	0	0	0	0	0	0	0	0	0	0	0	0	0	0	0	0	0	0	0	0	0	0	0	0	0	0	0	0	0	0	0	0	0	0	0	0	0	0	0	0	0
OSD106_2014-06-20_0m_NPL022_HWI-M02024_112_000000000-ACJ3F_1_2106_23881_22671	1	0	0	0	0	0	0	1	0	0	0	0	0	0	0	0	0	0	0	0	0	0	0	0	0	0	0	0	0	0	0	0	0	0	0	0	0	0	0	0	0	0	0	0	0	0	0	0	0
OSD106_2014-06-20_0m_NPL022_HWI-M02024_112_000000000-ACJ3F_1_2106_24240_2247	1	0	0	0	0	0	0	1	0	0	0	0	0	0	0	0	0	0	0	0	0	0	0	0	0	0	0	0	0	0	0	0	0	0	0	0	0	0	0	0	0	0	0	0	0	0	0	0	0
OSD106_2014-06-20_0m_NPL022_HWI-M02024_112_000000000-ACJ3F_1_2106_24400_7503	1	0	0	0	0	0	0	1	0	0	0	0	0	0	0	0	0	0	0	0	0	0	0	0	0	0	0	0	0	0	0	0	0	0	0	0	0	0	0	0	0	0	0	0	0	0	0	0	0
OSD106_2014-06-20_0m_NPL022_HWI-M02024_112_000000000-ACJ3F_1_2106_26183_11202	1	0	0	0	0	0	0	1	0	0	0	0	0	0	0	0	0	0	0	0	0	0	0	0	0	0	0	0	0	0	0	0	0	0	0	0	0	0	0	0	0	0	0	0	0	0	0	0	0
OSD106_2014-06-20_0m_NPL022_HWI-M02024_112_000000000-ACJ3F_1_2106_26517_12676	4	0	0	0	0	0	0	3	0	0	0	0	0	0	0	0	0	0	0	0	0	0	0	0	0	0	0	0	0	0	0	0	0	0	0	0	0	0	0	0	0	0	0	0	0	0	0	1	0
OSD106_2014-06-20_0m_NPL022_HWI-M02024_112_000000000-ACJ3F_1_2106_27004_18558	1	0	0	0	0	0	0	1	0	0	0	0	0	0	0	0	0	0	0	0	0	0	0	0	0	0	0	0	0	0	0	0	0	0	0	0	0	0	0	0	0	0	0	0	0	0	0	0	0
OSD106_2014-06-20_0m_NPL022_HWI-M02024_112_000000000-ACJ3F_1_2106_27752_11124	1	0	0	0	0	0	0	1	0	0	0	0	0	0	0	0	0	0	0	0	0	0	0	0	0	0	0	0	0	0	0	0	0	0	0	0	0	0	0	0	0	0	0	0	0	0	0	0	0
OSD106_2014-06-20_0m_NPL022_HWI-M02024_112_000000000-ACJ3F_1_2106_28594_18325	1	0	0	0	0	0	0	1	0	0	0	0	0	0	0	0	0	0	0	0	0	0	0	0	0	0	0	0	0	0	0	0	0	0	0	0	0	0	0	0	0	0	0	0	0	0	0	0	0
OSD106_2014-06-20_0m_NPL022_HWI-M02024_112_000000000-ACJ3F_1_2106_3715_8920	1	0	0	0	0	0	0	1	0	0	0	0	0	0	0	0	0	0	0	0	0	0	0	0	0	0	0	0	0	0	0	0	0	0	0	0	0	0	0	0	0	0	0	0	0	0	0	0	0
OSD106_2014-06-20_0m_NPL022_HWI-M02024_112_000000000-ACJ3F_1_2106_5130_12954	1	0	0	0	0	0	0	1	0	0	0	0	0	0	0	0	0	0	0	0	0	0	0	0	0	0	0	0	0	0	0	0	0	0	0	0	0	0	0	0	0	0	0	0	0	0	0	0	0
OSD106_2014-06-20_0m_NPL022_HWI-M02024_112_000000000-ACJ3F_1_2106_5417_14467	1	0	0	0	0	0	0	1	0	0	0	0	0	0	0	0	0	0	0	0	0	0	0	0	0	0	0	0	0	0	0	0	0	0	0	0	0	0	0	0	0	0	0	0	0	0	0	0	0
OSD106_2014-06-20_0m_NPL022_HWI-M02024_112_000000000-ACJ3F_1_2106_6065_12004	1	0	0	0	0	0	0	1	0	0	0	0	0	0	0	0	0	0	0	0	0	0	0	0	0	0	0	0	0	0	0	0	0	0	0	0	0	0	0	0	0	0	0	0	0	0	0	0	0
OSD106_2014-06-20_0m_NPL022_HWI-M02024_112_000000000-ACJ3F_1_2106_6194_13271	2	0	0	0	0	0	0	2	0	0	0	0	0	0	0	0	0	0	0	0	0	0	0	0	0	0	0	0	0	0	0	0	0	0	0	0	0	0	0	0	0	0	0	0	0	0	0	0	0
OSD106_2014-06-20_0m_NPL022_HWI-M02024_112_000000000-ACJ3F_1_2106_7152_10688	1	0	0	0	0	0	0	1	0	0	0	0	0	0	0	0	0	0	0	0	0	0	0	0	0	0	0	0	0	0	0	0	0	0	0	0	0	0	0	0	0	0	0	0	0	0	0	0	0
OSD106_2014-06-20_0m_NPL022_HWI-M02024_112_000000000-ACJ3F_1_2106_7300_15408	1	0	0	0	0	0	0	1	0	0	0	0	0	0	0	0	0	0	0	0	0	0	0	0	0	0	0	0	0	0	0	0	0	0	0	0	0	0	0	0	0	0	0	0	0	0	0	0	0
OSD106_2014-06-20_0m_NPL022_HWI-M02024_112_000000000-ACJ3F_1_2106_8505_17745	1	0	0	0	0	0	0	1	0	0	0	0	0	0	0	0	0	0	0	0	0	0	0	0	0	0	0	0	0	0	0	0	0	0	0	0	0	0	0	0	0	0	0	0	0	0	0	0	0
OSD106_2014-06-20_0m_NPL022_HWI-M02024_112_000000000-ACJ3F_1_2106_9787_2445	1	0	0	0	0	0	0	1	0	0	0	0	0	0	0	0	0	0	0	0	0	0	0	0	0	0	0	0	0	0	0	0	0	0	0	0	0	0	0	0	0	0	0	0	0	0	0	0	0
OSD106_2014-06-20_0m_NPL022_HWI-M02024_112_000000000-ACJ3F_1_2107_10169_4519	1	0	0	0	0	0	0	1	0	0	0	0	0	0	0	0	0	0	0	0	0	0	0	0	0	0	0	0	0	0	0	0	0	0	0	0	0	0	0	0	0	0	0	0	0	0	0	0	0
OSD106_2014-06-20_0m_NPL022_HWI-M02024_112_000000000-ACJ3F_1_2107_10716_17549	1	0	0	0	0	0	0	1	0	0	0	0	0	0	0	0	0	0	0	0	0	0	0	0	0	0	0	0	0	0	0	0	0	0	0	0	0	0	0	0	0	0	0	0	0	0	0	0	0
OSD106_2014-06-20_0m_NPL022_HWI-M02024_112_000000000-ACJ3F_1_2107_10891_19821	1	0	0	0	0	0	0	1	0	0	0	0	0	0	0	0	0	0	0	0	0	0	0	0	0	0	0	0	0	0	0	0	0	0	0	0	0	0	0	0	0	0	0	0	0	0	0	0	0
OSD106_2014-06-20_0m_NPL022_HWI-M02024_112_000000000-ACJ3F_1_2107_11458_18358	4	0	0	0	0	0	0	4	0	0	0	0	0	0	0	0	0	0	0	0	0	0	0	0	0	0	0	0	0	0	0	0	0	0	0	0	0	0	0	0	0	0	0	0	0	0	0	0	0
OSD106_2014-06-20_0m_NPL022_HWI-M02024_112_000000000-ACJ3F_1_2107_11729_24968	1	0	0	0	0	0	0	1	0	0	0	0	0	0	0	0	0	0	0	0	0	0	0	0	0	0	0	0	0	0	0	0	0	0	0	0	0	0	0	0	0	0	0	0	0	0	0	0	0
OSD106_2014-06-20_0m_NPL022_HWI-M02024_112_000000000-ACJ3F_1_2107_11884_7829	1	0	0	0	0	0	0	1	0	0	0	0	0	0	0	0	0	0	0	0	0	0	0	0	0	0	0	0	0	0	0	0	0	0	0	0	0	0	0	0	0	0	0	0	0	0	0	0	0
OSD106_2014-06-20_0m_NPL022_HWI-M02024_112_000000000-ACJ3F_1_2107_12153_7691	1	0	0	0	0	0	0	1	0	0	0	0	0	0	0	0	0	0	0	0	0	0	0	0	0	0	0	0	0	0	0	0	0	0	0	0	0	0	0	0	0	0	0	0	0	0	0	0	0
OSD106_2014-06-20_0m_NPL022_HWI-M02024_112_000000000-ACJ3F_1_2107_12796_8094	1	0	0	0	0	0	0	1	0	0	0	0	0	0	0	0	0	0	0	0	0	0	0	0	0	0	0	0	0	0	0	0	0	0	0	0	0	0	0	0	0	0	0	0	0	0	0	0	0
OSD106_2014-06-20_0m_NPL022_HWI-M02024_112_000000000-ACJ3F_1_2107_12998_17144	1	0	0	0	0	0	0	1	0	0	0	0	0	0	0	0	0	0	0	0	0	0	0	0	0	0	0	0	0	0	0	0	0	0	0	0	0	0	0	0	0	0	0	0	0	0	0	0	0
OSD106_2014-06-20_0m_NPL022_HWI-M02024_112_000000000-ACJ3F_1_2107_13328_21889	1	0	0	0	0	0	0	1	0	0	0	0	0	0	0	0	0	0	0	0	0	0	0	0	0	0	0	0	0	0	0	0	0	0	0	0	0	0	0	0	0	0	0	0	0	0	0	0	0
OSD106_2014-06-20_0m_NPL022_HWI-M02024_112_000000000-ACJ3F_1_2107_13595_13393	1	0	0	0	0	0	0	1	0	0	0	0	0	0	0	0	0	0	0	0	0	0	0	0	0	0	0	0	0	0	0	0	0	0	0	0	0	0	0	0	0	0	0	0	0	0	0	0	0
OSD106_2014-06-20_0m_NPL022_HWI-M02024_112_000000000-ACJ3F_1_2107_14475_9235	1	0	0	0	0	0	0	1	0	0	0	0	0	0	0	0	0	0	0	0	0	0	0	0	0	0	0	0	0	0	0	0	0	0	0	0	0	0	0	0	0	0	0	0	0	0	0	0	0
OSD106_2014-06-20_0m_NPL022_HWI-M02024_112_000000000-ACJ3F_1_2107_14855_16832	1	0	0	0	0	0	0	1	0	0	0	0	0	0	0	0	0	0	0	0	0	0	0	0	0	0	0	0	0	0	0	0	0	0	0	0	0	0	0	0	0	0	0	0	0	0	0	0	0
OSD106_2014-06-20_0m_NPL022_HWI-M02024_112_000000000-ACJ3F_1_2107_15175_22327	1	0	0	0	0	0	0	1	0	0	0	0	0	0	0	0	0	0	0	0	0	0	0	0	0	0	0	0	0	0	0	0	0	0	0	0	0	0	0	0	0	0	0	0	0	0	0	0	0
OSD106_2014-06-20_0m_NPL022_HWI-M02024_112_000000000-ACJ3F_1_2107_15241_14790	1	0	0	0	0	0	0	1	0	0	0	0	0	0	0	0	0	0	0	0	0	0	0	0	0	0	0	0	0	0	0	0	0	0	0	0	0	0	0	0	0	0	0	0	0	0	0	0	0
OSD106_2014-06-20_0m_NPL022_HWI-M02024_112_000000000-ACJ3F_1_2107_15847_6711	1	0	0	0	0	0	0	1	0	0	0	0	0	0	0	0	0	0	0	0	0	0	0	0	0	0	0	0	0	0	0	0	0	0	0	0	0	0	0	0	0	0	0	0	0	0	0	0	0
OSD106_2014-06-20_0m_NPL022_HWI-M02024_112_000000000-ACJ3F_1_2107_16568_23638	4	0	0	0	0	0	0	3	0	0	0	0	0	0	0	0	0	0	0	0	0	0	0	0	0	0	0	0	0	0	0	0	0	0	0	0	0	0	0	0	0	0	0	0	0	0	0	0	0
OSD106_2014-06-20_0m_NPL022_HWI-M02024_112_000000000-ACJ3F_1_2107_17162_13292	1	0	0	0	0	0	0	1	0	0	0	0	0	0	0	0	0	0	0	0	0	0	0	0	0	0	0	0	0	0	0	0	0	0	0	0	0	0	0	0	0	0	0	0	0	0	0	0	0
OSD106_2014-06-20_0m_NPL022_HWI-M02024_112_000000000-ACJ3F_1_2107_17630_11657	1	0	0	0	0	0	0	1	0	0	0	0	0	0	0	0	0	0	0	0	0	0	0	0	0	0	0	0	0	0	0	0	0	0	0	0	0	0	0	0	0	0	0	0	0	0	0	0	0
OSD106_2014-06-20_0m_NPL022_HWI-M02024_112_000000000-ACJ3F_1_2107_19572_11186	1	0	0	0	0	0	0	1	0	0	0	0	0	0	0	0	0	0	0	0	0	0	0	0	0	0	0	0	0	0	0	0	0	0	0	0	0	0	0	0	0	0	0	0	0	0	0	0	0
OSD106_2014-06-20_0m_NPL022_HWI-M02024_112_000000000-ACJ3F_1_2107_20511_7118	1	0	0	0	0	0	0	1	0	0	0	0	0	0	0	0	0	0	0	0	0	0	0	0	0	0	0	0	0	0	0	0	0	0	0	0	0	0	0	0	0	0	0	0	0	0	0	0	0
OSD106_2014-06-20_0m_NPL022_HWI-M02024_112_000000000-ACJ3F_1_2107_24055_11052	1	0	0	0	0	0	0	1	0	0	0	0	0	0	0	0	0	0	0	0	0	0	0	0	0	0	0	0	0	0	0	0	0	0	0	0	0	0	0	0	0	0	0	0	0	0	0	0	0
OSD106_2014-06-20_0m_NPL022_HWI-M02024_112_000000000-ACJ3F_1_2107_24189_17484	1	0	0	0	0	0	0	1	0	0	0	0	0	0	0	0	0	0	0	0	0	0	0	0	0	0	0	0	0	0	0	0	0	0	0	0	0	0	0	0	0	0	0	0	0	0	0	0	0
OSD106_2014-06-20_0m_NPL022_HWI-M02024_112_000000000-ACJ3F_1_2107_24741_17689	1	0	0	0	0	0	0	1	0	0	0	0	0	0	0	0	0	0	0	0	0	0	0	0	0	0	0	0	0	0	0	0	0	0	0	0	0	0	0	0	0	0	0	0	0	0	0	0	0
OSD106_2014-06-20_0m_NPL022_HWI-M02024_112_000000000-ACJ3F_1_2107_25321_16978	1	0	0	0	0	0	0	1	0	0	0	0	0	0	0	0	0	0	0	0	0	0	0	0	0	0	0	0	0	0	0	0	0	0	0	0	0	0	0	0	0	0	0	0	0	0	0	0	0
OSD106_2014-06-20_0m_NPL022_HWI-M02024_112_000000000-ACJ3F_1_2107_25958_20764	3	0	0	0	0	0	0	2	0	0	0	0	0	0	0	0	0	0	0	0	0	0	0	0	0	0	0	0	0	0	0	0	0	0	0	0	0	0	0	0	0	0	0	0	0	0	0	0	0
OSD106_2014-06-20_0m_NPL022_HWI-M02024_112_000000000-ACJ3F_1_2107_28457_10178	1	0	0	0	0	0	0	1	0	0	0	0	0	0	0	0	0	0	0	0	0	0	0	0	0	0	0	0	0	0	0	0	0	0	0	0	0	0	0	0	0	0	0	0	0	0	0	0	0
OSD106_2014-06-20_0m_NPL022_HWI-M02024_112_000000000-ACJ3F_1_2107_3166_8007	1	0	0	0	0	0	0	1	0	0	0	0	0	0	0	0	0	0	0	0	0	0	0	0	0	0	0	0	0	0	0	0	0	0	0	0	0	0	0	0	0	0	0	0	0	0	0	0	0
OSD106_2014-06-20_0m_NPL022_HWI-M02024_112_000000000-ACJ3F_1_2107_3728_14793	1	0	0	0	0	0	0	1	0	0	0	0	0	0	0	0	0	0	0	0	0	0	0	0	0	0	0	0	0	0	0	0	0	0	0	0	0	0	0	0	0	0	0	0	0	0	0	0	0
OSD106_2014-06-20_0m_NPL022_HWI-M02024_112_000000000-ACJ3F_1_2107_4975_5028	1	0	0	0	0	0	0	1	0	0	0	0	0	0	0	0	0	0	0	0	0	0	0	0	0	0	0	0	0	0	0	0	0	0	0	0	0	0	0	0	0	0	0	0	0	0	0	0	0
OSD106_2014-06-20_0m_NPL022_HWI-M02024_112_000000000-ACJ3F_1_2107_6633_6075	3	0	0	0	0	0	0	2	0	0	0	0	0	0	0	0	0	0	0	0	0	0	0	0	1	0	0	0	0	0	0	0	0	0	0	0	0	0	0	0	0	0	0	0	0	0	0	0	0
OSD106_2014-06-20_0m_NPL022_HWI-M02024_112_000000000-ACJ3F_1_2107_7525_17252	2	0	0	0	0	0	0	2	0	0	0	0	0	0	0	0	0	0	0	0	0	0	0	0	0	0	0	0	0	0	0	0	0	0	0	0	0	0	0	0	0	0	0	0	0	0	0	0	0
OSD106_2014-06-20_0m_NPL022_HWI-M02024_112_000000000-ACJ3F_1_2107_7859_13884	1	0	0	0	0	0	0	1	0	0	0	0	0	0	0	0	0	0	0	0	0	0	0	0	0	0	0	0	0	0	0	0	0	0	0	0	0	0	0	0	0	0	0	0	0	0	0	0	0
OSD106_2014-06-20_0m_NPL022_HWI-M02024_112_000000000-ACJ3F_1_2107_8001_24735	1	0	0	0	0	0	0	1	0	0	0	0	0	0	0	0	0	0	0	0	0	0	0	0	0	0	0	0	0	0	0	0	0	0	0	0	0	0	0	0	0	0	0	0	0	0	0	0	0
OSD106_2014-06-20_0m_NPL022_HWI-M02024_112_000000000-ACJ3F_1_2107_8862_7485	1	0	0	0	0	0	0	1	0	0	0	0	0	0	0	0	0	0	0	0	0	0	0	0	0	0	0	0	0	0	0	0	0	0	0	0	0	0	0	0	0	0	0	0	0	0	0	0	0
OSD106_2014-06-20_0m_NPL022_HWI-M02024_112_000000000-ACJ3F_1_2108_10995_12680	1	0	0	0	0	0	0	1	0	0	0	0	0	0	0	0	0	0	0	0	0	0	0	0	0	0	0	0	0	0	0	0	0	0	0	0	0	0	0	0	0	0	0	0	0	0	0	0	0
OSD106_2014-06-20_0m_NPL022_HWI-M02024_112_000000000-ACJ3F_1_2108_11204_3858	6	0	0	0	0	0	0	5	0	0	0	0	0	0	0	0	0	0	0	0	0	0	0	0	0	0	0	0	0	0	0	0	0	0	0	0	0	0	0	0	0	0	0	0	0	0	0	0	0
OSD106_2014-06-20_0m_NPL022_HWI-M02024_112_000000000-ACJ3F_1_2108_11319_15949	1	0	0	0	0	0	0	1	0	0	0	0	0	0	0	0	0	0	0	0	0	0	0	0	0	0	0	0	0	0	0	0	0	0	0	0	0	0	0	0	0	0	0	0	0	0	0	0	0
OSD106_2014-06-20_0m_NPL022_HWI-M02024_112_000000000-ACJ3F_1_2108_14636_13446	1	0	0	0	0	0	0	1	0	0	0	0	0	0	0	0	0	0	0	0	0	0	0	0	0	0	0	0	0	0	0	0	0	0	0	0	0	0	0	0	0	0	0	0	0	0	0	0	0
OSD106_2014-06-20_0m_NPL022_HWI-M02024_112_000000000-ACJ3F_1_2108_14761_15034	1	0	0	0	0	0	0	1	0	0	0	0	0	0	0	0	0	0	0	0	0	0	0	0	0	0	0	0	0	0	0	0	0	0	0	0	0	0	0	0	0	0	0	0	0	0	0	0	0
OSD106_2014-06-20_0m_NPL022_HWI-M02024_112_000000000-ACJ3F_1_2108_15264_11170	1	0	0	0	0	0	0	1	0	0	0	0	0	0	0	0	0	0	0	0	0	0	0	0	0	0	0	0	0	0	0	0	0	0	0	0	0	0	0	0	0	0	0	0	0	0	0	0	0
OSD106_2014-06-20_0m_NPL022_HWI-M02024_112_000000000-ACJ3F_1_2108_18449_12789	1	0	0	0	0	0	0	1	0	0	0	0	0	0	0	0	0	0	0	0	0	0	0	0	0	0	0	0	0	0	0	0	0	0	0	0	0	0	0	0	0	0	0	0	0	0	0	0	0
OSD106_2014-06-20_0m_NPL022_HWI-M02024_112_000000000-ACJ3F_1_2108_19454_19027	2	0	0	0	0	0	0	2	0	0	0	0	0	0	0	0	0	0	0	0	0	0	0	0	0	0	0	0	0	0	0	0	0	0	0	0	0	0	0	0	0	0	0	0	0	0	0	0	0
OSD106_2014-06-20_0m_NPL022_HWI-M02024_112_000000000-ACJ3F_1_2108_20995_16924	2	0	0	0	0	0	0	1	0	0	0	0	0	0	0	0	0	0	0	0	0	0	0	1	0	0	0	0	0	0	0	0	0	0	0	0	0	0	0	0	0	0	0	0	0	0	0	0	0
OSD106_2014-06-20_0m_NPL022_HWI-M02024_112_000000000-ACJ3F_1_2108_21448_10987	1	0	0	0	0	0	0	1	0	0	0	0	0	0	0	0	0	0	0	0	0	0	0	0	0	0	0	0	0	0	0	0	0	0	0	0	0	0	0	0	0	0	0	0	0	0	0	0	0
OSD106_2014-06-20_0m_NPL022_HWI-M02024_112_000000000-ACJ3F_1_2108_22565_24465	2	0	0	0	0	0	0	1	0	0	0	0	0	0	0	0	0	0	0	0	0	0	0	1	0	0	0	0	0	0	0	0	0	0	0	0	0	0	0	0	0	0	0	0	0	0	0	0	0
OSD106_2014-06-20_0m_NPL022_HWI-M02024_112_000000000-ACJ3F_1_2108_22939_8196	1	0	0	0	0	0	0	1	0	0	0	0	0	0	0	0	0	0	0	0	0	0	0	0	0	0	0	0	0	0	0	0	0	0	0	0	0	0	0	0	0	0	0	0	0	0	0	0	0
OSD106_2014-06-20_0m_NPL022_HWI-M02024_112_000000000-ACJ3F_1_2108_23350_4917	3	0	0	0	0	0	0	1	0	0	0	0	0	0	0	0	0	0	0	0	0	0	0	0	1	0	1	0	0	0	0	0	0	0	0	0	0	0	0	0	0	0	0	0	0	0	0	0	0
OSD106_2014-06-20_0m_NPL022_HWI-M02024_112_000000000-ACJ3F_1_2108_24075_9914	1	0	0	0	0	0	0	1	0	0	0	0	0	0	0	0	0	0	0	0	0	0	0	0	0	0	0	0	0	0	0	0	0	0	0	0	0	0	0	0	0	0	0	0	0	0	0	0	0
OSD106_2014-06-20_0m_NPL022_HWI-M02024_112_000000000-ACJ3F_1_2108_24079_13981	3	0	0	0	0	0	0	2	0	0	0	0	0	0	0	0	0	0	0	0	0	0	0	0	1	0	0	0	0	0	0	0	0	0	0	0	0	0	0	0	0	0	0	0	0	0	0	0	0
OSD106_2014-06-20_0m_NPL022_HWI-M02024_112_000000000-ACJ3F_1_2108_25568_17276	2	0	0	0	0	0	0	1	0	0	0	0	0	0	0	0	0	0	0	0	0	0	0	0	0	0	1	0	0	0	0	0	0	0	0	0	0	0	0	0	0	0	0	0	0	0	0	0	0
OSD106_2014-06-20_0m_NPL022_HWI-M02024_112_000000000-ACJ3F_1_2108_27324_14822	1	0	0	0	0	0	0	1	0	0	0	0	0	0	0	0	0	0	0	0	0	0	0	0	0	0	0	0	0	0	0	0	0	0	0	0	0	0	0	0	0	0	0	0	0	0	0	0	0
OSD106_2014-06-20_0m_NPL022_HWI-M02024_112_000000000-ACJ3F_1_2108_5691_22523	1	0	0	0	0	0	0	1	0	0	0	0	0	0	0	0	0	0	0	0	0	0	0	0	0	0	0	0	0	0	0	0	0	0	0	0	0	0	0	0	0	0	0	0	0	0	0	0	0
OSD106_2014-06-20_0m_NPL022_HWI-M02024_112_000000000-ACJ3F_1_2108_7637_13982	1	0	0	0	0	0	0	1	0	0	0	0	0	0	0	0	0	0	0	0	0	0	0	0	0	0	0	0	0	0	0	0	0	0	0	0	0	0	0	0	0	0	0	0	0	0	0	0	0
OSD106_2014-06-20_0m_NPL022_HWI-M02024_112_000000000-ACJ3F_1_2108_8078_7407	2	0	0	0	0	0	0	2	0	0	0	0	0	0	0	0	0	0	0	0	0	0	0	0	0	0	0	0	0	0	0	0	0	0	0	0	0	0	0	0	0	0	0	0	0	0	0	0	0
OSD106_2014-06-20_0m_NPL022_HWI-M02024_112_000000000-ACJ3F_1_2109_11081_10971	2	0	0	0	0	0	0	1	0	0	0	0	0	0	0	0	0	0	0	0	0	0	0	0	0	0	0	0	1	0	0	0	0	0	0	0	0	0	0	0	0	0	0	0	0	0	0	0	0
OSD106_2014-06-20_0m_NPL022_HWI-M02024_112_000000000-ACJ3F_1_2109_14213_18262	1	0	0	0	0	0	0	1	0	0	0	0	0	0	0	0	0	0	0	0	0	0	0	0	0	0	0	0	0	0	0	0	0	0	0	0	0	0	0	0	0	0	0	0	0	0	0	0	0
OSD106_2014-06-20_0m_NPL022_HWI-M02024_112_000000000-ACJ3F_1_2109_14803_19423	1	0	0	0	0	0	0	1	0	0	0	0	0	0	0	0	0	0	0	0	0	0	0	0	0	0	0	0	0	0	0	0	0	0	0	0	0	0	0	0	0	0	0	0	0	0	0	0	0
OSD106_2014-06-20_0m_NPL022_HWI-M02024_112_000000000-ACJ3F_1_2109_19252_17580	1	0	0	0	0	0	0	1	0	0	0	0	0	0	0	0	0	0	0	0	0	0	0	0	0	0	0	0	0	0	0	0	0	0	0	0	0	0	0	0	0	0	0	0	0	0	0	0	0
OSD106_2014-06-20_0m_NPL022_HWI-M02024_112_000000000-ACJ3F_1_2109_19500_18172	1	0	0	0	0	0	0	1	0	0	0	0	0	0	0	0	0	0	0	0	0	0	0	0	0	0	0	0	0	0	0	0	0	0	0	0	0	0	0	0	0	0	0	0	0	0	0	0	0
OSD106_2014-06-20_0m_NPL022_HWI-M02024_112_000000000-ACJ3F_1_2109_20488_5953	1	0	0	0	0	0	0	1	0	0	0	0	0	0	0	0	0	0	0	0	0	0	0	0	0	0	0	0	0	0	0	0	0	0	0	0	0	0	0	0	0	0	0	0	0	0	0	0	0
OSD106_2014-06-20_0m_NPL022_HWI-M02024_112_000000000-ACJ3F_1_2109_21781_13466	1	0	0	0	0	0	0	1	0	0	0	0	0	0	0	0	0	0	0	0	0	0	0	0	0	0	0	0	0	0	0	0	0	0	0	0	0	0	0	0	0	0	0	0	0	0	0	0	0
OSD106_2014-06-20_0m_NPL022_HWI-M02024_112_000000000-ACJ3F_1_2109_22411_20666	1	0	0	0	0	0	0	1	0	0	0	0	0	0	0	0	0	0	0	0	0	0	0	0	0	0	0	0	0	0	0	0	0	0	0	0	0	0	0	0	0	0	0	0	0	0	0	0	0
OSD106_2014-06-20_0m_NPL022_HWI-M02024_112_000000000-ACJ3F_1_2109_22501_8976	1	0	0	0	0	0	0	1	0	0	0	0	0	0	0	0	0	0	0	0	0	0	0	0	0	0	0	0	0	0	0	0	0	0	0	0	0	0	0	0	0	0	0	0	0	0	0	0	0
OSD106_2014-06-20_0m_NPL022_HWI-M02024_112_000000000-ACJ3F_1_2109_22866_18517	2	0	0	0	0	0	0	2	0	0	0	0	0	0	0	0	0	0	0	0	0	0	0	0	0	0	0	0	0	0	0	0	0	0	0	0	0	0	0	0	0	0	0	0	0	0	0	0	0
OSD106_2014-06-20_0m_NPL022_HWI-M02024_112_000000000-ACJ3F_1_2109_23139_9082	2	0	0	0	0	0	0	2	0	0	0	0	0	0	0	0	0	0	0	0	0	0	0	0	0	0	0	0	0	0	0	0	0	0	0	0	0	0	0	0	0	0	0	0	0	0	0	0	0
OSD106_2014-06-20_0m_NPL022_HWI-M02024_112_000000000-ACJ3F_1_2109_24340_4078	1	0	0	0	0	0	0	1	0	0	0	0	0	0	0	0	0	0	0	0	0	0	0	0	0	0	0	0	0	0	0	0	0	0	0	0	0	0	0	0	0	0	0	0	0	0	0	0	0
OSD106_2014-06-20_0m_NPL022_HWI-M02024_112_000000000-ACJ3F_1_2109_2966_9262	1	0	0	0	0	0	0	1	0	0	0	0	0	0	0	0	0	0	0	0	0	0	0	0	0	0	0	0	0	0	0	0	0	0	0	0	0	0	0	0	0	0	0	0	0	0	0	0	0
OSD106_2014-06-20_0m_NPL022_HWI-M02024_112_000000000-ACJ3F_1_2109_6129_3012	1	0	0	0	0	0	0	1	0	0	0	0	0	0	0	0	0	0	0	0	0	0	0	0	0	0	0	0	0	0	0	0	0	0	0	0	0	0	0	0	0	0	0	0	0	0	0	0	0
OSD106_2014-06-20_0m_NPL022_HWI-M02024_112_000000000-ACJ3F_1_2109_6221_23355	2	0	0	0	0	0	0	1	0	0	0	0	0	0	0	0	0	0	0	0	0	0	0	0	0	0	0	0	1	0	0	0	0	0	0	0	0	0	0	0	0	0	0	0	0	0	0	0	0
OSD106_2014-06-20_0m_NPL022_HWI-M02024_112_000000000-ACJ3F_1_2109_6676_17028	2	0	0	0	0	0	0	1	0	0	0	0	0	0	0	0	0	0	0	0	0	0	0	0	0	0	1	0	0	0	0	0	0	0	0	0	0	0	0	0	0	0	0	0	0	0	0	0	0
OSD106_2014-06-20_0m_NPL022_HWI-M02024_112_000000000-ACJ3F_1_2109_7421_13763	1	0	0	0	0	0	0	1	0	0	0	0	0	0	0	0	0	0	0	0	0	0	0	0	0	0	0	0	0	0	0	0	0	0	0	0	0	0	0	0	0	0	0	0	0	0	0	0	0
OSD106_2014-06-20_0m_NPL022_HWI-M02024_112_000000000-ACJ3F_1_2109_7497_18824	1	0	0	0	0	0	0	1	0	0	0	0	0	0	0	0	0	0	0	0	0	0	0	0	0	0	0	0	0	0	0	0	0	0	0	0	0	0	0	0	0	0	0	0	0	0	0	0	0
OSD106_2014-06-20_0m_NPL022_HWI-M02024_112_000000000-ACJ3F_1_2109_8819_5080	1	0	0	0	0	0	0	1	0	0	0	0	0	0	0	0	0	0	0	0	0	0	0	0	0	0	0	0	0	0	0	0	0	0	0	0	0	0	0	0	0	0	0	0	0	0	0	0	0
OSD106_2014-06-20_0m_NPL022_HWI-M02024_112_000000000-ACJ3F_1_2109_9876_24352	2	0	0	0	0	0	0	2	0	0	0	0	0	0	0	0	0	0	0	0	0	0	0	0	0	0	0	0	0	0	0	0	0	0	0	0	0	0	0	0	0	0	0	0	0	0	0	0	0
OSD106_2014-06-20_0m_NPL022_HWI-M02024_112_000000000-ACJ3F_1_2110_13183_14597	1	0	0	0	0	0	0	1	0	0	0	0	0	0	0	0	0	0	0	0	0	0	0	0	0	0	0	0	0	0	0	0	0	0	0	0	0	0	0	0	0	0	0	0	0	0	0	0	0
OSD106_2014-06-20_0m_NPL022_HWI-M02024_112_000000000-ACJ3F_1_2110_15112_4472	1	0	0	0	0	0	0	1	0	0	0	0	0	0	0	0	0	0	0	0	0	0	0	0	0	0	0	0	0	0	0	0	0	0	0	0	0	0	0	0	0	0	0	0	0	0	0	0	0
OSD106_2014-06-20_0m_NPL022_HWI-M02024_112_000000000-ACJ3F_1_2110_15298_3119	1	0	0	0	0	0	0	1	0	0	0	0	0	0	0	0	0	0	0	0	0	0	0	0	0	0	0	0	0	0	0	0	0	0	0	0	0	0	0	0	0	0	0	0	0	0	0	0	0
OSD106_2014-06-20_0m_NPL022_HWI-M02024_112_000000000-ACJ3F_1_2110_16554_6052	1	0	0	0	0	0	0	1	0	0	0	0	0	0	0	0	0	0	0	0	0	0	0	0	0	0	0	0	0	0	0	0	0	0	0	0	0	0	0	0	0	0	0	0	0	0	0	0	0
OSD106_2014-06-20_0m_NPL022_HWI-M02024_112_000000000-ACJ3F_1_2110_18094_18723	1	0	0	0	0	0	0	1	0	0	0	0	0	0	0	0	0	0	0	0	0	0	0	0	0	0	0	0	0	0	0	0	0	0	0	0	0	0	0	0	0	0	0	0	0	0	0	0	0
OSD106_2014-06-20_0m_NPL022_HWI-M02024_112_000000000-ACJ3F_1_2110_18721_21307	1	0	0	0	0	0	0	1	0	0	0	0	0	0	0	0	0	0	0	0	0	0	0	0	0	0	0	0	0	0	0	0	0	0	0	0	0	0	0	0	0	0	0	0	0	0	0	0	0
OSD106_2014-06-20_0m_NPL022_HWI-M02024_112_000000000-ACJ3F_1_2110_19548_12403	1	0	0	0	0	0	0	1	0	0	0	0	0	0	0	0	0	0	0	0	0	0	0	0	0	0	0	0	0	0	0	0	0	0	0	0	0	0	0	0	0	0	0	0	0	0	0	0	0
OSD106_2014-06-20_0m_NPL022_HWI-M02024_112_000000000-ACJ3F_1_2110_21537_10386	19	0	0	0	0	0	0	18	0	0	0	0	0	0	0	0	0	0	0	0	0	0	0	0	1	0	0	0	0	0	0	0	0	0	0	0	0	0	0	0	0	0	0	0	0	0	0	0	0
OSD106_2014-06-20_0m_NPL022_HWI-M02024_112_000000000-ACJ3F_1_2110_22604_14766	1	0	0	0	0	0	0	1	0	0	0	0	0	0	0	0	0	0	0	0	0	0	0	0	0	0	0	0	0	0	0	0	0	0	0	0	0	0	0	0	0	0	0	0	0	0	0	0	0
OSD106_2014-06-20_0m_NPL022_HWI-M02024_112_000000000-ACJ3F_1_2110_22660_16309	1	0	0	0	0	0	0	1	0	0	0	0	0	0	0	0	0	0	0	0	0	0	0	0	0	0	0	0	0	0	0	0	0	0	0	0	0	0	0	0	0	0	0	0	0	0	0	0	0
OSD106_2014-06-20_0m_NPL022_HWI-M02024_112_000000000-ACJ3F_1_2110_23658_8767	1	0	0	0	0	0	0	1	0	0	0	0	0	0	0	0	0	0	0	0	0	0	0	0	0	0	0	0	0	0	0	0	0	0	0	0	0	0	0	0	0	0	0	0	0	0	0	0	0
OSD106_2014-06-20_0m_NPL022_HWI-M02024_112_000000000-ACJ3F_1_2110_27800_15201	1	0	0	0	0	0	0	1	0	0	0	0	0	0	0	0	0	0	0	0	0	0	0	0	0	0	0	0	0	0	0	0	0	0	0	0	0	0	0	0	0	0	0	0	0	0	0	0	0
OSD106_2014-06-20_0m_NPL022_HWI-M02024_112_000000000-ACJ3F_1_2110_29277_11989	1	0	0	0	0	0	0	1	0	0	0	0	0	0	0	0	0	0	0	0	0	0	0	0	0	0	0	0	0	0	0	0	0	0	0	0	0	0	0	0	0	0	0	0	0	0	0	0	0
OSD106_2014-06-20_0m_NPL022_HWI-M02024_112_000000000-ACJ3F_1_2110_9634_4719	1	0	0	0	0	0	0	1	0	0	0	0	0	0	0	0	0	0	0	0	0	0	0	0	0	0	0	0	0	0	0	0	0	0	0	0	0	0	0	0	0	0	0	0	0	0	0	0	0
OSD106_2014-06-20_0m_NPL022_HWI-M02024_112_000000000-ACJ3F_1_2110_9693_18802	1	0	0	0	0	0	0	1	0	0	0	0	0	0	0	0	0	0	0	0	0	0	0	0	0	0	0	0	0	0	0	0	0	0	0	0	0	0	0	0	0	0	0	0	0	0	0	0	0
OSD106_2014-06-20_0m_NPL022_HWI-M02024_112_000000000-ACJ3F_1_2111_11855_20107	2	0	0	0	0	0	0	2	0	0	0	0	0	0	0	0	0	0	0	0	0	0	0	0	0	0	0	0	0	0	0	0	0	0	0	0	0	0	0	0	0	0	0	0	0	0	0	0	0
OSD106_2014-06-20_0m_NPL022_HWI-M02024_112_000000000-ACJ3F_1_2111_13122_16023	1	0	0	0	0	0	0	1	0	0	0	0	0	0	0	0	0	0	0	0	0	0	0	0	0	0	0	0	0	0	0	0	0	0	0	0	0	0	0	0	0	0	0	0	0	0	0	0	0
OSD106_2014-06-20_0m_NPL022_HWI-M02024_112_000000000-ACJ3F_1_2111_14770_16262	1	0	0	0	0	0	0	1	0	0	0	0	0	0	0	0	0	0	0	0	0	0	0	0	0	0	0	0	0	0	0	0	0	0	0	0	0	0	0	0	0	0	0	0	0	0	0	0	0
OSD106_2014-06-20_0m_NPL022_HWI-M02024_112_000000000-ACJ3F_1_2111_16596_6128	1	0	0	0	0	0	0	1	0	0	0	0	0	0	0	0	0	0	0	0	0	0	0	0	0	0	0	0	0	0	0	0	0	0	0	0	0	0	0	0	0	0	0	0	0	0	0	0	0
OSD106_2014-06-20_0m_NPL022_HWI-M02024_112_000000000-ACJ3F_1_2111_17442_11857	1	0	0	0	0	0	0	1	0	0	0	0	0	0	0	0	0	0	0	0	0	0	0	0	0	0	0	0	0	0	0	0	0	0	0	0	0	0	0	0	0	0	0	0	0	0	0	0	0
OSD106_2014-06-20_0m_NPL022_HWI-M02024_112_000000000-ACJ3F_1_2111_23422_5176	2	0	0	0	0	0	0	1	0	0	0	0	0	0	0	0	0	0	0	0	0	0	0	0	0	0	0	0	1	0	0	0	0	0	0	0	0	0	0	0	0	0	0	0	0	0	0	0	0
OSD106_2014-06-20_0m_NPL022_HWI-M02024_112_000000000-ACJ3F_1_2111_24859_12597	1	0	0	0	0	0	0	1	0	0	0	0	0	0	0	0	0	0	0	0	0	0	0	0	0	0	0	0	0	0	0	0	0	0	0	0	0	0	0	0	0	0	0	0	0	0	0	0	0
OSD106_2014-06-20_0m_NPL022_HWI-M02024_112_000000000-ACJ3F_1_2111_6821_21746	1	0	0	0	0	0	0	1	0	0	0	0	0	0	0	0	0	0	0	0	0	0	0	0	0	0	0	0	0	0	0	0	0	0	0	0	0	0	0	0	0	0	0	0	0	0	0	0	0
OSD106_2014-06-20_0m_NPL022_HWI-M02024_112_000000000-ACJ3F_1_2111_7513_15669	3	0	0	0	0	0	0	3	0	0	0	0	0	0	0	0	0	0	0	0	0	0	0	0	0	0	0	0	0	0	0	0	0	0	0	0	0	0	0	0	0	0	0	0	0	0	0	0	0
OSD106_2014-06-20_0m_NPL022_HWI-M02024_112_000000000-ACJ3F_1_2112_11297_21165	1	0	0	0	0	0	0	1	0	0	0	0	0	0	0	0	0	0	0	0	0	0	0	0	0	0	0	0	0	0	0	0	0	0	0	0	0	0	0	0	0	0	0	0	0	0	0	0	0
OSD106_2014-06-20_0m_NPL022_HWI-M02024_112_000000000-ACJ3F_1_2112_11496_21436	1	0	0	0	0	0	0	1	0	0	0	0	0	0	0	0	0	0	0	0	0	0	0	0	0	0	0	0	0	0	0	0	0	0	0	0	0	0	0	0	0	0	0	0	0	0	0	0	0
OSD106_2014-06-20_0m_NPL022_HWI-M02024_112_000000000-ACJ3F_1_2112_11800_13833	1	0	0	0	0	0	0	1	0	0	0	0	0	0	0	0	0	0	0	0	0	0	0	0	0	0	0	0	0	0	0	0	0	0	0	0	0	0	0	0	0	0	0	0	0	0	0	0	0
OSD106_2014-06-20_0m_NPL022_HWI-M02024_112_000000000-ACJ3F_1_2112_12213_12993	1	0	0	0	0	0	0	1	0	0	0	0	0	0	0	0	0	0	0	0	0	0	0	0	0	0	0	0	0	0	0	0	0	0	0	0	0	0	0	0	0	0	0	0	0	0	0	0	0
OSD106_2014-06-20_0m_NPL022_HWI-M02024_112_000000000-ACJ3F_1_2112_13518_15297	1	0	0	0	0	0	0	1	0	0	0	0	0	0	0	0	0	0	0	0	0	0	0	0	0	0	0	0	0	0	0	0	0	0	0	0	0	0	0	0	0	0	0	0	0	0	0	0	0
OSD106_2014-06-20_0m_NPL022_HWI-M02024_112_000000000-ACJ3F_1_2112_13938_2178	2	0	0	0	0	0	0	2	0	0	0	0	0	0	0	0	0	0	0	0	0	0	0	0	0	0	0	0	0	0	0	0	0	0	0	0	0	0	0	0	0	0	0	0	0	0	0	0	0
OSD106_2014-06-20_0m_NPL022_HWI-M02024_112_000000000-ACJ3F_1_2112_15507_12745	1	0	0	0	0	0	0	1	0	0	0	0	0	0	0	0	0	0	0	0	0	0	0	0	0	0	0	0	0	0	0	0	0	0	0	0	0	0	0	0	0	0	0	0	0	0	0	0	0
OSD106_2014-06-20_0m_NPL022_HWI-M02024_112_000000000-ACJ3F_1_2112_15682_13997	1	0	0	0	0	0	0	1	0	0	0	0	0	0	0	0	0	0	0	0	0	0	0	0	0	0	0	0	0	0	0	0	0	0	0	0	0	0	0	0	0	0	0	0	0	0	0	0	0
OSD106_2014-06-20_0m_NPL022_HWI-M02024_112_000000000-ACJ3F_1_2112_17626_8550	1	0	0	0	0	0	0	1	0	0	0	0	0	0	0	0	0	0	0	0	0	0	0	0	0	0	0	0	0	0	0	0	0	0	0	0	0	0	0	0	0	0	0	0	0	0	0	0	0
OSD106_2014-06-20_0m_NPL022_HWI-M02024_112_000000000-ACJ3F_1_2112_18358_6862	1	0	0	0	0	0	0	1	0	0	0	0	0	0	0	0	0	0	0	0	0	0	0	0	0	0	0	0	0	0	0	0	0	0	0	0	0	0	0	0	0	0	0	0	0	0	0	0	0
OSD106_2014-06-20_0m_NPL022_HWI-M02024_112_000000000-ACJ3F_1_2112_20600_6111	3	0	0	0	0	0	0	1	0	0	0	0	0	0	0	0	0	0	0	0	0	0	0	1	0	0	0	0	0	0	0	0	0	0	0	0	0	0	0	0	0	0	0	0	0	0	0	0	0
OSD106_2014-06-20_0m_NPL022_HWI-M02024_112_000000000-ACJ3F_1_2112_20688_16658	1	0	0	0	0	0	0	1	0	0	0	0	0	0	0	0	0	0	0	0	0	0	0	0	0	0	0	0	0	0	0	0	0	0	0	0	0	0	0	0	0	0	0	0	0	0	0	0	0
OSD106_2014-06-20_0m_NPL022_HWI-M02024_112_000000000-ACJ3F_1_2112_21152_17969	1	0	0	0	0	0	0	1	0	0	0	0	0	0	0	0	0	0	0	0	0	0	0	0	0	0	0	0	0	0	0	0	0	0	0	0	0	0	0	0	0	0	0	0	0	0	0	0	0
OSD106_2014-06-20_0m_NPL022_HWI-M02024_112_000000000-ACJ3F_1_2112_21311_18758	1	0	0	0	0	0	0	1	0	0	0	0	0	0	0	0	0	0	0	0	0	0	0	0	0	0	0	0	0	0	0	0	0	0	0	0	0	0	0	0	0	0	0	0	0	0	0	0	0
OSD106_2014-06-20_0m_NPL022_HWI-M02024_112_000000000-ACJ3F_1_2112_22623_4639	1	0	0	0	0	0	0	1	0	0	0	0	0	0	0	0	0	0	0	0	0	0	0	0	0	0	0	0	0	0	0	0	0	0	0	0	0	0	0	0	0	0	0	0	0	0	0	0	0
OSD106_2014-06-20_0m_NPL022_HWI-M02024_112_000000000-ACJ3F_1_2112_4614_13429	1	0	0	0	0	0	0	1	0	0	0	0	0	0	0	0	0	0	0	0	0	0	0	0	0	0	0	0	0	0	0	0	0	0	0	0	0	0	0	0	0	0	0	0	0	0	0	0	0
OSD106_2014-06-20_0m_NPL022_HWI-M02024_112_000000000-ACJ3F_1_2112_6065_13684	1	0	0	0	0	0	0	1	0	0	0	0	0	0	0	0	0	0	0	0	0	0	0	0	0	0	0	0	0	0	0	0	0	0	0	0	0	0	0	0	0	0	0	0	0	0	0	0	0
OSD106_2014-06-20_0m_NPL022_HWI-M02024_112_000000000-ACJ3F_1_2113_10524_8033	1	0	0	0	0	0	0	1	0	0	0	0	0	0	0	0	0	0	0	0	0	0	0	0	0	0	0	0	0	0	0	0	0	0	0	0	0	0	0	0	0	0	0	0	0	0	0	0	0
OSD106_2014-06-20_0m_NPL022_HWI-M02024_112_000000000-ACJ3F_1_2113_12224_10167	1	0	0	0	0	0	0	1	0	0	0	0	0	0	0	0	0	0	0	0	0	0	0	0	0	0	0	0	0	0	0	0	0	0	0	0	0	0	0	0	0	0	0	0	0	0	0	0	0
OSD106_2014-06-20_0m_NPL022_HWI-M02024_112_000000000-ACJ3F_1_2113_12236_2473	1	0	0	0	0	0	0	1	0	0	0	0	0	0	0	0	0	0	0	0	0	0	0	0	0	0	0	0	0	0	0	0	0	0	0	0	0	0	0	0	0	0	0	0	0	0	0	0	0
OSD106_2014-06-20_0m_NPL022_HWI-M02024_112_000000000-ACJ3F_1_2113_12648_3807	2	0	0	0	0	0	0	2	0	0	0	0	0	0	0	0	0	0	0	0	0	0	0	0	0	0	0	0	0	0	0	0	0	0	0	0	0	0	0	0	0	0	0	0	0	0	0	0	0
OSD106_2014-06-20_0m_NPL022_HWI-M02024_112_000000000-ACJ3F_1_2113_14186_8843	1	0	0	0	0	0	0	1	0	0	0	0	0	0	0	0	0	0	0	0	0	0	0	0	0	0	0	0	0	0	0	0	0	0	0	0	0	0	0	0	0	0	0	0	0	0	0	0	0
OSD106_2014-06-20_0m_NPL022_HWI-M02024_112_000000000-ACJ3F_1_2113_15316_18192	1	0	0	0	0	0	0	1	0	0	0	0	0	0	0	0	0	0	0	0	0	0	0	0	0	0	0	0	0	0	0	0	0	0	0	0	0	0	0	0	0	0	0	0	0	0	0	0	0
OSD106_2014-06-20_0m_NPL022_HWI-M02024_112_000000000-ACJ3F_1_2113_17061_11211	1	0	0	0	0	0	0	1	0	0	0	0	0	0	0	0	0	0	0	0	0	0	0	0	0	0	0	0	0	0	0	0	0	0	0	0	0	0	0	0	0	0	0	0	0	0	0	0	0
OSD106_2014-06-20_0m_NPL022_HWI-M02024_112_000000000-ACJ3F_1_2113_17125_6382	1	0	0	0	0	0	0	1	0	0	0	0	0	0	0	0	0	0	0	0	0	0	0	0	0	0	0	0	0	0	0	0	0	0	0	0	0	0	0	0	0	0	0	0	0	0	0	0	0
OSD106_2014-06-20_0m_NPL022_HWI-M02024_112_000000000-ACJ3F_1_2113_17722_20379	1	0	0	0	0	0	0	1	0	0	0	0	0	0	0	0	0	0	0	0	0	0	0	0	0	0	0	0	0	0	0	0	0	0	0	0	0	0	0	0	0	0	0	0	0	0	0	0	0
OSD106_2014-06-20_0m_NPL022_HWI-M02024_112_000000000-ACJ3F_1_2113_17995_12854	1	0	0	0	0	0	0	1	0	0	0	0	0	0	0	0	0	0	0	0	0	0	0	0	0	0	0	0	0	0	0	0	0	0	0	0	0	0	0	0	0	0	0	0	0	0	0	0	0
OSD106_2014-06-20_0m_NPL022_HWI-M02024_112_000000000-ACJ3F_1_2113_19307_9073	3	0	0	0	0	0	0	2	0	0	0	0	0	0	0	0	0	0	0	0	0	0	0	1	0	0	0	0	0	0	0	0	0	0	0	0	0	0	0	0	0	0	0	0	0	0	0	0	0
OSD106_2014-06-20_0m_NPL022_HWI-M02024_112_000000000-ACJ3F_1_2113_23035_14768	1	0	0	0	0	0	0	1	0	0	0	0	0	0	0	0	0	0	0	0	0	0	0	0	0	0	0	0	0	0	0	0	0	0	0	0	0	0	0	0	0	0	0	0	0	0	0	0	0
OSD106_2014-06-20_0m_NPL022_HWI-M02024_112_000000000-ACJ3F_1_2113_24756_2646	1	0	0	0	0	0	0	1	0	0	0	0	0	0	0	0	0	0	0	0	0	0	0	0	0	0	0	0	0	0	0	0	0	0	0	0	0	0	0	0	0	0	0	0	0	0	0	0	0
OSD106_2014-06-20_0m_NPL022_HWI-M02024_112_000000000-ACJ3F_1_2113_25401_3969	1	0	0	0	0	0	0	1	0	0	0	0	0	0	0	0	0	0	0	0	0	0	0	0	0	0	0	0	0	0	0	0	0	0	0	0	0	0	0	0	0	0	0	0	0	0	0	0	0
OSD106_2014-06-20_0m_NPL022_HWI-M02024_112_000000000-ACJ3F_1_2113_26928_16917	1	0	0	0	0	0	0	1	0	0	0	0	0	0	0	0	0	0	0	0	0	0	0	0	0	0	0	0	0	0	0	0	0	0	0	0	0	0	0	0	0	0	0	0	0	0	0	0	0
OSD106_2014-06-20_0m_NPL022_HWI-M02024_112_000000000-ACJ3F_1_2113_2779_12744	1	0	0	0	0	0	0	1	0	0	0	0	0	0	0	0	0	0	0	0	0	0	0	0	0	0	0	0	0	0	0	0	0	0	0	0	0	0	0	0	0	0	0	0	0	0	0	0	0
OSD106_2014-06-20_0m_NPL022_HWI-M02024_112_000000000-ACJ3F_1_2114_10214_14142	4	0	0	0	0	0	0	2	0	0	0	0	0	0	0	0	0	0	0	0	0	0	0	0	1	0	1	0	0	0	0	0	0	0	0	0	0	0	0	0	0	0	0	0	0	0	0	0	0
OSD106_2014-06-20_0m_NPL022_HWI-M02024_112_000000000-ACJ3F_1_2114_12415_7292	1	0	0	0	0	0	0	1	0	0	0	0	0	0	0	0	0	0	0	0	0	0	0	0	0	0	0	0	0	0	0	0	0	0	0	0	0	0	0	0	0	0	0	0	0	0	0	0	0
OSD106_2014-06-20_0m_NPL022_HWI-M02024_112_000000000-ACJ3F_1_2114_12536_16668	1	0	0	0	0	0	0	1	0	0	0	0	0	0	0	0	0	0	0	0	0	0	0	0	0	0	0	0	0	0	0	0	0	0	0	0	0	0	0	0	0	0	0	0	0	0	0	0	0
OSD106_2014-06-20_0m_NPL022_HWI-M02024_112_000000000-ACJ3F_1_2114_12735_16592	2	0	0	0	0	0	0	2	0	0	0	0	0	0	0	0	0	0	0	0	0	0	0	0	0	0	0	0	0	0	0	0	0	0	0	0	0	0	0	0	0	0	0	0	0	0	0	0	0
OSD106_2014-06-20_0m_NPL022_HWI-M02024_112_000000000-ACJ3F_1_2114_12742_15807	1	0	0	0	0	0	0	1	0	0	0	0	0	0	0	0	0	0	0	0	0	0	0	0	0	0	0	0	0	0	0	0	0	0	0	0	0	0	0	0	0	0	0	0	0	0	0	0	0
OSD106_2014-06-20_0m_NPL022_HWI-M02024_112_000000000-ACJ3F_1_2114_12766_12860	3	0	0	0	0	0	0	3	0	0	0	0	0	0	0	0	0	0	0	0	0	0	0	0	0	0	0	0	0	0	0	0	0	0	0	0	0	0	0	0	0	0	0	0	0	0	0	0	0
OSD106_2014-06-20_0m_NPL022_HWI-M02024_112_000000000-ACJ3F_1_2114_13009_16467	3	0	0	0	0	0	0	2	0	0	0	0	0	0	0	0	0	0	0	0	0	0	0	0	0	0	0	0	0	0	0	0	0	0	0	0	0	0	0	0	0	0	0	0	0	0	0	0	0
OSD106_2014-06-20_0m_NPL022_HWI-M02024_112_000000000-ACJ3F_1_2114_14536_13385	1	0	0	0	0	0	0	1	0	0	0	0	0	0	0	0	0	0	0	0	0	0	0	0	0	0	0	0	0	0	0	0	0	0	0	0	0	0	0	0	0	0	0	0	0	0	0	0	0
OSD106_2014-06-20_0m_NPL022_HWI-M02024_112_000000000-ACJ3F_1_2114_17297_17975	1	0	0	0	0	0	0	1	0	0	0	0	0	0	0	0	0	0	0	0	0	0	0	0	0	0	0	0	0	0	0	0	0	0	0	0	0	0	0	0	0	0	0	0	0	0	0	0	0
OSD106_2014-06-20_0m_NPL022_HWI-M02024_112_000000000-ACJ3F_1_2114_17702_10616	2	0	0	0	0	0	0	1	0	0	0	0	0	0	0	0	0	0	0	0	0	0	0	0	0	1	0	0	0	0	0	0	0	0	0	0	0	0	0	0	0	0	0	0	0	0	0	0	0
OSD106_2014-06-20_0m_NPL022_HWI-M02024_112_000000000-ACJ3F_1_2114_18092_23626	1	0	0	0	0	0	0	1	0	0	0	0	0	0	0	0	0	0	0	0	0	0	0	0	0	0	0	0	0	0	0	0	0	0	0	0	0	0	0	0	0	0	0	0	0	0	0	0	0
OSD106_2014-06-20_0m_NPL022_HWI-M02024_112_000000000-ACJ3F_1_2114_19252_24806	1	0	0	0	0	0	0	1	0	0	0	0	0	0	0	0	0	0	0	0	0	0	0	0	0	0	0	0	0	0	0	0	0	0	0	0	0	0	0	0	0	0	0	0	0	0	0	0	0
OSD106_2014-06-20_0m_NPL022_HWI-M02024_112_000000000-ACJ3F_1_2114_19660_4004	1	0	0	0	0	0	0	1	0	0	0	0	0	0	0	0	0	0	0	0	0	0	0	0	0	0	0	0	0	0	0	0	0	0	0	0	0	0	0	0	0	0	0	0	0	0	0	0	0
OSD106_2014-06-20_0m_NPL022_HWI-M02024_112_000000000-ACJ3F_1_2114_19851_20528	1	0	0	0	0	0	0	1	0	0	0	0	0	0	0	0	0	0	0	0	0	0	0	0	0	0	0	0	0	0	0	0	0	0	0	0	0	0	0	0	0	0	0	0	0	0	0	0	0
OSD106_2014-06-20_0m_NPL022_HWI-M02024_112_000000000-ACJ3F_1_2114_20183_11999	1	0	0	0	0	0	0	1	0	0	0	0	0	0	0	0	0	0	0	0	0	0	0	0	0	0	0	0	0	0	0	0	0	0	0	0	0	0	0	0	0	0	0	0	0	0	0	0	0
OSD106_2014-06-20_0m_NPL022_HWI-M02024_112_000000000-ACJ3F_1_2114_20433_12516	1	0	0	0	0	0	0	1	0	0	0	0	0	0	0	0	0	0	0	0	0	0	0	0	0	0	0	0	0	0	0	0	0	0	0	0	0	0	0	0	0	0	0	0	0	0	0	0	0
OSD106_2014-06-20_0m_NPL022_HWI-M02024_112_000000000-ACJ3F_1_2114_21504_13287	1	0	0	0	0	0	0	1	0	0	0	0	0	0	0	0	0	0	0	0	0	0	0	0	0	0	0	0	0	0	0	0	0	0	0	0	0	0	0	0	0	0	0	0	0	0	0	0	0
OSD106_2014-06-20_0m_NPL022_HWI-M02024_112_000000000-ACJ3F_1_2114_21532_11349	1	0	0	0	0	0	0	1	0	0	0	0	0	0	0	0	0	0	0	0	0	0	0	0	0	0	0	0	0	0	0	0	0	0	0	0	0	0	0	0	0	0	0	0	0	0	0	0	0
OSD106_2014-06-20_0m_NPL022_HWI-M02024_112_000000000-ACJ3F_1_2114_21807_23461	1	0	0	0	0	0	0	1	0	0	0	0	0	0	0	0	0	0	0	0	0	0	0	0	0	0	0	0	0	0	0	0	0	0	0	0	0	0	0	0	0	0	0	0	0	0	0	0	0
OSD106_2014-06-20_0m_NPL022_HWI-M02024_112_000000000-ACJ3F_1_2114_23611_5607	1	0	0	0	0	0	0	1	0	0	0	0	0	0	0	0	0	0	0	0	0	0	0	0	0	0	0	0	0	0	0	0	0	0	0	0	0	0	0	0	0	0	0	0	0	0	0	0	0
OSD106_2014-06-20_0m_NPL022_HWI-M02024_112_000000000-ACJ3F_1_2114_27244_20315	1	0	0	0	0	0	0	1	0	0	0	0	0	0	0	0	0	0	0	0	0	0	0	0	0	0	0	0	0	0	0	0	0	0	0	0	0	0	0	0	0	0	0	0	0	0	0	0	0
OSD106_2014-06-20_0m_NPL022_HWI-M02024_112_000000000-ACJ3F_1_2114_29404_14689	1	0	0	0	0	0	0	1	0	0	0	0	0	0	0	0	0	0	0	0	0	0	0	0	0	0	0	0	0	0	0	0	0	0	0	0	0	0	0	0	0	0	0	0	0	0	0	0	0
OSD106_2014-06-20_0m_NPL022_HWI-M02024_112_000000000-ACJ3F_1_2114_3845_16530	1	0	0	0	0	0	0	1	0	0	0	0	0	0	0	0	0	0	0	0	0	0	0	0	0	0	0	0	0	0	0	0	0	0	0	0	0	0	0	0	0	0	0	0	0	0	0	0	0
OSD106_2014-06-20_0m_NPL022_HWI-M02024_112_000000000-ACJ3F_1_2114_4176_6679	5	0	0	0	0	0	0	3	0	0	0	0	0	0	0	0	0	0	0	0	0	0	0	1	0	1	0	0	0	0	0	0	0	0	0	0	0	0	0	0	0	0	0	0	0	0	0	0	0
OSD106_2014-06-20_0m_NPL022_HWI-M02024_112_000000000-ACJ3F_1_2114_7158_11583	1	0	0	0	0	0	0	1	0	0	0	0	0	0	0	0	0	0	0	0	0	0	0	0	0	0	0	0	0	0	0	0	0	0	0	0	0	0	0	0	0	0	0	0	0	0	0	0	0
OSD106_2014-06-20_0m_NPL022_HWI-M02024_112_000000000-ACJ3F_1_2114_8407_7992	1	0	0	0	0	0	0	1	0	0	0	0	0	0	0	0	0	0	0	0	0	0	0	0	0	0	0	0	0	0	0	0	0	0	0	0	0	0	0	0	0	0	0	0	0	0	0	0	0
OSD106_2014-06-20_0m_NPL022_HWI-M02024_112_000000000-ACJ3F_1_2114_8470_4931	1	0	0	0	0	0	0	1	0	0	0	0	0	0	0	0	0	0	0	0	0	0	0	0	0	0	0	0	0	0	0	0	0	0	0	0	0	0	0	0	0	0	0	0	0	0	0	0	0
OSD106_2014-06-20_0m_NPL022_HWI-M02024_112_000000000-ACJ3F_1_2114_8735_14179	1	0	0	0	0	0	0	1	0	0	0	0	0	0	0	0	0	0	0	0	0	0	0	0	0	0	0	0	0	0	0	0	0	0	0	0	0	0	0	0	0	0	0	0	0	0	0	0	0
OSD106_2014-06-20_0m_NPL022_HWI-M02024_112_000000000-ACJ3F_1_2115_10081_8502	2	0	0	0	0	0	0	1	0	0	0	0	0	0	0	0	0	0	0	0	0	0	0	0	0	0	1	0	0	0	0	0	0	0	0	0	0	0	0	0	0	0	0	0	0	0	0	0	0
OSD106_2014-06-20_0m_NPL022_HWI-M02024_112_000000000-ACJ3F_1_2115_10580_15341	1	0	0	0	0	0	0	1	0	0	0	0	0	0	0	0	0	0	0	0	0	0	0	0	0	0	0	0	0	0	0	0	0	0	0	0	0	0	0	0	0	0	0	0	0	0	0	0	0
OSD106_2014-06-20_0m_NPL022_HWI-M02024_112_000000000-ACJ3F_1_2115_10692_15082	1	0	0	0	0	0	0	1	0	0	0	0	0	0	0	0	0	0	0	0	0	0	0	0	0	0	0	0	0	0	0	0	0	0	0	0	0	0	0	0	0	0	0	0	0	0	0	0	0
OSD106_2014-06-20_0m_NPL022_HWI-M02024_112_000000000-ACJ3F_1_2115_11088_3131	1	0	0	0	0	0	0	1	0	0	0	0	0	0	0	0	0	0	0	0	0	0	0	0	0	0	0	0	0	0	0	0	0	0	0	0	0	0	0	0	0	0	0	0	0	0	0	0	0
OSD106_2014-06-20_0m_NPL022_HWI-M02024_112_000000000-ACJ3F_1_2115_11895_17462	3	0	0	0	0	0	0	2	0	0	0	0	0	0	0	0	0	0	0	0	0	0	0	0	0	0	0	0	0	0	0	0	0	0	0	0	0	0	0	0	0	0	0	0	0	0	0	0	0
OSD106_2014-06-20_0m_NPL022_HWI-M02024_112_000000000-ACJ3F_1_2115_12171_22460	1	0	0	0	0	0	0	1	0	0	0	0	0	0	0	0	0	0	0	0	0	0	0	0	0	0	0	0	0	0	0	0	0	0	0	0	0	0	0	0	0	0	0	0	0	0	0	0	0
OSD106_2014-06-20_0m_NPL022_HWI-M02024_112_000000000-ACJ3F_1_2115_13127_5620	1	0	0	0	0	0	0	1	0	0	0	0	0	0	0	0	0	0	0	0	0	0	0	0	0	0	0	0	0	0	0	0	0	0	0	0	0	0	0	0	0	0	0	0	0	0	0	0	0
OSD106_2014-06-20_0m_NPL022_HWI-M02024_112_000000000-ACJ3F_1_2115_13513_2132	1	0	0	0	0	0	0	1	0	0	0	0	0	0	0	0	0	0	0	0	0	0	0	0	0	0	0	0	0	0	0	0	0	0	0	0	0	0	0	0	0	0	0	0	0	0	0	0	0
OSD106_2014-06-20_0m_NPL022_HWI-M02024_112_000000000-ACJ3F_1_2115_14712_4239	2	0	0	0	0	0	0	2	0	0	0	0	0	0	0	0	0	0	0	0	0	0	0	0	0	0	0	0	0	0	0	0	0	0	0	0	0	0	0	0	0	0	0	0	0	0	0	0	0
OSD106_2014-06-20_0m_NPL022_HWI-M02024_112_000000000-ACJ3F_1_2115_15630_24725	1	0	0	0	0	0	0	1	0	0	0	0	0	0	0	0	0	0	0	0	0	0	0	0	0	0	0	0	0	0	0	0	0	0	0	0	0	0	0	0	0	0	0	0	0	0	0	0	0
OSD106_2014-06-20_0m_NPL022_HWI-M02024_112_000000000-ACJ3F_1_2115_20586_24578	3	0	0	0	0	0	0	3	0	0	0	0	0	0	0	0	0	0	0	0	0	0	0	0	0	0	0	0	0	0	0	0	0	0	0	0	0	0	0	0	0	0	0	0	0	0	0	0	0
OSD106_2014-06-20_0m_NPL022_HWI-M02024_112_000000000-ACJ3F_1_2115_20791_21866	1	0	0	0	0	0	0	1	0	0	0	0	0	0	0	0	0	0	0	0	0	0	0	0	0	0	0	0	0	0	0	0	0	0	0	0	0	0	0	0	0	0	0	0	0	0	0	0	0
OSD106_2014-06-20_0m_NPL022_HWI-M02024_112_000000000-ACJ3F_1_2115_21401_3935	1	0	0	0	0	0	0	1	0	0	0	0	0	0	0	0	0	0	0	0	0	0	0	0	0	0	0	0	0	0	0	0	0	0	0	0	0	0	0	0	0	0	0	0	0	0	0	0	0
OSD106_2014-06-20_0m_NPL022_HWI-M02024_112_000000000-ACJ3F_1_2115_26335_13408	2	0	0	0	0	0	0	1	0	0	0	0	0	0	0	0	0	0	0	0	0	0	0	0	0	0	1	0	0	0	0	0	0	0	0	0	0	0	0	0	0	0	0	0	0	0	0	0	0
OSD106_2014-06-20_0m_NPL022_HWI-M02024_112_000000000-ACJ3F_1_2115_27173_10787	1	0	0	0	0	0	0	1	0	0	0	0	0	0	0	0	0	0	0	0	0	0	0	0	0	0	0	0	0	0	0	0	0	0	0	0	0	0	0	0	0	0	0	0	0	0	0	0	0
OSD106_2014-06-20_0m_NPL022_HWI-M02024_112_000000000-ACJ3F_1_2115_29294_13140	1	0	0	0	0	0	0	1	0	0	0	0	0	0	0	0	0	0	0	0	0	0	0	0	0	0	0	0	0	0	0	0	0	0	0	0	0	0	0	0	0	0	0	0	0	0	0	0	0
OSD106_2014-06-20_0m_NPL022_HWI-M02024_112_000000000-ACJ3F_1_2115_3984_6163	1	0	0	0	0	0	0	1	0	0	0	0	0	0	0	0	0	0	0	0	0	0	0	0	0	0	0	0	0	0	0	0	0	0	0	0	0	0	0	0	0	0	0	0	0	0	0	0	0
OSD106_2014-06-20_0m_NPL022_HWI-M02024_112_000000000-ACJ3F_1_2115_4586_12439	1	0	0	0	0	0	0	1	0	0	0	0	0	0	0	0	0	0	0	0	0	0	0	0	0	0	0	0	0	0	0	0	0	0	0	0	0	0	0	0	0	0	0	0	0	0	0	0	0
OSD106_2014-06-20_0m_NPL022_HWI-M02024_112_000000000-ACJ3F_1_2115_4598_12893	1	0	0	0	0	0	0	1	0	0	0	0	0	0	0	0	0	0	0	0	0	0	0	0	0	0	0	0	0	0	0	0	0	0	0	0	0	0	0	0	0	0	0	0	0	0	0	0	0
OSD106_2014-06-20_0m_NPL022_HWI-M02024_112_000000000-ACJ3F_1_2115_6514_18757	1	0	0	0	0	0	0	1	0	0	0	0	0	0	0	0	0	0	0	0	0	0	0	0	0	0	0	0	0	0	0	0	0	0	0	0	0	0	0	0	0	0	0	0	0	0	0	0	0
OSD106_2014-06-20_0m_NPL022_HWI-M02024_112_000000000-ACJ3F_1_2115_7011_10747	1	0	0	0	0	0	0	1	0	0	0	0	0	0	0	0	0	0	0	0	0	0	0	0	0	0	0	0	0	0	0	0	0	0	0	0	0	0	0	0	0	0	0	0	0	0	0	0	0
OSD106_2014-06-20_0m_NPL022_HWI-M02024_112_000000000-ACJ3F_1_2115_7462_22481	1	0	0	0	0	0	0	1	0	0	0	0	0	0	0	0	0	0	0	0	0	0	0	0	0	0	0	0	0	0	0	0	0	0	0	0	0	0	0	0	0	0	0	0	0	0	0	0	0
OSD106_2014-06-20_0m_NPL022_HWI-M02024_112_000000000-ACJ3F_1_2115_7656_19360	1	0	0	0	0	0	0	1	0	0	0	0	0	0	0	0	0	0	0	0	0	0	0	0	0	0	0	0	0	0	0	0	0	0	0	0	0	0	0	0	0	0	0	0	0	0	0	0	0
OSD106_2014-06-20_0m_NPL022_HWI-M02024_112_000000000-ACJ3F_1_2115_8336_7607	1	0	0	0	0	0	0	1	0	0	0	0	0	0	0	0	0	0	0	0	0	0	0	0	0	0	0	0	0	0	0	0	0	0	0	0	0	0	0	0	0	0	0	0	0	0	0	0	0
OSD106_2014-06-20_0m_NPL022_HWI-M02024_112_000000000-ACJ3F_1_2115_8843_6420	1	0	0	0	0	0	0	1	0	0	0	0	0	0	0	0	0	0	0	0	0	0	0	0	0	0	0	0	0	0	0	0	0	0	0	0	0	0	0	0	0	0	0	0	0	0	0	0	0
OSD106_2014-06-20_0m_NPL022_HWI-M02024_112_000000000-ACJ3F_1_2115_9151_4462	1	0	0	0	0	0	0	1	0	0	0	0	0	0	0	0	0	0	0	0	0	0	0	0	0	0	0	0	0	0	0	0	0	0	0	0	0	0	0	0	0	0	0	0	0	0	0	0	0
OSD106_2014-06-20_0m_NPL022_HWI-M02024_112_000000000-ACJ3F_1_2115_9840_22999	1	0	0	0	0	0	0	1	0	0	0	0	0	0	0	0	0	0	0	0	0	0	0	0	0	0	0	0	0	0	0	0	0	0	0	0	0	0	0	0	0	0	0	0	0	0	0	0	0
OSD106_2014-06-20_0m_NPL022_HWI-M02024_112_000000000-ACJ3F_1_2115_9912_8146	1	0	0	0	0	0	0	1	0	0	0	0	0	0	0	0	0	0	0	0	0	0	0	0	0	0	0	0	0	0	0	0	0	0	0	0	0	0	0	0	0	0	0	0	0	0	0	0	0
OSD106_2014-06-20_0m_NPL022_HWI-M02024_112_000000000-ACJ3F_1_2116_10291_10646	1	0	0	0	0	0	0	1	0	0	0	0	0	0	0	0	0	0	0	0	0	0	0	0	0	0	0	0	0	0	0	0	0	0	0	0	0	0	0	0	0	0	0	0	0	0	0	0	0
OSD106_2014-06-20_0m_NPL022_HWI-M02024_112_000000000-ACJ3F_1_2116_10419_3567	3	0	0	0	0	0	0	3	0	0	0	0	0	0	0	0	0	0	0	0	0	0	0	0	0	0	0	0	0	0	0	0	0	0	0	0	0	0	0	0	0	0	0	0	0	0	0	0	0
OSD106_2014-06-20_0m_NPL022_HWI-M02024_112_000000000-ACJ3F_1_2116_11443_19427	8	0	0	0	0	0	0	8	0	0	0	0	0	0	0	0	0	0	0	0	0	0	0	0	0	0	0	0	0	0	0	0	0	0	0	0	0	0	0	0	0	0	0	0	0	0	0	0	0
OSD106_2014-06-20_0m_NPL022_HWI-M02024_112_000000000-ACJ3F_1_2116_11755_19436	1	0	0	0	0	0	0	1	0	0	0	0	0	0	0	0	0	0	0	0	0	0	0	0	0	0	0	0	0	0	0	0	0	0	0	0	0	0	0	0	0	0	0	0	0	0	0	0	0
OSD106_2014-06-20_0m_NPL022_HWI-M02024_112_000000000-ACJ3F_1_2116_12482_23870	1	0	0	0	0	0	0	1	0	0	0	0	0	0	0	0	0	0	0	0	0	0	0	0	0	0	0	0	0	0	0	0	0	0	0	0	0	0	0	0	0	0	0	0	0	0	0	0	0
OSD106_2014-06-20_0m_NPL022_HWI-M02024_112_000000000-ACJ3F_1_2116_13604_25154	1	0	0	0	0	0	0	1	0	0	0	0	0	0	0	0	0	0	0	0	0	0	0	0	0	0	0	0	0	0	0	0	0	0	0	0	0	0	0	0	0	0	0	0	0	0	0	0	0
OSD106_2014-06-20_0m_NPL022_HWI-M02024_112_000000000-ACJ3F_1_2116_14890_10300	2	0	0	0	0	0	0	1	0	0	0	0	0	0	0	0	0	0	0	0	0	0	0	0	0	1	0	0	0	0	0	0	0	0	0	0	0	0	0	0	0	0	0	0	0	0	0	0	0
OSD106_2014-06-20_0m_NPL022_HWI-M02024_112_000000000-ACJ3F_1_2116_15154_5038	1	0	0	0	0	0	0	1	0	0	0	0	0	0	0	0	0	0	0	0	0	0	0	0	0	0	0	0	0	0	0	0	0	0	0	0	0	0	0	0	0	0	0	0	0	0	0	0	0
OSD106_2014-06-20_0m_NPL022_HWI-M02024_112_000000000-ACJ3F_1_2116_15878_8284	1	0	0	0	0	0	0	1	0	0	0	0	0	0	0	0	0	0	0	0	0	0	0	0	0	0	0	0	0	0	0	0	0	0	0	0	0	0	0	0	0	0	0	0	0	0	0	0	0
OSD106_2014-06-20_0m_NPL022_HWI-M02024_112_000000000-ACJ3F_1_2116_17147_18469	1	0	0	0	0	0	0	1	0	0	0	0	0	0	0	0	0	0	0	0	0	0	0	0	0	0	0	0	0	0	0	0	0	0	0	0	0	0	0	0	0	0	0	0	0	0	0	0	0
OSD106_2014-06-20_0m_NPL022_HWI-M02024_112_000000000-ACJ3F_1_2116_18006_14637	3	0	0	0	0	0	0	1	0	0	0	0	0	0	0	0	0	0	0	0	0	0	0	1	0	0	0	0	1	0	0	0	0	0	0	0	0	0	0	0	0	0	0	0	0	0	0	0	0
OSD106_2014-06-20_0m_NPL022_HWI-M02024_112_000000000-ACJ3F_1_2116_18265_18260	1	0	0	0	0	0	0	1	0	0	0	0	0	0	0	0	0	0	0	0	0	0	0	0	0	0	0	0	0	0	0	0	0	0	0	0	0	0	0	0	0	0	0	0	0	0	0	0	0
OSD106_2014-06-20_0m_NPL022_HWI-M02024_112_000000000-ACJ3F_1_2116_19024_22171	1	0	0	0	0	0	0	1	0	0	0	0	0	0	0	0	0	0	0	0	0	0	0	0	0	0	0	0	0	0	0	0	0	0	0	0	0	0	0	0	0	0	0	0	0	0	0	0	0
OSD106_2014-06-20_0m_NPL022_HWI-M02024_112_000000000-ACJ3F_1_2116_19348_17303	1	0	0	0	0	0	0	1	0	0	0	0	0	0	0	0	0	0	0	0	0	0	0	0	0	0	0	0	0	0	0	0	0	0	0	0	0	0	0	0	0	0	0	0	0	0	0	0	0
OSD106_2014-06-20_0m_NPL022_HWI-M02024_112_000000000-ACJ3F_1_2116_20005_24437	1	0	0	0	0	0	0	1	0	0	0	0	0	0	0	0	0	0	0	0	0	0	0	0	0	0	0	0	0	0	0	0	0	0	0	0	0	0	0	0	0	0	0	0	0	0	0	0	0
OSD106_2014-06-20_0m_NPL022_HWI-M02024_112_000000000-ACJ3F_1_2116_21082_17548	1	0	0	0	0	0	0	1	0	0	0	0	0	0	0	0	0	0	0	0	0	0	0	0	0	0	0	0	0	0	0	0	0	0	0	0	0	0	0	0	0	0	0	0	0	0	0	0	0
OSD106_2014-06-20_0m_NPL022_HWI-M02024_112_000000000-ACJ3F_1_2116_21524_19352	1	0	0	0	0	0	0	1	0	0	0	0	0	0	0	0	0	0	0	0	0	0	0	0	0	0	0	0	0	0	0	0	0	0	0	0	0	0	0	0	0	0	0	0	0	0	0	0	0
OSD106_2014-06-20_0m_NPL022_HWI-M02024_112_000000000-ACJ3F_1_2116_22350_6265	1	0	0	0	0	0	0	1	0	0	0	0	0	0	0	0	0	0	0	0	0	0	0	0	0	0	0	0	0	0	0	0	0	0	0	0	0	0	0	0	0	0	0	0	0	0	0	0	0
OSD106_2014-06-20_0m_NPL022_HWI-M02024_112_000000000-ACJ3F_1_2116_23045_20428	1	0	0	0	0	0	0	1	0	0	0	0	0	0	0	0	0	0	0	0	0	0	0	0	0	0	0	0	0	0	0	0	0	0	0	0	0	0	0	0	0	0	0	0	0	0	0	0	0
OSD106_2014-06-20_0m_NPL022_HWI-M02024_112_000000000-ACJ3F_1_2116_24366_14231	1	0	0	0	0	0	0	1	0	0	0	0	0	0	0	0	0	0	0	0	0	0	0	0	0	0	0	0	0	0	0	0	0	0	0	0	0	0	0	0	0	0	0	0	0	0	0	0	0
OSD106_2014-06-20_0m_NPL022_HWI-M02024_112_000000000-ACJ3F_1_2116_24944_18329	1	0	0	0	0	0	0	1	0	0	0	0	0	0	0	0	0	0	0	0	0	0	0	0	0	0	0	0	0	0	0	0	0	0	0	0	0	0	0	0	0	0	0	0	0	0	0	0	0
OSD106_2014-06-20_0m_NPL022_HWI-M02024_112_000000000-ACJ3F_1_2116_26315_16996	1	0	0	0	0	0	0	1	0	0	0	0	0	0	0	0	0	0	0	0	0	0	0	0	0	0	0	0	0	0	0	0	0	0	0	0	0	0	0	0	0	0	0	0	0	0	0	0	0
OSD106_2014-06-20_0m_NPL022_HWI-M02024_112_000000000-ACJ3F_1_2116_27252_11108	1	0	0	0	0	0	0	1	0	0	0	0	0	0	0	0	0	0	0	0	0	0	0	0	0	0	0	0	0	0	0	0	0	0	0	0	0	0	0	0	0	0	0	0	0	0	0	0	0
OSD106_2014-06-20_0m_NPL022_HWI-M02024_112_000000000-ACJ3F_1_2116_3130_7325	1	0	0	0	0	0	0	1	0	0	0	0	0	0	0	0	0	0	0	0	0	0	0	0	0	0	0	0	0	0	0	0	0	0	0	0	0	0	0	0	0	0	0	0	0	0	0	0	0
OSD106_2014-06-20_0m_NPL022_HWI-M02024_112_000000000-ACJ3F_1_2116_9145_20556	1	0	0	0	0	0	0	1	0	0	0	0	0	0	0	0	0	0	0	0	0	0	0	0	0	0	0	0	0	0	0	0	0	0	0	0	0	0	0	0	0	0	0	0	0	0	0	0	0
OSD106_2014-06-20_0m_NPL022_HWI-M02024_112_000000000-ACJ3F_1_2116_9290_11522	1	0	0	0	0	0	0	1	0	0	0	0	0	0	0	0	0	0	0	0	0	0	0	0	0	0	0	0	0	0	0	0	0	0	0	0	0	0	0	0	0	0	0	0	0	0	0	0	0
OSD106_2014-06-20_0m_NPL022_HWI-M02024_112_000000000-ACJ3F_1_2116_9955_10252	1	0	0	0	0	0	0	1	0	0	0	0	0	0	0	0	0	0	0	0	0	0	0	0	0	0	0	0	0	0	0	0	0	0	0	0	0	0	0	0	0	0	0	0	0	0	0	0	0
OSD106_2014-06-20_0m_NPL022_HWI-M02024_112_000000000-ACJ3F_1_2117_10295_7089	2	0	0	0	0	0	0	2	0	0	0	0	0	0	0	0	0	0	0	0	0	0	0	0	0	0	0	0	0	0	0	0	0	0	0	0	0	0	0	0	0	0	0	0	0	0	0	0	0
OSD106_2014-06-20_0m_NPL022_HWI-M02024_112_000000000-ACJ3F_1_2117_11348_24402	2	0	0	0	0	0	0	1	0	0	0	0	0	0	0	0	0	0	0	0	0	0	0	0	0	0	0	0	0	0	0	0	0	0	0	0	0	0	0	0	0	0	0	0	0	0	0	0	0
OSD106_2014-06-20_0m_NPL022_HWI-M02024_112_000000000-ACJ3F_1_2117_11365_17730	1	0	0	0	0	0	0	1	0	0	0	0	0	0	0	0	0	0	0	0	0	0	0	0	0	0	0	0	0	0	0	0	0	0	0	0	0	0	0	0	0	0	0	0	0	0	0	0	0
OSD106_2014-06-20_0m_NPL022_HWI-M02024_112_000000000-ACJ3F_1_2117_12347_9425	2	0	0	0	0	0	0	2	0	0	0	0	0	0	0	0	0	0	0	0	0	0	0	0	0	0	0	0	0	0	0	0	0	0	0	0	0	0	0	0	0	0	0	0	0	0	0	0	0
OSD106_2014-06-20_0m_NPL022_HWI-M02024_112_000000000-ACJ3F_1_2117_13145_23078	1	0	0	0	0	0	0	1	0	0	0	0	0	0	0	0	0	0	0	0	0	0	0	0	0	0	0	0	0	0	0	0	0	0	0	0	0	0	0	0	0	0	0	0	0	0	0	0	0
OSD106_2014-06-20_0m_NPL022_HWI-M02024_112_000000000-ACJ3F_1_2117_13395_14170	1	0	0	0	0	0	0	1	0	0	0	0	0	0	0	0	0	0	0	0	0	0	0	0	0	0	0	0	0	0	0	0	0	0	0	0	0	0	0	0	0	0	0	0	0	0	0	0	0
OSD106_2014-06-20_0m_NPL022_HWI-M02024_112_000000000-ACJ3F_1_2117_13957_9981	1	0	0	0	0	0	0	1	0	0	0	0	0	0	0	0	0	0	0	0	0	0	0	0	0	0	0	0	0	0	0	0	0	0	0	0	0	0	0	0	0	0	0	0	0	0	0	0	0
OSD106_2014-06-20_0m_NPL022_HWI-M02024_112_000000000-ACJ3F_1_2117_15745_4853	1	0	0	0	0	0	0	1	0	0	0	0	0	0	0	0	0	0	0	0	0	0	0	0	0	0	0	0	0	0	0	0	0	0	0	0	0	0	0	0	0	0	0	0	0	0	0	0	0
OSD106_2014-06-20_0m_NPL022_HWI-M02024_112_000000000-ACJ3F_1_2117_16817_11439	3	0	0	0	0	0	0	1	0	0	0	0	0	0	0	0	0	0	0	0	0	0	0	1	0	0	0	0	1	0	0	0	0	0	0	0	0	0	0	0	0	0	0	0	0	0	0	0	0
OSD106_2014-06-20_0m_NPL022_HWI-M02024_112_000000000-ACJ3F_1_2117_17969_7080	1	0	0	0	0	0	0	1	0	0	0	0	0	0	0	0	0	0	0	0	0	0	0	0	0	0	0	0	0	0	0	0	0	0	0	0	0	0	0	0	0	0	0	0	0	0	0	0	0
OSD106_2014-06-20_0m_NPL022_HWI-M02024_112_000000000-ACJ3F_1_2117_18358_21450	1	0	0	0	0	0	0	1	0	0	0	0	0	0	0	0	0	0	0	0	0	0	0	0	0	0	0	0	0	0	0	0	0	0	0	0	0	0	0	0	0	0	0	0	0	0	0	0	0
OSD106_2014-06-20_0m_NPL022_HWI-M02024_112_000000000-ACJ3F_1_2117_18784_12401	1	0	0	0	0	0	0	1	0	0	0	0	0	0	0	0	0	0	0	0	0	0	0	0	0	0	0	0	0	0	0	0	0	0	0	0	0	0	0	0	0	0	0	0	0	0	0	0	0
OSD106_2014-06-20_0m_NPL022_HWI-M02024_112_000000000-ACJ3F_1_2117_18842_21630	1	0	0	0	0	0	0	1	0	0	0	0	0	0	0	0	0	0	0	0	0	0	0	0	0	0	0	0	0	0	0	0	0	0	0	0	0	0	0	0	0	0	0	0	0	0	0	0	0
OSD106_2014-06-20_0m_NPL022_HWI-M02024_112_000000000-ACJ3F_1_2117_19203_20350	1	0	0	0	0	0	0	1	0	0	0	0	0	0	0	0	0	0	0	0	0	0	0	0	0	0	0	0	0	0	0	0	0	0	0	0	0	0	0	0	0	0	0	0	0	0	0	0	0
OSD106_2014-06-20_0m_NPL022_HWI-M02024_112_000000000-ACJ3F_1_2117_24394_10639	2	0	0	0	0	0	0	1	0	0	0	0	0	0	0	0	0	0	0	0	0	0	0	0	0	0	0	0	1	0	0	0	0	0	0	0	0	0	0	0	0	0	0	0	0	0	0	0	0
OSD106_2014-06-20_0m_NPL022_HWI-M02024_112_000000000-ACJ3F_1_2117_26252_4645	1	0	0	0	0	0	0	1	0	0	0	0	0	0	0	0	0	0	0	0	0	0	0	0	0	0	0	0	0	0	0	0	0	0	0	0	0	0	0	0	0	0	0	0	0	0	0	0	0
OSD106_2014-06-20_0m_NPL022_HWI-M02024_112_000000000-ACJ3F_1_2117_27572_18256	3	0	0	0	0	0	0	1	0	0	0	0	0	0	0	0	0	0	0	0	0	0	0	0	0	0	0	0	2	0	0	0	0	0	0	0	0	0	0	0	0	0	0	0	0	0	0	0	0
OSD106_2014-06-20_0m_NPL022_HWI-M02024_112_000000000-ACJ3F_1_2117_4065_6085	1	0	0	0	0	0	0	1	0	0	0	0	0	0	0	0	0	0	0	0	0	0	0	0	0	0	0	0	0	0	0	0	0	0	0	0	0	0	0	0	0	0	0	0	0	0	0	0	0
OSD106_2014-06-20_0m_NPL022_HWI-M02024_112_000000000-ACJ3F_1_2117_5371_21862	2	0	0	0	0	0	0	2	0	0	0	0	0	0	0	0	0	0	0	0	0	0	0	0	0	0	0	0	0	0	0	0	0	0	0	0	0	0	0	0	0	0	0	0	0	0	0	0	0
OSD106_2014-06-20_0m_NPL022_HWI-M02024_112_000000000-ACJ3F_1_2117_5768_17801	1	0	0	0	0	0	0	1	0	0	0	0	0	0	0	0	0	0	0	0	0	0	0	0	0	0	0	0	0	0	0	0	0	0	0	0	0	0	0	0	0	0	0	0	0	0	0	0	0
OSD106_2014-06-20_0m_NPL022_HWI-M02024_112_000000000-ACJ3F_1_2117_6310_10049	1	0	0	0	0	0	0	1	0	0	0	0	0	0	0	0	0	0	0	0	0	0	0	0	0	0	0	0	0	0	0	0	0	0	0	0	0	0	0	0	0	0	0	0	0	0	0	0	0
OSD106_2014-06-20_0m_NPL022_HWI-M02024_112_000000000-ACJ3F_1_2117_9528_18319	1	0	0	0	0	0	0	1	0	0	0	0	0	0	0	0	0	0	0	0	0	0	0	0	0	0	0	0	0	0	0	0	0	0	0	0	0	0	0	0	0	0	0	0	0	0	0	0	0
OSD106_2014-06-20_0m_NPL022_HWI-M02024_112_000000000-ACJ3F_1_2117_9637_13827	2	0	0	0	0	0	0	1	0	0	0	0	0	0	0	0	0	0	0	0	0	0	0	0	0	0	1	0	0	0	0	0	0	0	0	0	0	0	0	0	0	0	0	0	0	0	0	0	0
OSD106_2014-06-20_0m_NPL022_HWI-M02024_112_000000000-ACJ3F_1_2118_12356_18769	1	0	0	0	0	0	0	1	0	0	0	0	0	0	0	0	0	0	0	0	0	0	0	0	0	0	0	0	0	0	0	0	0	0	0	0	0	0	0	0	0	0	0	0	0	0	0	0	0
OSD106_2014-06-20_0m_NPL022_HWI-M02024_112_000000000-ACJ3F_1_2118_12935_11561	1	0	0	0	0	0	0	1	0	0	0	0	0	0	0	0	0	0	0	0	0	0	0	0	0	0	0	0	0	0	0	0	0	0	0	0	0	0	0	0	0	0	0	0	0	0	0	0	0
OSD106_2014-06-20_0m_NPL022_HWI-M02024_112_000000000-ACJ3F_1_2118_13092_14215	1	0	0	0	0	0	0	1	0	0	0	0	0	0	0	0	0	0	0	0	0	0	0	0	0	0	0	0	0	0	0	0	0	0	0	0	0	0	0	0	0	0	0	0	0	0	0	0	0
OSD106_2014-06-20_0m_NPL022_HWI-M02024_112_000000000-ACJ3F_1_2118_15428_13807	1	0	0	0	0	0	0	1	0	0	0	0	0	0	0	0	0	0	0	0	0	0	0	0	0	0	0	0	0	0	0	0	0	0	0	0	0	0	0	0	0	0	0	0	0	0	0	0	0
OSD106_2014-06-20_0m_NPL022_HWI-M02024_112_000000000-ACJ3F_1_2118_15678_14132	3	0	0	0	0	0	0	2	0	0	0	0	0	0	0	0	0	0	0	0	0	0	0	0	0	1	0	0	0	0	0	0	0	0	0	0	0	0	0	0	0	0	0	0	0	0	0	0	0
OSD106_2014-06-20_0m_NPL022_HWI-M02024_112_000000000-ACJ3F_1_2118_15762_6177	2	0	0	0	0	0	0	1	0	0	0	0	0	0	0	0	0	0	0	0	0	0	0	0	0	0	0	0	1	0	0	0	0	0	0	0	0	0	0	0	0	0	0	0	0	0	0	0	0
OSD106_2014-06-20_0m_NPL022_HWI-M02024_112_000000000-ACJ3F_1_2118_18629_15175	1	0	0	0	0	0	0	1	0	0	0	0	0	0	0	0	0	0	0	0	0	0	0	0	0	0	0	0	0	0	0	0	0	0	0	0	0	0	0	0	0	0	0	0	0	0	0	0	0
OSD106_2014-06-20_0m_NPL022_HWI-M02024_112_000000000-ACJ3F_1_2118_18805_20259	1	0	0	0	0	0	0	1	0	0	0	0	0	0	0	0	0	0	0	0	0	0	0	0	0	0	0	0	0	0	0	0	0	0	0	0	0	0	0	0	0	0	0	0	0	0	0	0	0
OSD106_2014-06-20_0m_NPL022_HWI-M02024_112_000000000-ACJ3F_1_2118_20075_20918	1	0	0	0	0	0	0	1	0	0	0	0	0	0	0	0	0	0	0	0	0	0	0	0	0	0	0	0	0	0	0	0	0	0	0	0	0	0	0	0	0	0	0	0	0	0	0	0	0
OSD106_2014-06-20_0m_NPL022_HWI-M02024_112_000000000-ACJ3F_1_2118_21084_18993	1	0	0	0	0	0	0	1	0	0	0	0	0	0	0	0	0	0	0	0	0	0	0	0	0	0	0	0	0	0	0	0	0	0	0	0	0	0	0	0	0	0	0	0	0	0	0	0	0
OSD106_2014-06-20_0m_NPL022_HWI-M02024_112_000000000-ACJ3F_1_2118_21692_2924	1	0	0	0	0	0	0	1	0	0	0	0	0	0	0	0	0	0	0	0	0	0	0	0	0	0	0	0	0	0	0	0	0	0	0	0	0	0	0	0	0	0	0	0	0	0	0	0	0
OSD106_2014-06-20_0m_NPL022_HWI-M02024_112_000000000-ACJ3F_1_2118_22324_15406	1	0	0	0	0	0	0	1	0	0	0	0	0	0	0	0	0	0	0	0	0	0	0	0	0	0	0	0	0	0	0	0	0	0	0	0	0	0	0	0	0	0	0	0	0	0	0	0	0
OSD106_2014-06-20_0m_NPL022_HWI-M02024_112_000000000-ACJ3F_1_2118_2350_17147	1	0	0	0	0	0	0	1	0	0	0	0	0	0	0	0	0	0	0	0	0	0	0	0	0	0	0	0	0	0	0	0	0	0	0	0	0	0	0	0	0	0	0	0	0	0	0	0	0
OSD106_2014-06-20_0m_NPL022_HWI-M02024_112_000000000-ACJ3F_1_2118_2485_10689	1	0	0	0	0	0	0	1	0	0	0	0	0	0	0	0	0	0	0	0	0	0	0	0	0	0	0	0	0	0	0	0	0	0	0	0	0	0	0	0	0	0	0	0	0	0	0	0	0
OSD106_2014-06-20_0m_NPL022_HWI-M02024_112_000000000-ACJ3F_1_2118_27177_17080	1	0	0	0	0	0	0	1	0	0	0	0	0	0	0	0	0	0	0	0	0	0	0	0	0	0	0	0	0	0	0	0	0	0	0	0	0	0	0	0	0	0	0	0	0	0	0	0	0
OSD106_2014-06-20_0m_NPL022_HWI-M02024_112_000000000-ACJ3F_1_2118_28191_13375	1	0	0	0	0	0	0	1	0	0	0	0	0	0	0	0	0	0	0	0	0	0	0	0	0	0	0	0	0	0	0	0	0	0	0	0	0	0	0	0	0	0	0	0	0	0	0	0	0
OSD106_2014-06-20_0m_NPL022_HWI-M02024_112_000000000-ACJ3F_1_2118_7115_7530	1	0	0	0	0	0	0	1	0	0	0	0	0	0	0	0	0	0	0	0	0	0	0	0	0	0	0	0	0	0	0	0	0	0	0	0	0	0	0	0	0	0	0	0	0	0	0	0	0
OSD106_2014-06-20_0m_NPL022_HWI-M02024_112_000000000-ACJ3F_1_2118_9310_18219	1	0	0	0	0	0	0	1	0	0	0	0	0	0	0	0	0	0	0	0	0	0	0	0	0	0	0	0	0	0	0	0	0	0	0	0	0	0	0	0	0	0	0	0	0	0	0	0	0
OSD106_2014-06-20_0m_NPL022_HWI-M02024_112_000000000-ACJ3F_1_2119_11176_11267	1	0	0	0	0	0	0	1	0	0	0	0	0	0	0	0	0	0	0	0	0	0	0	0	0	0	0	0	0	0	0	0	0	0	0	0	0	0	0	0	0	0	0	0	0	0	0	0	0
OSD106_2014-06-20_0m_NPL022_HWI-M02024_112_000000000-ACJ3F_1_2119_14435_21960	1	0	0	0	0	0	0	1	0	0	0	0	0	0	0	0	0	0	0	0	0	0	0	0	0	0	0	0	0	0	0	0	0	0	0	0	0	0	0	0	0	0	0	0	0	0	0	0	0
OSD106_2014-06-20_0m_NPL022_HWI-M02024_112_000000000-ACJ3F_1_2119_16271_15048	2	0	0	0	0	0	0	1	0	0	0	0	0	0	0	0	0	0	0	0	0	0	0	0	0	0	0	0	0	0	0	0	0	0	0	0	0	0	0	0	0	0	0	0	0	0	0	0	0
OSD106_2014-06-20_0m_NPL022_HWI-M02024_112_000000000-ACJ3F_1_2119_16963_22194	1	0	0	0	0	0	0	1	0	0	0	0	0	0	0	0	0	0	0	0	0	0	0	0	0	0	0	0	0	0	0	0	0	0	0	0	0	0	0	0	0	0	0	0	0	0	0	0	0
OSD106_2014-06-20_0m_NPL022_HWI-M02024_112_000000000-ACJ3F_1_2119_17331_3089	1	0	0	0	0	0	0	1	0	0	0	0	0	0	0	0	0	0	0	0	0	0	0	0	0	0	0	0	0	0	0	0	0	0	0	0	0	0	0	0	0	0	0	0	0	0	0	0	0
OSD106_2014-06-20_0m_NPL022_HWI-M02024_112_000000000-ACJ3F_1_2119_20467_13074	1	0	0	0	0	0	0	1	0	0	0	0	0	0	0	0	0	0	0	0	0	0	0	0	0	0	0	0	0	0	0	0	0	0	0	0	0	0	0	0	0	0	0	0	0	0	0	0	0
OSD106_2014-06-20_0m_NPL022_HWI-M02024_112_000000000-ACJ3F_1_2119_20843_24249	1	0	0	0	0	0	0	1	0	0	0	0	0	0	0	0	0	0	0	0	0	0	0	0	0	0	0	0	0	0	0	0	0	0	0	0	0	0	0	0	0	0	0	0	0	0	0	0	0
OSD106_2014-06-20_0m_NPL022_HWI-M02024_112_000000000-ACJ3F_1_2119_21085_8746	1	0	0	0	0	0	0	1	0	0	0	0	0	0	0	0	0	0	0	0	0	0	0	0	0	0	0	0	0	0	0	0	0	0	0	0	0	0	0	0	0	0	0	0	0	0	0	0	0
OSD106_2014-06-20_0m_NPL022_HWI-M02024_112_000000000-ACJ3F_1_2119_25286_11420	1	0	0	0	0	0	0	1	0	0	0	0	0	0	0	0	0	0	0	0	0	0	0	0	0	0	0	0	0	0	0	0	0	0	0	0	0	0	0	0	0	0	0	0	0	0	0	0	0
OSD106_2014-06-20_15m_NPL022_HWI-M02024_112_000000000-ACJ3F_1_1105_8144_2727	1	0	0	0	0	0	0	1	0	0	0	0	0	0	0	0	0	0	0	0	0	0	0	0	0	0	0	0	0	0	0	0	0	0	0	0	0	0	0	0	0	0	0	0	0	0	0	0	0
OSD106_2014-06-20_15m_NPL022_HWI-M02024_112_000000000-ACJ3F_1_1106_20104_18363	1	0	0	0	0	0	0	1	0	0	0	0	0	0	0	0	0	0	0	0	0	0	0	0	0	0	0	0	0	0	0	0	0	0	0	0	0	0	0	0	0	0	0	0	0	0	0	0	0
OSD106_2014-06-20_15m_NPL022_HWI-M02024_112_000000000-ACJ3F_1_1106_3752_6118	23	0	0	0	0	0	0	2	0	0	0	0	0	1	0	0	0	0	1	0	0	0	0	0	0	0	0	0	1	0	0	0	0	0	0	0	0	1	0	0	0	0	0	0	0	0	0	0	0
OSD106_2014-06-20_15m_NPL022_HWI-M02024_112_000000000-ACJ3F_1_1106_6595_19564	1	0	0	0	0	0	0	1	0	0	0	0	0	0	0	0	0	0	0	0	0	0	0	0	0	0	0	0	0	0	0	0	0	0	0	0	0	0	0	0	0	0	0	0	0	0	0	0	0
OSD106_2014-06-20_15m_NPL022_HWI-M02024_112_000000000-ACJ3F_1_1111_20196_20951	1	0	0	0	0	0	0	1	0	0	0	0	0	0	0	0	0	0	0	0	0	0	0	0	0	0	0	0	0	0	0	0	0	0	0	0	0	0	0	0	0	0	0	0	0	0	0	0	0
OSD106_2014-06-20_15m_NPL022_HWI-M02024_112_000000000-ACJ3F_1_1112_15384_17114	1	0	0	0	0	0	0	1	0	0	0	0	0	0	0	0	0	0	0	0	0	0	0	0	0	0	0	0	0	0	0	0	0	0	0	0	0	0	0	0	0	0	0	0	0	0	0	0	0
OSD106_2014-06-20_15m_NPL022_HWI-M02024_112_000000000-ACJ3F_1_1112_17450_23184	1	0	0	0	0	0	0	1	0	0	0	0	0	0	0	0	0	0	0	0	0	0	0	0	0	0	0	0	0	0	0	0	0	0	0	0	0	0	0	0	0	0	0	0	0	0	0	0	0
OSD106_2014-06-20_15m_NPL022_HWI-M02024_112_000000000-ACJ3F_1_1113_26850_5854	1	0	0	0	0	0	0	1	0	0	0	0	0	0	0	0	0	0	0	0	0	0	0	0	0	0	0	0	0	0	0	0	0	0	0	0	0	0	0	0	0	0	0	0	0	0	0	0	0
OSD106_2014-06-20_15m_NPL022_HWI-M02024_112_000000000-ACJ3F_1_1114_10977_13804	1	0	0	0	0	0	0	1	0	0	0	0	0	0	0	0	0	0	0	0	0	0	0	0	0	0	0	0	0	0	0	0	0	0	0	0	0	0	0	0	0	0	0	0	0	0	0	0	0
OSD106_2014-06-20_15m_NPL022_HWI-M02024_112_000000000-ACJ3F_1_1114_17284_9823	1273	0	0	0	0	0	0	1	0	0	0	0	0	0	0	0	0	0	0	0	0	0	2	0	2	0	12	0	5	0	0	0	0	0	0	0	0	0	168	0	0	0	0	0	0	3	0	0	0
OSD106_2014-06-20_15m_NPL022_HWI-M02024_112_000000000-ACJ3F_1_1114_22230_22443	1	0	0	0	0	0	0	1	0	0	0	0	0	0	0	0	0	0	0	0	0	0	0	0	0	0	0	0	0	0	0	0	0	0	0	0	0	0	0	0	0	0	0	0	0	0	0	0	0
OSD106_2014-06-20_15m_NPL022_HWI-M02024_112_000000000-ACJ3F_1_1115_18215_21493	1	0	0	0	0	0	0	1	0	0	0	0	0	0	0	0	0	0	0	0	0	0	0	0	0	0	0	0	0	0	0	0	0	0	0	0	0	0	0	0	0	0	0	0	0	0	0	0	0
OSD106_2014-06-20_15m_NPL022_HWI-M02024_112_000000000-ACJ3F_1_1116_22513_15500	1	0	0	0	0	0	0	1	0	0	0	0	0	0	0	0	0	0	0	0	0	0	0	0	0	0	0	0	0	0	0	0	0	0	0	0	0	0	0	0	0	0	0	0	0	0	0	0	0
OSD106_2014-06-20_15m_NPL022_HWI-M02024_112_000000000-ACJ3F_1_1116_9231_7615	1	0	0	0	0	0	0	1	0	0	0	0	0	0	0	0	0	0	0	0	0	0	0	0	0	0	0	0	0	0	0	0	0	0	0	0	0	0	0	0	0	0	0	0	0	0	0	0	0
OSD106_2014-06-20_15m_NPL022_HWI-M02024_112_000000000-ACJ3F_1_1117_16501_2489	1	0	0	0	0	0	0	1	0	0	0	0	0	0	0	0	0	0	0	0	0	0	0	0	0	0	0	0	0	0	0	0	0	0	0	0	0	0	0	0	0	0	0	0	0	0	0	0	0
OSD106_2014-06-20_15m_NPL022_HWI-M02024_112_000000000-ACJ3F_1_1118_16044_3962	1	0	0	0	0	0	0	1	0	0	0	0	0	0	0	0	0	0	0	0	0	0	0	0	0	0	0	0	0	0	0	0	0	0	0	0	0	0	0	0	0	0	0	0	0	0	0	0	0
OSD106_2014-06-20_15m_NPL022_HWI-M02024_112_000000000-ACJ3F_1_1119_7734_17313	2	0	0	0	0	0	0	1	0	0	0	0	0	0	0	0	0	0	0	0	0	0	0	0	0	0	0	0	0	0	0	0	0	0	0	0	0	0	0	0	0	0	0	0	0	0	0	0	0
OSD106_2014-06-20_15m_NPL022_HWI-M02024_112_000000000-ACJ3F_1_2102_12902_19455	2	0	0	0	0	0	0	1	0	0	0	0	0	0	0	0	0	0	0	0	0	0	0	0	0	0	1	0	0	0	0	0	0	0	0	0	0	0	0	0	0	0	0	0	0	0	0	0	0
OSD106_2014-06-20_15m_NPL022_HWI-M02024_112_000000000-ACJ3F_1_2104_14097_16934	1	0	0	0	0	0	0	1	0	0	0	0	0	0	0	0	0	0	0	0	0	0	0	0	0	0	0	0	0	0	0	0	0	0	0	0	0	0	0	0	0	0	0	0	0	0	0	0	0
OSD106_2014-06-20_15m_NPL022_HWI-M02024_112_000000000-ACJ3F_1_2104_23299_7829	1	0	0	0	0	0	0	1	0	0	0	0	0	0	0	0	0	0	0	0	0	0	0	0	0	0	0	0	0	0	0	0	0	0	0	0	0	0	0	0	0	0	0	0	0	0	0	0	0
OSD106_2014-06-20_15m_NPL022_HWI-M02024_112_000000000-ACJ3F_1_2105_12101_12170	1	0	0	0	0	0	0	1	0	0	0	0	0	0	0	0	0	0	0	0	0	0	0	0	0	0	0	0	0	0	0	0	0	0	0	0	0	0	0	0	0	0	0	0	0	0	0	0	0
OSD106_2014-06-20_15m_NPL022_HWI-M02024_112_000000000-ACJ3F_1_2107_6480_20979	1	0	0	0	0	0	0	1	0	0	0	0	0	0	0	0	0	0	0	0	0	0	0	0	0	0	0	0	0	0	0	0	0	0	0	0	0	0	0	0	0	0	0	0	0	0	0	0	0
OSD106_2014-06-20_15m_NPL022_HWI-M02024_112_000000000-ACJ3F_1_2108_11192_8508	1	0	0	0	0	0	0	1	0	0	0	0	0	0	0	0	0	0	0	0	0	0	0	0	0	0	0	0	0	0	0	0	0	0	0	0	0	0	0	0	0	0	0	0	0	0	0	0	0
OSD106_2014-06-20_15m_NPL022_HWI-M02024_112_000000000-ACJ3F_1_2108_22658_22087	1	0	0	0	0	0	0	1	0	0	0	0	0	0	0	0	0	0	0	0	0	0	0	0	0	0	0	0	0	0	0	0	0	0	0	0	0	0	0	0	0	0	0	0	0	0	0	0	0
OSD106_2014-06-20_15m_NPL022_HWI-M02024_112_000000000-ACJ3F_1_2108_22937_4526	1	0	0	0	0	0	0	1	0	0	0	0	0	0	0	0	0	0	0	0	0	0	0	0	0	0	0	0	0	0	0	0	0	0	0	0	0	0	0	0	0	0	0	0	0	0	0	0	0
OSD106_2014-06-20_15m_NPL022_HWI-M02024_112_000000000-ACJ3F_1_2108_9725_17034	12	0	0	0	0	0	0	1	0	0	0	0	0	0	0	0	0	0	1	0	0	2	0	0	0	0	0	0	0	0	0	0	0	0	0	0	0	0	0	0	0	0	0	0	0	0	0	0	0
OSD106_2014-06-20_15m_NPL022_HWI-M02024_112_000000000-ACJ3F_1_2109_10644_10565	1	0	0	0	0	0	0	1	0	0	0	0	0	0	0	0	0	0	0	0	0	0	0	0	0	0	0	0	0	0	0	0	0	0	0	0	0	0	0	0	0	0	0	0	0	0	0	0	0
OSD106_2014-06-20_15m_NPL022_HWI-M02024_112_000000000-ACJ3F_1_2109_14720_7948	1	0	0	0	0	0	0	1	0	0	0	0	0	0	0	0	0	0	0	0	0	0	0	0	0	0	0	0	0	0	0	0	0	0	0	0	0	0	0	0	0	0	0	0	0	0	0	0	0
OSD106_2014-06-20_15m_NPL022_HWI-M02024_112_000000000-ACJ3F_1_2109_17528_7693	1	0	0	0	0	0	0	1	0	0	0	0	0	0	0	0	0	0	0	0	0	0	0	0	0	0	0	0	0	0	0	0	0	0	0	0	0	0	0	0	0	0	0	0	0	0	0	0	0
OSD106_2014-06-20_15m_NPL022_HWI-M02024_112_000000000-ACJ3F_1_2109_23388_21870	1	0	0	0	0	0	0	1	0	0	0	0	0	0	0	0	0	0	0	0	0	0	0	0	0	0	0	0	0	0	0	0	0	0	0	0	0	0	0	0	0	0	0	0	0	0	0	0	0
OSD106_2014-06-20_15m_NPL022_HWI-M02024_112_000000000-ACJ3F_1_2109_23934_3567	8	0	0	0	0	0	0	1	0	0	0	0	0	1	0	0	0	0	0	0	0	0	0	0	0	0	0	0	0	0	0	0	0	0	0	0	0	0	0	0	0	0	0	0	0	0	0	0	0
OSD106_2014-06-20_15m_NPL022_HWI-M02024_112_000000000-ACJ3F_1_2109_26166_9989	4	0	0	0	0	0	0	1	0	0	0	0	0	0	0	0	0	0	0	0	0	0	0	0	0	0	0	0	0	0	0	0	0	0	0	0	0	0	0	0	0	0	0	0	0	0	0	0	0
OSD106_2014-06-20_15m_NPL022_HWI-M02024_112_000000000-ACJ3F_1_2112_22156_6745	1	0	0	0	0	0	0	1	0	0	0	0	0	0	0	0	0	0	0	0	0	0	0	0	0	0	0	0	0	0	0	0	0	0	0	0	0	0	0	0	0	0	0	0	0	0	0	0	0
OSD106_2014-06-20_15m_NPL022_HWI-M02024_112_000000000-ACJ3F_1_2112_27425_19343	1	0	0	0	0	0	0	1	0	0	0	0	0	0	0	0	0	0	0	0	0	0	0	0	0	0	0	0	0	0	0	0	0	0	0	0	0	0	0	0	0	0	0	0	0	0	0	0	0
OSD106_2014-06-20_15m_NPL022_HWI-M02024_112_000000000-ACJ3F_1_2113_5768_17179	44	0	0	0	0	0	0	1	0	0	0	0	0	0	0	0	0	0	0	0	0	0	0	0	0	0	0	0	0	0	0	0	0	0	0	0	0	0	0	0	0	0	0	0	0	0	0	0	0
OSD106_2014-06-20_15m_NPL022_HWI-M02024_112_000000000-ACJ3F_1_2114_10460_12872	1	0	0	0	0	0	0	1	0	0	0	0	0	0	0	0	0	0	0	0	0	0	0	0	0	0	0	0	0	0	0	0	0	0	0	0	0	0	0	0	0	0	0	0	0	0	0	0	0
OSD106_2014-06-20_15m_NPL022_HWI-M02024_112_000000000-ACJ3F_1_2114_9589_23327	2	0	0	0	0	0	0	1	0	0	0	0	0	0	0	0	0	0	0	0	0	0	0	0	0	0	0	0	0	0	0	0	0	0	0	0	0	0	0	0	0	0	0	0	0	0	0	0	0
OSD106_2014-06-20_15m_NPL022_HWI-M02024_112_000000000-ACJ3F_1_2116_21133_17015	1	0	0	0	0	0	0	1	0	0	0	0	0	0	0	0	0	0	0	0	0	0	0	0	0	0	0	0	0	0	0	0	0	0	0	0	0	0	0	0	0	0	0	0	0	0	0	0	0
OSD106_2014-06-20_15m_NPL022_HWI-M02024_112_000000000-ACJ3F_1_2116_8020_13693	2	0	0	0	0	0	0	1	0	0	0	0	0	0	0	0	0	0	0	0	0	0	0	0	0	0	1	0	0	0	0	0	0	0	0	0	0	0	0	0	0	0	0	0	0	0	0	0	0
OSD106_2014-06-20_15m_NPL022_HWI-M02024_112_000000000-ACJ3F_1_2117_28185_17370	1	0	0	0	0	0	0	1	0	0	0	0	0	0	0	0	0	0	0	0	0	0	0	0	0	0	0	0	0	0	0	0	0	0	0	0	0	0	0	0	0	0	0	0	0	0	0	0	0
OSD106_2014-06-20_15m_NPL022_HWI-M02024_112_000000000-ACJ3F_1_2118_21451_3088	9	0	0	0	0	0	0	1	0	0	0	0	0	0	0	0	0	0	1	0	0	0	0	0	0	0	0	0	0	0	0	0	0	0	0	0	0	0	0	0	0	0	0	0	0	0	0	0	0
OSD107_2014-06-20_0m_NPL022_HWI-M02024_112_000000000-ACJ3F_1_1101_14909_22341	36	0	0	0	0	0	0	0	4	1	0	2	0	0	0	3	1	0	0	0	0	0	0	0	0	0	0	0	0	0	0	0	0	0	0	0	0	0	0	4	2	0	0	0	0	0	0	0	0
OSD107_2014-06-20_0m_NPL022_HWI-M02024_112_000000000-ACJ3F_1_1101_28121_15072	1	0	0	0	0	0	0	0	1	0	0	0	0	0	0	0	0	0	0	0	0	0	0	0	0	0	0	0	0	0	0	0	0	0	0	0	0	0	0	0	0	0	0	0	0	0	0	0	0
OSD107_2014-06-20_0m_NPL022_HWI-M02024_112_000000000-ACJ3F_1_1103_19416_6681	1	0	0	0	0	0	0	0	1	0	0	0	0	0	0	0	0	0	0	0	0	0	0	0	0	0	0	0	0	0	0	0	0	0	0	0	0	0	0	0	0	0	0	0	0	0	0	0	0
OSD107_2014-06-20_0m_NPL022_HWI-M02024_112_000000000-ACJ3F_1_1103_24952_19378	1	0	0	0	0	0	0	0	1	0	0	0	0	0	0	0	0	0	0	0	0	0	0	0	0	0	0	0	0	0	0	0	0	0	0	0	0	0	0	0	0	0	0	0	0	0	0	0	0
OSD107_2014-06-20_0m_NPL022_HWI-M02024_112_000000000-ACJ3F_1_1104_16506_18500	1	0	0	0	0	0	0	0	1	0	0	0	0	0	0	0	0	0	0	0	0	0	0	0	0	0	0	0	0	0	0	0	0	0	0	0	0	0	0	0	0	0	0	0	0	0	0	0	0
OSD107_2014-06-20_0m_NPL022_HWI-M02024_112_000000000-ACJ3F_1_1105_13341_4117	1	0	0	0	0	0	0	0	1	0	0	0	0	0	0	0	0	0	0	0	0	0	0	0	0	0	0	0	0	0	0	0	0	0	0	0	0	0	0	0	0	0	0	0	0	0	0	0	0
OSD107_2014-06-20_0m_NPL022_HWI-M02024_112_000000000-ACJ3F_1_1105_15688_7445	1	0	0	0	0	0	0	0	1	0	0	0	0	0	0	0	0	0	0	0	0	0	0	0	0	0	0	0	0	0	0	0	0	0	0	0	0	0	0	0	0	0	0	0	0	0	0	0	0
OSD107_2014-06-20_0m_NPL022_HWI-M02024_112_000000000-ACJ3F_1_1105_17739_5438	31	0	0	0	0	0	0	0	1	0	0	0	1	0	0	0	0	0	0	0	0	0	0	0	0	0	0	0	0	0	0	0	0	0	0	0	0	0	0	1	0	0	0	0	0	0	0	0	0
OSD107_2014-06-20_0m_NPL022_HWI-M02024_112_000000000-ACJ3F_1_1105_23250_2805	53	0	0	0	0	0	0	0	4	0	0	2	0	1	0	0	23	0	0	0	0	0	3	0	0	0	0	0	0	0	0	0	0	0	0	0	0	0	0	0	0	0	0	0	0	0	5	0	0
OSD107_2014-06-20_0m_NPL022_HWI-M02024_112_000000000-ACJ3F_1_1105_6381_10040	1	0	0	0	0	0	0	0	1	0	0	0	0	0	0	0	0	0	0	0	0	0	0	0	0	0	0	0	0	0	0	0	0	0	0	0	0	0	0	0	0	0	0	0	0	0	0	0	0
OSD107_2014-06-20_0m_NPL022_HWI-M02024_112_000000000-ACJ3F_1_1106_14324_3292	32	0	0	0	0	0	0	0	2	0	0	0	0	0	0	2	0	0	0	0	0	0	5	0	0	0	0	0	0	0	0	0	0	0	0	0	0	0	0	0	0	0	0	0	0	0	0	0	0
OSD107_2014-06-20_0m_NPL022_HWI-M02024_112_000000000-ACJ3F_1_1108_13897_19055	1	0	0	0	0	0	0	0	1	0	0	0	0	0	0	0	0	0	0	0	0	0	0	0	0	0	0	0	0	0	0	0	0	0	0	0	0	0	0	0	0	0	0	0	0	0	0	0	0
OSD107_2014-06-20_0m_NPL022_HWI-M02024_112_000000000-ACJ3F_1_1108_24462_16093	1	0	0	0	0	0	0	0	1	0	0	0	0	0	0	0	0	0	0	0	0	0	0	0	0	0	0	0	0	0	0	0	0	0	0	0	0	0	0	0	0	0	0	0	0	0	0	0	0
OSD107_2014-06-20_0m_NPL022_HWI-M02024_112_000000000-ACJ3F_1_1108_27166_5607	1	0	0	0	0	0	0	0	1	0	0	0	0	0	0	0	0	0	0	0	0	0	0	0	0	0	0	0	0	0	0	0	0	0	0	0	0	0	0	0	0	0	0	0	0	0	0	0	0
OSD107_2014-06-20_0m_NPL022_HWI-M02024_112_000000000-ACJ3F_1_1108_8975_17342	2	0	0	0	0	0	0	0	1	0	0	0	0	0	0	0	1	0	0	0	0	0	0	0	0	0	0	0	0	0	0	0	0	0	0	0	0	0	0	0	0	0	0	0	0	0	0	0	0
OSD107_2014-06-20_0m_NPL022_HWI-M02024_112_000000000-ACJ3F_1_1109_16850_11490	3	0	0	0	0	0	0	0	1	0	0	0	0	0	0	0	0	0	0	0	0	0	0	0	0	0	0	0	0	0	0	0	0	0	0	0	0	0	0	0	0	0	0	0	0	0	0	0	0
OSD107_2014-06-20_0m_NPL022_HWI-M02024_112_000000000-ACJ3F_1_1110_25353_20988	1	0	0	0	0	0	0	0	1	0	0	0	0	0	0	0	0	0	0	0	0	0	0	0	0	0	0	0	0	0	0	0	0	0	0	0	0	0	0	0	0	0	0	0	0	0	0	0	0
OSD107_2014-06-20_0m_NPL022_HWI-M02024_112_000000000-ACJ3F_1_1110_25588_7098	1	0	0	0	0	0	0	0	1	0	0	0	0	0	0	0	0	0	0	0	0	0	0	0	0	0	0	0	0	0	0	0	0	0	0	0	0	0	0	0	0	0	0	0	0	0	0	0	0
OSD107_2014-06-20_0m_NPL022_HWI-M02024_112_000000000-ACJ3F_1_1110_5190_10513	20	0	0	0	0	0	0	0	2	1	7	0	0	7	0	0	0	0	0	0	0	0	0	0	0	0	0	0	0	0	0	0	0	0	0	0	0	0	0	0	0	0	0	0	0	0	0	0	0
OSD107_2014-06-20_0m_NPL022_HWI-M02024_112_000000000-ACJ3F_1_1110_6622_17258	1	0	0	0	0	0	0	0	1	0	0	0	0	0	0	0	0	0	0	0	0	0	0	0	0	0	0	0	0	0	0	0	0	0	0	0	0	0	0	0	0	0	0	0	0	0	0	0	0
OSD107_2014-06-20_0m_NPL022_HWI-M02024_112_000000000-ACJ3F_1_1111_11556_14703	16	0	0	0	0	0	0	0	1	1	7	0	0	0	0	0	0	0	0	0	0	0	0	0	0	0	0	0	0	0	0	0	0	0	0	0	0	0	0	0	0	0	0	0	0	0	0	0	0
OSD107_2014-06-20_0m_NPL022_HWI-M02024_112_000000000-ACJ3F_1_1112_13643_7369	1605	0	0	0	0	0	0	0	11	1271	12	0	0	0	0	0	0	0	0	0	0	0	0	0	0	0	0	0	0	0	0	0	0	0	0	8	0	0	0	0	0	0	0	0	0	0	0	0	0
OSD107_2014-06-20_0m_NPL022_HWI-M02024_112_000000000-ACJ3F_1_1112_16422_20914	1	0	0	0	0	0	0	0	1	0	0	0	0	0	0	0	0	0	0	0	0	0	0	0	0	0	0	0	0	0	0	0	0	0	0	0	0	0	0	0	0	0	0	0	0	0	0	0	0
OSD107_2014-06-20_0m_NPL022_HWI-M02024_112_000000000-ACJ3F_1_1112_20838_13591	1	0	0	0	0	0	0	0	1	0	0	0	0	0	0	0	0	0	0	0	0	0	0	0	0	0	0	0	0	0	0	0	0	0	0	0	0	0	0	0	0	0	0	0	0	0	0	0	0
OSD107_2014-06-20_0m_NPL022_HWI-M02024_112_000000000-ACJ3F_1_1112_2347_11325	1	0	0	0	0	0	0	0	1	0	0	0	0	0	0	0	0	0	0	0	0	0	0	0	0	0	0	0	0	0	0	0	0	0	0	0	0	0	0	0	0	0	0	0	0	0	0	0	0
OSD107_2014-06-20_0m_NPL022_HWI-M02024_112_000000000-ACJ3F_1_1113_17301_9074	1	0	0	0	0	0	0	0	1	0	0	0	0	0	0	0	0	0	0	0	0	0	0	0	0	0	0	0	0	0	0	0	0	0	0	0	0	0	0	0	0	0	0	0	0	0	0	0	0
OSD107_2014-06-20_0m_NPL022_HWI-M02024_112_000000000-ACJ3F_1_1113_8971_3300	1	0	0	0	0	0	0	0	1	0	0	0	0	0	0	0	0	0	0	0	0	0	0	0	0	0	0	0	0	0	0	0	0	0	0	0	0	0	0	0	0	0	0	0	0	0	0	0	0
OSD107_2014-06-20_0m_NPL022_HWI-M02024_112_000000000-ACJ3F_1_1114_12690_13128	2	0	0	0	0	0	0	0	1	0	0	0	0	0	0	0	0	0	0	0	0	0	0	0	0	0	0	0	0	0	0	0	0	0	0	0	0	0	0	0	0	0	0	0	0	0	0	0	0
OSD107_2014-06-20_0m_NPL022_HWI-M02024_112_000000000-ACJ3F_1_1114_14653_8085	2	0	0	0	0	0	0	0	1	0	0	0	0	0	0	0	0	0	0	0	0	0	0	0	0	0	0	0	0	0	0	0	0	0	0	0	0	0	0	0	0	0	0	0	0	0	0	0	0
OSD107_2014-06-20_0m_NPL022_HWI-M02024_112_000000000-ACJ3F_1_1118_23718_12508	1	0	0	0	0	0	0	0	1	0	0	0	0	0	0	0	0	0	0	0	0	0	0	0	0	0	0	0	0	0	0	0	0	0	0	0	0	0	0	0	0	0	0	0	0	0	0	0	0
OSD107_2014-06-20_0m_NPL022_HWI-M02024_112_000000000-ACJ3F_1_1119_23446_8729	1	0	0	0	0	0	0	0	1	0	0	0	0	0	0	0	0	0	0	0	0	0	0	0	0	0	0	0	0	0	0	0	0	0	0	0	0	0	0	0	0	0	0	0	0	0	0	0	0
OSD107_2014-06-20_0m_NPL022_HWI-M02024_112_000000000-ACJ3F_1_1119_3935_11854	1	0	0	0	0	0	0	0	1	0	0	0	0	0	0	0	0	0	0	0	0	0	0	0	0	0	0	0	0	0	0	0	0	0	0	0	0	0	0	0	0	0	0	0	0	0	0	0	0
OSD107_2014-06-20_0m_NPL022_HWI-M02024_112_000000000-ACJ3F_1_2102_10608_18679	1	0	0	0	0	0	0	0	1	0	0	0	0	0	0	0	0	0	0	0	0	0	0	0	0	0	0	0	0	0	0	0	0	0	0	0	0	0	0	0	0	0	0	0	0	0	0	0	0
OSD107_2014-06-20_0m_NPL022_HWI-M02024_112_000000000-ACJ3F_1_2102_19649_24267	3	0	0	0	0	0	0	0	1	0	0	0	0	0	0	0	0	0	0	0	0	0	0	0	0	0	0	0	0	0	0	0	0	0	0	0	0	0	0	0	0	0	0	0	0	0	0	0	0
OSD107_2014-06-20_0m_NPL022_HWI-M02024_112_000000000-ACJ3F_1_2102_19707_22911	5	0	0	0	0	0	0	0	1	0	0	0	0	0	0	0	0	0	0	0	0	0	0	0	0	0	0	0	0	0	0	0	0	0	0	0	0	0	0	0	0	0	0	0	0	0	0	0	0
OSD107_2014-06-20_0m_NPL022_HWI-M02024_112_000000000-ACJ3F_1_2102_28168_18236	79	0	0	0	0	0	0	0	1	0	0	0	0	0	0	0	1	0	0	0	0	0	0	0	0	0	0	0	0	0	0	0	0	0	0	0	0	0	0	0	0	0	1	0	0	0	0	4	0
OSD107_2014-06-20_0m_NPL022_HWI-M02024_112_000000000-ACJ3F_1_2103_10941_10477	1	0	0	0	0	0	0	0	1	0	0	0	0	0	0	0	0	0	0	0	0	0	0	0	0	0	0	0	0	0	0	0	0	0	0	0	0	0	0	0	0	0	0	0	0	0	0	0	0
OSD107_2014-06-20_0m_NPL022_HWI-M02024_112_000000000-ACJ3F_1_2103_12558_22471	1	0	0	0	0	0	0	0	1	0	0	0	0	0	0	0	0	0	0	0	0	0	0	0	0	0	0	0	0	0	0	0	0	0	0	0	0	0	0	0	0	0	0	0	0	0	0	0	0
OSD107_2014-06-20_0m_NPL022_HWI-M02024_112_000000000-ACJ3F_1_2103_12608_16887	2	0	0	0	0	0	0	0	1	0	0	0	0	0	0	0	0	0	0	0	0	0	0	0	0	0	0	1	0	0	0	0	0	0	0	0	0	0	0	0	0	0	0	0	0	0	0	0	0
OSD107_2014-06-20_0m_NPL022_HWI-M02024_112_000000000-ACJ3F_1_2103_15261_24041	1	0	0	0	0	0	0	0	1	0	0	0	0	0	0	0	0	0	0	0	0	0	0	0	0	0	0	0	0	0	0	0	0	0	0	0	0	0	0	0	0	0	0	0	0	0	0	0	0
OSD107_2014-06-20_0m_NPL022_HWI-M02024_112_000000000-ACJ3F_1_2104_16491_17317	9	0	0	0	0	0	0	0	1	0	0	0	0	0	0	0	0	0	0	0	0	0	0	0	0	0	0	4	0	0	0	0	0	0	0	0	0	0	0	0	0	0	0	0	0	0	0	0	0
OSD107_2014-06-20_0m_NPL022_HWI-M02024_112_000000000-ACJ3F_1_2105_6436_8752	5	0	0	0	0	0	0	0	1	0	0	0	0	0	0	0	0	0	0	0	0	0	0	0	0	0	0	0	0	2	0	0	0	0	0	0	0	0	0	0	0	0	0	0	0	0	0	0	0
OSD107_2014-06-20_0m_NPL022_HWI-M02024_112_000000000-ACJ3F_1_2105_8913_22306	1	0	0	0	0	0	0	0	1	0	0	0	0	0	0	0	0	0	0	0	0	0	0	0	0	0	0	0	0	0	0	0	0	0	0	0	0	0	0	0	0	0	0	0	0	0	0	0	0
OSD107_2014-06-20_0m_NPL022_HWI-M02024_112_000000000-ACJ3F_1_2105_9433_9432	7	0	0	0	0	0	0	0	1	0	0	0	0	0	0	0	0	0	0	0	0	0	0	0	0	0	0	0	0	0	0	0	0	0	0	0	0	0	0	0	0	0	0	0	0	0	0	0	0
OSD107_2014-06-20_0m_NPL022_HWI-M02024_112_000000000-ACJ3F_1_2107_13880_22364	4	0	0	0	0	0	0	0	1	0	0	0	0	0	0	0	0	0	0	0	0	0	0	0	0	0	0	0	0	0	0	0	0	0	0	0	0	0	0	0	0	0	0	0	0	0	0	0	0
OSD107_2014-06-20_0m_NPL022_HWI-M02024_112_000000000-ACJ3F_1_2107_9227_13282	6	0	0	0	0	0	0	0	1	0	0	0	0	0	0	0	0	0	0	0	0	0	0	0	0	0	0	0	0	0	0	0	0	0	0	0	0	0	0	0	0	0	0	0	0	0	0	0	0
OSD107_2014-06-20_0m_NPL022_HWI-M02024_112_000000000-ACJ3F_1_2108_18239_16745	1	0	0	0	0	0	0	0	1	0	0	0	0	0	0	0	0	0	0	0	0	0	0	0	0	0	0	0	0	0	0	0	0	0	0	0	0	0	0	0	0	0	0	0	0	0	0	0	0
OSD107_2014-06-20_0m_NPL022_HWI-M02024_112_000000000-ACJ3F_1_2108_18456_22552	4	0	0	0	0	0	0	0	1	0	0	0	0	0	0	0	0	0	0	0	0	0	0	0	0	0	0	1	0	0	0	0	0	0	0	0	0	0	0	0	0	0	0	0	0	0	0	0	0
OSD107_2014-06-20_0m_NPL022_HWI-M02024_112_000000000-ACJ3F_1_2108_20008_13914	4	0	0	0	0	0	0	0	1	0	0	0	0	0	0	0	0	0	0	0	0	0	0	0	0	0	0	0	0	0	0	0	0	0	0	0	0	0	0	0	0	0	0	0	0	0	0	0	0
OSD107_2014-06-20_0m_NPL022_HWI-M02024_112_000000000-ACJ3F_1_2110_28058_18457	18	0	0	0	0	0	0	0	1	0	0	0	0	0	0	0	1	0	0	0	0	0	0	0	0	0	0	0	0	0	0	0	0	0	0	0	0	0	0	0	0	0	0	0	0	0	0	0	0
OSD107_2014-06-20_0m_NPL022_HWI-M02024_112_000000000-ACJ3F_1_2111_16642_7314	15	0	0	0	0	0	0	0	1	0	0	0	0	0	0	0	0	0	0	0	0	0	0	0	0	0	0	2	0	2	0	0	0	0	0	0	0	0	0	0	0	0	0	0	0	0	1	0	0
OSD107_2014-06-20_0m_NPL022_HWI-M02024_112_000000000-ACJ3F_1_2111_23565_5779	1	0	0	0	0	0	0	0	1	0	0	0	0	0	0	0	0	0	0	0	0	0	0	0	0	0	0	0	0	0	0	0	0	0	0	0	0	0	0	0	0	0	0	0	0	0	0	0	0
OSD107_2014-06-20_0m_NPL022_HWI-M02024_112_000000000-ACJ3F_1_2112_5854_8611	1	0	0	0	0	0	0	0	1	0	0	0	0	0	0	0	0	0	0	0	0	0	0	0	0	0	0	0	0	0	0	0	0	0	0	0	0	0	0	0	0	0	0	0	0	0	0	0	0
OSD107_2014-06-20_0m_NPL022_HWI-M02024_112_000000000-ACJ3F_1_2112_8253_10913	1	0	0	0	0	0	0	0	1	0	0	0	0	0	0	0	0	0	0	0	0	0	0	0	0	0	0	0	0	0	0	0	0	0	0	0	0	0	0	0	0	0	0	0	0	0	0	0	0
OSD107_2014-06-20_0m_NPL022_HWI-M02024_112_000000000-ACJ3F_1_2113_14247_23940	5	0	0	0	0	0	0	0	1	0	0	0	0	0	0	0	0	0	0	0	0	0	0	0	0	0	0	0	0	0	0	0	0	0	0	0	0	0	0	0	0	0	0	0	0	0	0	0	0
OSD107_2014-06-20_0m_NPL022_HWI-M02024_112_000000000-ACJ3F_1_2114_13902_18464	4	0	0	0	0	0	0	0	1	0	0	0	0	0	0	0	0	0	0	0	0	1	0	0	0	0	0	0	0	1	0	0	0	0	0	0	0	0	0	0	0	0	0	0	0	0	0	0	0
OSD107_2014-06-20_0m_NPL022_HWI-M02024_112_000000000-ACJ3F_1_2114_8276_17747	1	0	0	0	0	0	0	0	1	0	0	0	0	0	0	0	0	0	0	0	0	0	0	0	0	0	0	0	0	0	0	0	0	0	0	0	0	0	0	0	0	0	0	0	0	0	0	0	0
OSD107_2014-06-20_0m_NPL022_HWI-M02024_112_000000000-ACJ3F_1_2115_16073_2852	1	0	0	0	0	0	0	0	1	0	0	0	0	0	0	0	0	0	0	0	0	0	0	0	0	0	0	0	0	0	0	0	0	0	0	0	0	0	0	0	0	0	0	0	0	0	0	0	0
OSD107_2014-06-20_0m_NPL022_HWI-M02024_112_000000000-ACJ3F_1_2115_17809_8442	6	0	0	0	0	0	0	0	1	0	1	0	0	0	0	0	0	0	0	0	0	0	0	0	0	0	0	0	0	0	0	0	0	0	0	0	0	0	0	0	0	0	0	0	0	0	1	0	0
OSD107_2014-06-20_0m_NPL022_HWI-M02024_112_000000000-ACJ3F_1_2116_16317_18127	5	0	0	0	0	0	0	0	1	0	1	0	0	0	0	0	0	0	0	0	0	0	0	0	0	0	0	0	0	0	0	0	0	0	0	0	0	0	0	0	0	0	0	0	0	0	0	0	0
OSD107_2014-06-20_0m_NPL022_HWI-M02024_112_000000000-ACJ3F_1_2117_5421_7543	1	0	0	0	0	0	0	0	1	0	0	0	0	0	0	0	0	0	0	0	0	0	0	0	0	0	0	0	0	0	0	0	0	0	0	0	0	0	0	0	0	0	0	0	0	0	0	0	0
OSD107_2014-06-20_0m_NPL022_HWI-M02024_112_000000000-ACJ3F_1_2118_5186_16858	1	0	0	0	0	0	0	0	1	0	0	0	0	0	0	0	0	0	0	0	0	0	0	0	0	0	0	0	0	0	0	0	0	0	0	0	0	0	0	0	0	0	0	0	0	0	0	0	0
OSD108_2014-06-20_0m_NPL022_HWI-M02024_112_000000000-ACJ3F_1_1101_18856_2397	3	0	0	0	0	0	0	0	0	2	0	0	0	0	0	0	0	0	0	0	0	0	0	0	0	0	0	0	0	0	0	0	0	0	0	0	0	0	0	0	0	0	0	0	0	0	0	0	0
OSD108_2014-06-20_0m_NPL022_HWI-M02024_112_000000000-ACJ3F_1_1101_19936_20206	3	0	0	0	0	0	0	0	0	1	0	0	0	0	0	0	0	0	0	0	0	0	0	0	0	0	0	0	0	0	0	0	0	0	0	0	0	0	0	0	0	0	0	0	0	0	0	0	0
OSD108_2014-06-20_0m_NPL022_HWI-M02024_112_000000000-ACJ3F_1_1101_22736_17379	1	0	0	0	0	0	0	0	0	1	0	0	0	0	0	0	0	0	0	0	0	0	0	0	0	0	0	0	0	0	0	0	0	0	0	0	0	0	0	0	0	0	0	0	0	0	0	0	0
OSD108_2014-06-20_0m_NPL022_HWI-M02024_112_000000000-ACJ3F_1_1101_27374_13188	3	0	0	0	0	0	0	0	0	1	0	0	0	0	0	0	0	0	0	0	0	0	0	0	0	0	0	0	0	0	0	0	0	0	0	0	0	0	0	0	0	0	0	0	0	0	0	0	0
OSD108_2014-06-20_0m_NPL022_HWI-M02024_112_000000000-ACJ3F_1_1101_9981_14089	6	0	0	0	0	0	0	0	0	4	0	0	0	0	0	0	0	0	0	0	0	0	0	0	0	0	0	0	0	0	0	0	0	0	0	0	0	0	0	0	0	0	0	0	0	0	0	0	0
OSD108_2014-06-20_0m_NPL022_HWI-M02024_112_000000000-ACJ3F_1_1102_14878_23394	1	0	0	0	0	0	0	0	0	1	0	0	0	0	0	0	0	0	0	0	0	0	0	0	0	0	0	0	0	0	0	0	0	0	0	0	0	0	0	0	0	0	0	0	0	0	0	0	0
OSD108_2014-06-20_0m_NPL022_HWI-M02024_112_000000000-ACJ3F_1_1102_17880_8479	15	0	0	0	0	0	0	0	0	2	0	0	0	0	0	0	0	0	0	0	0	0	0	0	0	0	0	0	0	0	0	0	0	0	0	0	0	0	0	0	0	0	0	0	0	0	0	0	0
OSD108_2014-06-20_0m_NPL022_HWI-M02024_112_000000000-ACJ3F_1_1102_25587_10448	2	0	0	0	0	0	0	0	0	2	0	0	0	0	0	0	0	0	0	0	0	0	0	0	0	0	0	0	0	0	0	0	0	0	0	0	0	0	0	0	0	0	0	0	0	0	0	0	0
OSD108_2014-06-20_0m_NPL022_HWI-M02024_112_000000000-ACJ3F_1_1102_6474_14711	3	0	0	0	0	0	0	0	0	2	0	0	0	0	0	0	0	0	0	0	0	0	0	0	0	0	0	0	0	0	0	0	0	0	0	0	0	0	0	0	0	0	0	0	0	0	0	0	0
OSD108_2014-06-20_0m_NPL022_HWI-M02024_112_000000000-ACJ3F_1_1103_19428_9034	2	0	0	0	0	0	0	0	0	2	0	0	0	0	0	0	0	0	0	0	0	0	0	0	0	0	0	0	0	0	0	0	0	0	0	0	0	0	0	0	0	0	0	0	0	0	0	0	0
OSD108_2014-06-20_0m_NPL022_HWI-M02024_112_000000000-ACJ3F_1_1103_19558_4810	1	0	0	0	0	0	0	0	0	1	0	0	0	0	0	0	0	0	0	0	0	0	0	0	0	0	0	0	0	0	0	0	0	0	0	0	0	0	0	0	0	0	0	0	0	0	0	0	0
OSD108_2014-06-20_0m_NPL022_HWI-M02024_112_000000000-ACJ3F_1_1103_20139_6445	2	0	0	0	0	0	0	0	0	2	0	0	0	0	0	0	0	0	0	0	0	0	0	0	0	0	0	0	0	0	0	0	0	0	0	0	0	0	0	0	0	0	0	0	0	0	0	0	0
OSD108_2014-06-20_0m_NPL022_HWI-M02024_112_000000000-ACJ3F_1_1103_28267_13589	8	0	0	0	0	0	0	0	0	8	0	0	0	0	0	0	0	0	0	0	0	0	0	0	0	0	0	0	0	0	0	0	0	0	0	0	0	0	0	0	0	0	0	0	0	0	0	0	0
OSD108_2014-06-20_0m_NPL022_HWI-M02024_112_000000000-ACJ3F_1_1103_28500_15883	1	0	0	0	0	0	0	0	0	1	0	0	0	0	0	0	0	0	0	0	0	0	0	0	0	0	0	0	0	0	0	0	0	0	0	0	0	0	0	0	0	0	0	0	0	0	0	0	0
OSD108_2014-06-20_0m_NPL022_HWI-M02024_112_000000000-ACJ3F_1_1103_5424_16699	2	0	0	0	0	0	0	0	0	1	0	0	0	0	0	0	0	0	0	0	0	0	0	0	0	0	0	0	0	0	0	0	0	0	0	0	0	0	0	0	0	0	0	0	0	0	0	0	0
OSD108_2014-06-20_0m_NPL022_HWI-M02024_112_000000000-ACJ3F_1_1104_17903_23959	5	0	0	0	0	0	0	0	0	2	0	0	0	0	0	0	0	0	0	0	0	0	0	0	0	0	0	0	0	0	0	0	0	0	0	1	0	0	0	0	0	0	0	0	0	0	0	0	0
OSD108_2014-06-20_0m_NPL022_HWI-M02024_112_000000000-ACJ3F_1_1105_5165_9896	1	0	0	0	0	0	0	0	0	1	0	0	0	0	0	0	0	0	0	0	0	0	0	0	0	0	0	0	0	0	0	0	0	0	0	0	0	0	0	0	0	0	0	0	0	0	0	0	0
OSD108_2014-06-20_0m_NPL022_HWI-M02024_112_000000000-ACJ3F_1_1106_14850_15084	1	0	0	0	0	0	0	0	0	1	0	0	0	0	0	0	0	0	0	0	0	0	0	0	0	0	0	0	0	0	0	0	0	0	0	0	0	0	0	0	0	0	0	0	0	0	0	0	0
OSD108_2014-06-20_0m_NPL022_HWI-M02024_112_000000000-ACJ3F_1_1106_14969_4949	1	0	0	0	0	0	0	0	0	1	0	0	0	0	0	0	0	0	0	0	0	0	0	0	0	0	0	0	0	0	0	0	0	0	0	0	0	0	0	0	0	0	0	0	0	0	0	0	0
OSD108_2014-06-20_0m_NPL022_HWI-M02024_112_000000000-ACJ3F_1_1106_15688_7657	1	0	0	0	0	0	0	0	0	1	0	0	0	0	0	0	0	0	0	0	0	0	0	0	0	0	0	0	0	0	0	0	0	0	0	0	0	0	0	0	0	0	0	0	0	0	0	0	0
OSD108_2014-06-20_0m_NPL022_HWI-M02024_112_000000000-ACJ3F_1_1106_20321_5842	3	0	0	0	0	0	0	0	0	1	0	0	0	0	0	0	0	0	0	0	0	0	0	0	0	0	0	0	0	0	0	0	0	0	0	0	0	0	0	0	0	0	0	0	0	0	0	0	0
OSD108_2014-06-20_0m_NPL022_HWI-M02024_112_000000000-ACJ3F_1_1106_6436_14558	1	0	0	0	0	0	0	0	0	1	0	0	0	0	0	0	0	0	0	0	0	0	0	0	0	0	0	0	0	0	0	0	0	0	0	0	0	0	0	0	0	0	0	0	0	0	0	0	0
OSD108_2014-06-20_0m_NPL022_HWI-M02024_112_000000000-ACJ3F_1_1106_7414_5176	1	0	0	0	0	0	0	0	0	1	0	0	0	0	0	0	0	0	0	0	0	0	0	0	0	0	0	0	0	0	0	0	0	0	0	0	0	0	0	0	0	0	0	0	0	0	0	0	0
OSD108_2014-06-20_0m_NPL022_HWI-M02024_112_000000000-ACJ3F_1_1107_14675_8270	2	0	0	0	0	0	0	0	0	1	0	0	0	0	0	0	0	0	0	0	0	0	0	0	0	0	0	0	0	0	0	0	0	0	0	0	1	0	0	0	0	0	0	0	0	0	0	0	0
OSD108_2014-06-20_0m_NPL022_HWI-M02024_112_000000000-ACJ3F_1_1107_17521_24263	1	0	0	0	0	0	0	0	0	1	0	0	0	0	0	0	0	0	0	0	0	0	0	0	0	0	0	0	0	0	0	0	0	0	0	0	0	0	0	0	0	0	0	0	0	0	0	0	0
OSD108_2014-06-20_0m_NPL022_HWI-M02024_112_000000000-ACJ3F_1_1107_24972_22002	2	0	0	0	0	0	0	0	0	1	0	0	0	0	0	0	0	0	0	0	0	0	0	0	0	0	0	0	0	0	0	0	0	0	0	0	0	0	0	0	0	0	0	0	0	0	0	0	0
OSD108_2014-06-20_0m_NPL022_HWI-M02024_112_000000000-ACJ3F_1_1108_11742_19009	1	0	0	0	0	0	0	0	0	1	0	0	0	0	0	0	0	0	0	0	0	0	0	0	0	0	0	0	0	0	0	0	0	0	0	0	0	0	0	0	0	0	0	0	0	0	0	0	0
OSD108_2014-06-20_0m_NPL022_HWI-M02024_112_000000000-ACJ3F_1_1108_13012_20490	2	0	0	0	0	0	0	0	0	1	0	0	0	0	0	0	0	0	0	0	0	0	0	0	0	0	0	0	0	0	0	0	0	0	0	0	0	0	0	0	0	0	0	0	0	0	0	0	0
OSD108_2014-06-20_0m_NPL022_HWI-M02024_112_000000000-ACJ3F_1_1108_21704_9628	1	0	0	0	0	0	0	0	0	1	0	0	0	0	0	0	0	0	0	0	0	0	0	0	0	0	0	0	0	0	0	0	0	0	0	0	0	0	0	0	0	0	0	0	0	0	0	0	0
OSD108_2014-06-20_0m_NPL022_HWI-M02024_112_000000000-ACJ3F_1_1108_7776_4448	1	0	0	0	0	0	0	0	0	1	0	0	0	0	0	0	0	0	0	0	0	0	0	0	0	0	0	0	0	0	0	0	0	0	0	0	0	0	0	0	0	0	0	0	0	0	0	0	0
OSD108_2014-06-20_0m_NPL022_HWI-M02024_112_000000000-ACJ3F_1_1109_13983_9715	2	0	0	0	0	0	0	0	0	1	0	0	0	0	0	0	0	0	0	0	0	0	0	0	0	0	0	0	0	0	0	0	0	0	0	0	0	0	0	0	0	0	0	0	0	0	0	0	0
OSD108_2014-06-20_0m_NPL022_HWI-M02024_112_000000000-ACJ3F_1_1109_15187_3201	1	0	0	0	0	0	0	0	0	1	0	0	0	0	0	0	0	0	0	0	0	0	0	0	0	0	0	0	0	0	0	0	0	0	0	0	0	0	0	0	0	0	0	0	0	0	0	0	0
OSD108_2014-06-20_0m_NPL022_HWI-M02024_112_000000000-ACJ3F_1_1109_17247_16868	1	0	0	0	0	0	0	0	0	1	0	0	0	0	0	0	0	0	0	0	0	0	0	0	0	0	0	0	0	0	0	0	0	0	0	0	0	0	0	0	0	0	0	0	0	0	0	0	0
OSD108_2014-06-20_0m_NPL022_HWI-M02024_112_000000000-ACJ3F_1_1109_19158_10793	4	0	0	0	0	0	0	0	0	4	0	0	0	0	0	0	0	0	0	0	0	0	0	0	0	0	0	0	0	0	0	0	0	0	0	0	0	0	0	0	0	0	0	0	0	0	0	0	0
OSD108_2014-06-20_0m_NPL022_HWI-M02024_112_000000000-ACJ3F_1_1109_20146_9077	1	0	0	0	0	0	0	0	0	1	0	0	0	0	0	0	0	0	0	0	0	0	0	0	0	0	0	0	0	0	0	0	0	0	0	0	0	0	0	0	0	0	0	0	0	0	0	0	0
OSD108_2014-06-20_0m_NPL022_HWI-M02024_112_000000000-ACJ3F_1_1109_25842_13994	3	0	0	0	0	0	0	0	0	1	1	0	0	0	0	0	0	0	0	0	0	0	0	0	0	0	0	0	0	0	0	0	0	0	0	0	0	0	0	0	0	0	0	0	0	0	0	0	0
OSD108_2014-06-20_0m_NPL022_HWI-M02024_112_000000000-ACJ3F_1_1110_27796_8938	3	0	0	0	0	0	0	0	0	2	0	0	0	0	0	0	0	0	0	0	0	0	0	0	0	0	0	0	0	0	0	0	0	0	0	0	0	0	0	0	0	0	0	0	0	0	0	0	0
OSD108_2014-06-20_0m_NPL022_HWI-M02024_112_000000000-ACJ3F_1_1110_7801_8139	1	0	0	0	0	0	0	0	0	1	0	0	0	0	0	0	0	0	0	0	0	0	0	0	0	0	0	0	0	0	0	0	0	0	0	0	0	0	0	0	0	0	0	0	0	0	0	0	0
OSD108_2014-06-20_0m_NPL022_HWI-M02024_112_000000000-ACJ3F_1_1113_24827_22525	2	0	0	0	0	0	0	0	0	2	0	0	0	0	0	0	0	0	0	0	0	0	0	0	0	0	0	0	0	0	0	0	0	0	0	0	0	0	0	0	0	0	0	0	0	0	0	0	0
OSD108_2014-06-20_0m_NPL022_HWI-M02024_112_000000000-ACJ3F_1_1113_7623_9181	1	0	0	0	0	0	0	0	0	1	0	0	0	0	0	0	0	0	0	0	0	0	0	0	0	0	0	0	0	0	0	0	0	0	0	0	0	0	0	0	0	0	0	0	0	0	0	0	0
OSD108_2014-06-20_0m_NPL022_HWI-M02024_112_000000000-ACJ3F_1_1114_16276_9916	1	0	0	0	0	0	0	0	0	1	0	0	0	0	0	0	0	0	0	0	0	0	0	0	0	0	0	0	0	0	0	0	0	0	0	0	0	0	0	0	0	0	0	0	0	0	0	0	0
OSD108_2014-06-20_0m_NPL022_HWI-M02024_112_000000000-ACJ3F_1_1115_15899_17411	1	0	0	0	0	0	0	0	0	1	0	0	0	0	0	0	0	0	0	0	0	0	0	0	0	0	0	0	0	0	0	0	0	0	0	0	0	0	0	0	0	0	0	0	0	0	0	0	0
OSD108_2014-06-20_0m_NPL022_HWI-M02024_112_000000000-ACJ3F_1_1115_22622_8037	4	0	0	0	0	0	0	0	0	2	0	0	0	0	0	0	0	0	0	0	0	0	0	0	0	0	0	0	0	0	0	0	0	0	0	0	0	0	0	0	0	0	0	0	0	0	0	0	0
OSD108_2014-06-20_0m_NPL022_HWI-M02024_112_000000000-ACJ3F_1_1115_8656_6885	1	0	0	0	0	0	0	0	0	1	0	0	0	0	0	0	0	0	0	0	0	0	0	0	0	0	0	0	0	0	0	0	0	0	0	0	0	0	0	0	0	0	0	0	0	0	0	0	0
OSD108_2014-06-20_0m_NPL022_HWI-M02024_112_000000000-ACJ3F_1_1116_15113_19892	2	0	0	0	0	0	0	0	0	1	0	0	0	0	0	0	0	0	0	0	0	0	0	0	0	0	0	0	0	0	0	0	0	0	0	0	0	0	0	0	0	0	0	0	0	0	0	0	0
OSD108_2014-06-20_0m_NPL022_HWI-M02024_112_000000000-ACJ3F_1_1116_25147_19499	1	0	0	0	0	0	0	0	0	1	0	0	0	0	0	0	0	0	0	0	0	0	0	0	0	0	0	0	0	0	0	0	0	0	0	0	0	0	0	0	0	0	0	0	0	0	0	0	0
OSD108_2014-06-20_0m_NPL022_HWI-M02024_112_000000000-ACJ3F_1_1116_6496_20726	1	0	0	0	0	0	0	0	0	1	0	0	0	0	0	0	0	0	0	0	0	0	0	0	0	0	0	0	0	0	0	0	0	0	0	0	0	0	0	0	0	0	0	0	0	0	0	0	0
OSD108_2014-06-20_0m_NPL022_HWI-M02024_112_000000000-ACJ3F_1_1117_9749_3000	1	0	0	0	0	0	0	0	0	1	0	0	0	0	0	0	0	0	0	0	0	0	0	0	0	0	0	0	0	0	0	0	0	0	0	0	0	0	0	0	0	0	0	0	0	0	0	0	0
OSD108_2014-06-20_0m_NPL022_HWI-M02024_112_000000000-ACJ3F_1_1118_20126_19854	1	0	0	0	0	0	0	0	0	1	0	0	0	0	0	0	0	0	0	0	0	0	0	0	0	0	0	0	0	0	0	0	0	0	0	0	0	0	0	0	0	0	0	0	0	0	0	0	0
OSD108_2014-06-20_0m_NPL022_HWI-M02024_112_000000000-ACJ3F_1_1118_26209_19133	1	0	0	0	0	0	0	0	0	1	0	0	0	0	0	0	0	0	0	0	0	0	0	0	0	0	0	0	0	0	0	0	0	0	0	0	0	0	0	0	0	0	0	0	0	0	0	0	0
OSD108_2014-06-20_0m_NPL022_HWI-M02024_112_000000000-ACJ3F_1_1119_16820_9455	3	0	0	0	0	0	0	0	0	2	0	0	0	0	0	0	0	0	0	0	0	0	0	0	0	0	0	0	0	0	0	0	0	0	0	0	0	0	0	0	0	0	0	0	0	0	0	0	0
OSD108_2014-06-20_0m_NPL022_HWI-M02024_112_000000000-ACJ3F_1_1119_22373_7981	1	0	0	0	0	0	0	0	0	1	0	0	0	0	0	0	0	0	0	0	0	0	0	0	0	0	0	0	0	0	0	0	0	0	0	0	0	0	0	0	0	0	0	0	0	0	0	0	0
OSD108_2014-06-20_0m_NPL022_HWI-M02024_112_000000000-ACJ3F_1_2101_13074_24608	1	0	0	0	0	0	0	0	0	1	0	0	0	0	0	0	0	0	0	0	0	0	0	0	0	0	0	0	0	0	0	0	0	0	0	0	0	0	0	0	0	0	0	0	0	0	0	0	0
OSD108_2014-06-20_0m_NPL022_HWI-M02024_112_000000000-ACJ3F_1_2101_18386_16009	1	0	0	0	0	0	0	0	0	1	0	0	0	0	0	0	0	0	0	0	0	0	0	0	0	0	0	0	0	0	0	0	0	0	0	0	0	0	0	0	0	0	0	0	0	0	0	0	0
OSD108_2014-06-20_0m_NPL022_HWI-M02024_112_000000000-ACJ3F_1_2101_23495_16896	1	0	0	0	0	0	0	0	0	1	0	0	0	0	0	0	0	0	0	0	0	0	0	0	0	0	0	0	0	0	0	0	0	0	0	0	0	0	0	0	0	0	0	0	0	0	0	0	0
OSD108_2014-06-20_0m_NPL022_HWI-M02024_112_000000000-ACJ3F_1_2101_28922_9822	4	0	0	0	0	0	0	0	0	4	0	0	0	0	0	0	0	0	0	0	0	0	0	0	0	0	0	0	0	0	0	0	0	0	0	0	0	0	0	0	0	0	0	0	0	0	0	0	0
OSD108_2014-06-20_0m_NPL022_HWI-M02024_112_000000000-ACJ3F_1_2102_21870_4505	1	0	0	0	0	0	0	0	0	1	0	0	0	0	0	0	0	0	0	0	0	0	0	0	0	0	0	0	0	0	0	0	0	0	0	0	0	0	0	0	0	0	0	0	0	0	0	0	0
OSD108_2014-06-20_0m_NPL022_HWI-M02024_112_000000000-ACJ3F_1_2103_11972_11901	1	0	0	0	0	0	0	0	0	1	0	0	0	0	0	0	0	0	0	0	0	0	0	0	0	0	0	0	0	0	0	0	0	0	0	0	0	0	0	0	0	0	0	0	0	0	0	0	0
OSD108_2014-06-20_0m_NPL022_HWI-M02024_112_000000000-ACJ3F_1_2103_14052_13253	1	0	0	0	0	0	0	0	0	1	0	0	0	0	0	0	0	0	0	0	0	0	0	0	0	0	0	0	0	0	0	0	0	0	0	0	0	0	0	0	0	0	0	0	0	0	0	0	0
OSD108_2014-06-20_0m_NPL022_HWI-M02024_112_000000000-ACJ3F_1_2103_21493_2301	1	0	0	0	0	0	0	0	0	1	0	0	0	0	0	0	0	0	0	0	0	0	0	0	0	0	0	0	0	0	0	0	0	0	0	0	0	0	0	0	0	0	0	0	0	0	0	0	0
OSD108_2014-06-20_0m_NPL022_HWI-M02024_112_000000000-ACJ3F_1_2103_24480_15000	1	0	0	0	0	0	0	0	0	1	0	0	0	0	0	0	0	0	0	0	0	0	0	0	0	0	0	0	0	0	0	0	0	0	0	0	0	0	0	0	0	0	0	0	0	0	0	0	0
OSD108_2014-06-20_0m_NPL022_HWI-M02024_112_000000000-ACJ3F_1_2103_7050_3659	1	0	0	0	0	0	0	0	0	1	0	0	0	0	0	0	0	0	0	0	0	0	0	0	0	0	0	0	0	0	0	0	0	0	0	0	0	0	0	0	0	0	0	0	0	0	0	0	0
OSD108_2014-06-20_0m_NPL022_HWI-M02024_112_000000000-ACJ3F_1_2103_8275_14705	1	0	0	0	0	0	0	0	0	1	0	0	0	0	0	0	0	0	0	0	0	0	0	0	0	0	0	0	0	0	0	0	0	0	0	0	0	0	0	0	0	0	0	0	0	0	0	0	0
OSD108_2014-06-20_0m_NPL022_HWI-M02024_112_000000000-ACJ3F_1_2104_14792_19446	2	0	0	0	0	0	0	0	0	2	0	0	0	0	0	0	0	0	0	0	0	0	0	0	0	0	0	0	0	0	0	0	0	0	0	0	0	0	0	0	0	0	0	0	0	0	0	0	0
OSD108_2014-06-20_0m_NPL022_HWI-M02024_112_000000000-ACJ3F_1_2104_17621_19555	2	0	0	0	0	0	0	0	0	2	0	0	0	0	0	0	0	0	0	0	0	0	0	0	0	0	0	0	0	0	0	0	0	0	0	0	0	0	0	0	0	0	0	0	0	0	0	0	0
OSD108_2014-06-20_0m_NPL022_HWI-M02024_112_000000000-ACJ3F_1_2104_18966_8180	1	0	0	0	0	0	0	0	0	1	0	0	0	0	0	0	0	0	0	0	0	0	0	0	0	0	0	0	0	0	0	0	0	0	0	0	0	0	0	0	0	0	0	0	0	0	0	0	0
OSD108_2014-06-20_0m_NPL022_HWI-M02024_112_000000000-ACJ3F_1_2104_23429_21668	1	0	0	0	0	0	0	0	0	1	0	0	0	0	0	0	0	0	0	0	0	0	0	0	0	0	0	0	0	0	0	0	0	0	0	0	0	0	0	0	0	0	0	0	0	0	0	0	0
OSD108_2014-06-20_0m_NPL022_HWI-M02024_112_000000000-ACJ3F_1_2105_10883_19905	1	0	0	0	0	0	0	0	0	1	0	0	0	0	0	0	0	0	0	0	0	0	0	0	0	0	0	0	0	0	0	0	0	0	0	0	0	0	0	0	0	0	0	0	0	0	0	0	0
OSD108_2014-06-20_0m_NPL022_HWI-M02024_112_000000000-ACJ3F_1_2105_10923_15042	1	0	0	0	0	0	0	0	0	1	0	0	0	0	0	0	0	0	0	0	0	0	0	0	0	0	0	0	0	0	0	0	0	0	0	0	0	0	0	0	0	0	0	0	0	0	0	0	0
OSD108_2014-06-20_0m_NPL022_HWI-M02024_112_000000000-ACJ3F_1_2105_23260_11582	6	0	0	0	0	0	0	0	0	1	0	0	0	0	0	0	0	0	0	0	0	0	0	0	0	0	0	3	0	0	0	0	0	0	0	0	0	0	0	0	0	0	0	0	0	0	1	0	0
OSD108_2014-06-20_0m_NPL022_HWI-M02024_112_000000000-ACJ3F_1_2105_24223_16878	1	0	0	0	0	0	0	0	0	1	0	0	0	0	0	0	0	0	0	0	0	0	0	0	0	0	0	0	0	0	0	0	0	0	0	0	0	0	0	0	0	0	0	0	0	0	0	0	0
OSD108_2014-06-20_0m_NPL022_HWI-M02024_112_000000000-ACJ3F_1_2105_28417_17655	1	0	0	0	0	0	0	0	0	1	0	0	0	0	0	0	0	0	0	0	0	0	0	0	0	0	0	0	0	0	0	0	0	0	0	0	0	0	0	0	0	0	0	0	0	0	0	0	0
OSD108_2014-06-20_0m_NPL022_HWI-M02024_112_000000000-ACJ3F_1_2105_3824_13859	4	0	0	0	0	0	0	0	0	1	0	0	0	0	0	0	0	0	0	0	0	0	0	0	0	0	0	0	0	0	0	0	0	0	0	0	0	0	0	0	0	0	0	0	0	0	0	0	0
OSD108_2014-06-20_0m_NPL022_HWI-M02024_112_000000000-ACJ3F_1_2106_19386_4218	1	0	0	0	0	0	0	0	0	1	0	0	0	0	0	0	0	0	0	0	0	0	0	0	0	0	0	0	0	0	0	0	0	0	0	0	0	0	0	0	0	0	0	0	0	0	0	0	0
OSD108_2014-06-20_0m_NPL022_HWI-M02024_112_000000000-ACJ3F_1_2106_23524_10692	1	0	0	0	0	0	0	0	0	1	0	0	0	0	0	0	0	0	0	0	0	0	0	0	0	0	0	0	0	0	0	0	0	0	0	0	0	0	0	0	0	0	0	0	0	0	0	0	0
OSD108_2014-06-20_0m_NPL022_HWI-M02024_112_000000000-ACJ3F_1_2106_24260_10308	1	0	0	0	0	0	0	0	0	1	0	0	0	0	0	0	0	0	0	0	0	0	0	0	0	0	0	0	0	0	0	0	0	0	0	0	0	0	0	0	0	0	0	0	0	0	0	0	0
OSD108_2014-06-20_0m_NPL022_HWI-M02024_112_000000000-ACJ3F_1_2106_29253_12521	1	0	0	0	0	0	0	0	0	1	0	0	0	0	0	0	0	0	0	0	0	0	0	0	0	0	0	0	0	0	0	0	0	0	0	0	0	0	0	0	0	0	0	0	0	0	0	0	0
OSD108_2014-06-20_0m_NPL022_HWI-M02024_112_000000000-ACJ3F_1_2106_9313_21208	1	0	0	0	0	0	0	0	0	1	0	0	0	0	0	0	0	0	0	0	0	0	0	0	0	0	0	0	0	0	0	0	0	0	0	0	0	0	0	0	0	0	0	0	0	0	0	0	0
OSD108_2014-06-20_0m_NPL022_HWI-M02024_112_000000000-ACJ3F_1_2107_13057_23528	1	0	0	0	0	0	0	0	0	1	0	0	0	0	0	0	0	0	0	0	0	0	0	0	0	0	0	0	0	0	0	0	0	0	0	0	0	0	0	0	0	0	0	0	0	0	0	0	0
OSD108_2014-06-20_0m_NPL022_HWI-M02024_112_000000000-ACJ3F_1_2107_17758_19286	11	0	0	0	0	0	0	0	0	10	0	0	0	0	0	0	0	0	0	0	0	0	0	0	0	0	0	0	0	0	0	0	0	0	0	0	0	0	0	0	0	0	0	0	0	0	0	0	0
OSD108_2014-06-20_0m_NPL022_HWI-M02024_112_000000000-ACJ3F_1_2107_22105_18307	12	0	0	0	0	0	0	0	0	1	0	0	0	0	0	0	0	0	0	0	0	0	0	0	0	0	0	0	0	0	1	0	0	0	0	0	0	0	0	1	0	0	0	0	0	0	1	0	0
OSD108_2014-06-20_0m_NPL022_HWI-M02024_112_000000000-ACJ3F_1_2107_25488_17468	1	0	0	0	0	0	0	0	0	1	0	0	0	0	0	0	0	0	0	0	0	0	0	0	0	0	0	0	0	0	0	0	0	0	0	0	0	0	0	0	0	0	0	0	0	0	0	0	0
OSD108_2014-06-20_0m_NPL022_HWI-M02024_112_000000000-ACJ3F_1_2108_17885_12092	1	0	0	0	0	0	0	0	0	1	0	0	0	0	0	0	0	0	0	0	0	0	0	0	0	0	0	0	0	0	0	0	0	0	0	0	0	0	0	0	0	0	0	0	0	0	0	0	0
OSD108_2014-06-20_0m_NPL022_HWI-M02024_112_000000000-ACJ3F_1_2108_26496_7342	1	0	0	0	0	0	0	0	0	1	0	0	0	0	0	0	0	0	0	0	0	0	0	0	0	0	0	0	0	0	0	0	0	0	0	0	0	0	0	0	0	0	0	0	0	0	0	0	0
OSD108_2014-06-20_0m_NPL022_HWI-M02024_112_000000000-ACJ3F_1_2108_8841_3581	17	0	0	0	0	0	0	0	0	1	0	0	0	0	0	0	0	0	0	0	0	0	0	0	0	0	0	0	0	0	2	1	0	0	0	0	0	0	0	0	0	0	0	0	0	0	2	0	0
OSD108_2014-06-20_0m_NPL022_HWI-M02024_112_000000000-ACJ3F_1_2109_14137_15220	10	0	0	0	0	0	0	0	0	1	0	0	1	0	0	0	0	0	0	0	0	0	0	0	0	0	0	0	0	0	0	1	0	0	0	0	0	0	0	0	0	0	0	0	0	0	0	0	0
OSD108_2014-06-20_0m_NPL022_HWI-M02024_112_000000000-ACJ3F_1_2109_16925_14682	1	0	0	0	0	0	0	0	0	1	0	0	0	0	0	0	0	0	0	0	0	0	0	0	0	0	0	0	0	0	0	0	0	0	0	0	0	0	0	0	0	0	0	0	0	0	0	0	0
OSD108_2014-06-20_0m_NPL022_HWI-M02024_112_000000000-ACJ3F_1_2109_25023_19994	1	0	0	0	0	0	0	0	0	1	0	0	0	0	0	0	0	0	0	0	0	0	0	0	0	0	0	0	0	0	0	0	0	0	0	0	0	0	0	0	0	0	0	0	0	0	0	0	0
OSD108_2014-06-20_0m_NPL022_HWI-M02024_112_000000000-ACJ3F_1_2111_22882_21482	2	0	0	0	0	0	0	0	0	1	0	0	0	0	0	0	0	0	0	0	0	0	0	0	0	0	0	0	0	0	0	0	0	0	0	0	0	0	0	0	0	0	0	0	0	0	0	0	0
OSD108_2014-06-20_0m_NPL022_HWI-M02024_112_000000000-ACJ3F_1_2111_2784_16936	1	0	0	0	0	0	0	0	0	1	0	0	0	0	0	0	0	0	0	0	0	0	0	0	0	0	0	0	0	0	0	0	0	0	0	0	0	0	0	0	0	0	0	0	0	0	0	0	0
OSD108_2014-06-20_0m_NPL022_HWI-M02024_112_000000000-ACJ3F_1_2111_3578_14908	1	0	0	0	0	0	0	0	0	1	0	0	0	0	0	0	0	0	0	0	0	0	0	0	0	0	0	0	0	0	0	0	0	0	0	0	0	0	0	0	0	0	0	0	0	0	0	0	0
OSD108_2014-06-20_0m_NPL022_HWI-M02024_112_000000000-ACJ3F_1_2112_17439_18594	1	0	0	0	0	0	0	0	0	1	0	0	0	0	0	0	0	0	0	0	0	0	0	0	0	0	0	0	0	0	0	0	0	0	0	0	0	0	0	0	0	0	0	0	0	0	0	0	0
OSD108_2014-06-20_0m_NPL022_HWI-M02024_112_000000000-ACJ3F_1_2113_12843_4922	1	0	0	0	0	0	0	0	0	1	0	0	0	0	0	0	0	0	0	0	0	0	0	0	0	0	0	0	0	0	0	0	0	0	0	0	0	0	0	0	0	0	0	0	0	0	0	0	0
OSD108_2014-06-20_0m_NPL022_HWI-M02024_112_000000000-ACJ3F_1_2113_22306_6663	4	0	0	0	0	0	0	0	0	1	0	0	0	0	0	0	0	0	0	0	0	0	0	0	0	0	0	0	0	0	0	0	0	0	0	0	0	0	0	0	0	0	0	0	0	0	0	0	0
OSD108_2014-06-20_0m_NPL022_HWI-M02024_112_000000000-ACJ3F_1_2113_8807_20568	1	0	0	0	0	0	0	0	0	1	0	0	0	0	0	0	0	0	0	0	0	0	0	0	0	0	0	0	0	0	0	0	0	0	0	0	0	0	0	0	0	0	0	0	0	0	0	0	0
OSD108_2014-06-20_0m_NPL022_HWI-M02024_112_000000000-ACJ3F_1_2114_11116_7056	4	0	0	0	0	0	0	0	0	2	0	0	0	0	0	0	0	0	0	0	0	0	0	0	0	0	0	0	0	0	0	0	0	0	0	0	0	0	0	0	0	0	0	0	0	0	0	0	0
OSD108_2014-06-20_0m_NPL022_HWI-M02024_112_000000000-ACJ3F_1_2114_13257_8315	8	0	0	0	0	0	0	0	0	6	0	0	0	0	0	0	0	0	0	0	0	0	0	0	0	0	0	0	0	0	0	0	0	0	0	0	0	0	0	0	0	0	0	0	0	0	0	0	0
OSD108_2014-06-20_0m_NPL022_HWI-M02024_112_000000000-ACJ3F_1_2114_13392_3785	2	0	0	0	0	0	0	0	0	1	0	0	0	0	0	0	0	0	0	0	0	0	0	0	0	0	0	0	0	0	0	0	0	0	0	0	0	0	0	0	0	0	0	0	0	0	0	0	0
OSD108_2014-06-20_0m_NPL022_HWI-M02024_112_000000000-ACJ3F_1_2114_22512_16904	1	0	0	0	0	0	0	0	0	1	0	0	0	0	0	0	0	0	0	0	0	0	0	0	0	0	0	0	0	0	0	0	0	0	0	0	0	0	0	0	0	0	0	0	0	0	0	0	0
OSD108_2014-06-20_0m_NPL022_HWI-M02024_112_000000000-ACJ3F_1_2115_14250_21748	2	0	0	0	0	0	0	0	0	1	0	0	0	0	0	0	0	0	0	0	0	0	0	0	0	0	0	0	0	0	0	0	0	0	0	0	0	0	0	0	0	0	0	0	0	0	0	0	0
OSD108_2014-06-20_0m_NPL022_HWI-M02024_112_000000000-ACJ3F_1_2115_19555_20912	37	0	0	0	0	0	0	0	0	1	0	0	0	0	0	0	0	0	0	0	0	0	0	0	0	0	0	0	0	0	0	1	0	0	0	1	0	0	0	1	0	0	0	0	0	0	0	0	0
OSD108_2014-06-20_0m_NPL022_HWI-M02024_112_000000000-ACJ3F_1_2115_24506_6878	1	0	0	0	0	0	0	0	0	1	0	0	0	0	0	0	0	0	0	0	0	0	0	0	0	0	0	0	0	0	0	0	0	0	0	0	0	0	0	0	0	0	0	0	0	0	0	0	0
OSD108_2014-06-20_0m_NPL022_HWI-M02024_112_000000000-ACJ3F_1_2115_9300_10830	1	0	0	0	0	0	0	0	0	1	0	0	0	0	0	0	0	0	0	0	0	0	0	0	0	0	0	0	0	0	0	0	0	0	0	0	0	0	0	0	0	0	0	0	0	0	0	0	0
OSD108_2014-06-20_0m_NPL022_HWI-M02024_112_000000000-ACJ3F_1_2116_12296_7459	10	0	0	0	0	0	0	0	0	10	0	0	0	0	0	0	0	0	0	0	0	0	0	0	0	0	0	0	0	0	0	0	0	0	0	0	0	0	0	0	0	0	0	0	0	0	0	0	0
OSD108_2014-06-20_0m_NPL022_HWI-M02024_112_000000000-ACJ3F_1_2116_15492_7667	2	0	0	0	0	0	0	0	0	2	0	0	0	0	0	0	0	0	0	0	0	0	0	0	0	0	0	0	0	0	0	0	0	0	0	0	0	0	0	0	0	0	0	0	0	0	0	0	0
OSD108_2014-06-20_0m_NPL022_HWI-M02024_112_000000000-ACJ3F_1_2116_21420_16027	1	0	0	0	0	0	0	0	0	1	0	0	0	0	0	0	0	0	0	0	0	0	0	0	0	0	0	0	0	0	0	0	0	0	0	0	0	0	0	0	0	0	0	0	0	0	0	0	0
OSD108_2014-06-20_0m_NPL022_HWI-M02024_112_000000000-ACJ3F_1_2116_24458_22804	1	0	0	0	0	0	0	0	0	1	0	0	0	0	0	0	0	0	0	0	0	0	0	0	0	0	0	0	0	0	0	0	0	0	0	0	0	0	0	0	0	0	0	0	0	0	0	0	0
OSD108_2014-06-20_0m_NPL022_HWI-M02024_112_000000000-ACJ3F_1_2116_25728_8275	1	0	0	0	0	0	0	0	0	1	0	0	0	0	0	0	0	0	0	0	0	0	0	0	0	0	0	0	0	0	0	0	0	0	0	0	0	0	0	0	0	0	0	0	0	0	0	0	0
OSD108_2014-06-20_0m_NPL022_HWI-M02024_112_000000000-ACJ3F_1_2116_3466_19701	1	0	0	0	0	0	0	0	0	1	0	0	0	0	0	0	0	0	0	0	0	0	0	0	0	0	0	0	0	0	0	0	0	0	0	0	0	0	0	0	0	0	0	0	0	0	0	0	0
OSD108_2014-06-20_0m_NPL022_HWI-M02024_112_000000000-ACJ3F_1_2116_7225_8014	3	0	0	0	0	0	0	0	0	1	0	0	0	0	0	0	0	0	0	0	0	0	0	0	0	0	0	0	0	0	0	0	0	0	0	0	0	0	0	0	0	0	0	0	0	0	0	0	0
OSD108_2014-06-20_0m_NPL022_HWI-M02024_112_000000000-ACJ3F_1_2116_9050_3281	1	0	0	0	0	0	0	0	0	1	0	0	0	0	0	0	0	0	0	0	0	0	0	0	0	0	0	0	0	0	0	0	0	0	0	0	0	0	0	0	0	0	0	0	0	0	0	0	0
OSD108_2014-06-20_0m_NPL022_HWI-M02024_112_000000000-ACJ3F_1_2117_18353_21917	1	0	0	0	0	0	0	0	0	1	0	0	0	0	0	0	0	0	0	0	0	0	0	0	0	0	0	0	0	0	0	0	0	0	0	0	0	0	0	0	0	0	0	0	0	0	0	0	0
OSD108_2014-06-20_0m_NPL022_HWI-M02024_112_000000000-ACJ3F_1_2117_5398_18430	1	0	0	0	0	0	0	0	0	1	0	0	0	0	0	0	0	0	0	0	0	0	0	0	0	0	0	0	0	0	0	0	0	0	0	0	0	0	0	0	0	0	0	0	0	0	0	0	0
OSD108_2014-06-20_0m_NPL022_HWI-M02024_112_000000000-ACJ3F_1_2117_8434_21072	2	0	0	0	0	0	0	0	0	1	0	0	0	0	0	0	0	0	0	0	0	0	0	0	0	0	0	0	0	0	0	0	0	0	0	0	0	0	0	0	0	0	0	0	0	0	0	0	0
OSD108_2014-06-20_0m_NPL022_HWI-M02024_112_000000000-ACJ3F_1_2118_17588_19131	3	0	0	0	0	0	0	0	0	3	0	0	0	0	0	0	0	0	0	0	0	0	0	0	0	0	0	0	0	0	0	0	0	0	0	0	0	0	0	0	0	0	0	0	0	0	0	0	0
OSD108_2014-06-20_0m_NPL022_HWI-M02024_112_000000000-ACJ3F_1_2118_18606_9779	6	0	0	0	0	0	0	0	0	1	0	0	0	0	0	0	0	0	0	0	0	0	0	0	0	0	0	0	0	0	0	0	0	0	0	0	0	0	0	0	0	0	0	0	0	0	0	0	0
OSD108_2014-06-20_0m_NPL022_HWI-M02024_112_000000000-ACJ3F_1_2118_19347_11677	2	0	0	0	0	0	0	0	0	1	0	0	0	0	0	0	0	0	0	0	0	0	0	0	0	0	0	0	0	0	0	0	0	0	0	0	0	0	0	0	0	0	0	0	0	0	0	0	0
OSD108_2014-06-20_0m_NPL022_HWI-M02024_112_000000000-ACJ3F_1_2118_4154_8206	1	0	0	0	0	0	0	0	0	1	0	0	0	0	0	0	0	0	0	0	0	0	0	0	0	0	0	0	0	0	0	0	0	0	0	0	0	0	0	0	0	0	0	0	0	0	0	0	0
OSD108_2014-06-20_0m_NPL022_HWI-M02024_112_000000000-ACJ3F_1_2118_8584_2070	1	0	0	0	0	0	0	0	0	1	0	0	0	0	0	0	0	0	0	0	0	0	0	0	0	0	0	0	0	0	0	0	0	0	0	0	0	0	0	0	0	0	0	0	0	0	0	0	0
OSD108_2014-06-20_0m_NPL022_HWI-M02024_112_000000000-ACJ3F_1_2119_11702_4626	1	0	0	0	0	0	0	0	0	1	0	0	0	0	0	0	0	0	0	0	0	0	0	0	0	0	0	0	0	0	0	0	0	0	0	0	0	0	0	0	0	0	0	0	0	0	0	0	0
OSD108_2014-06-20_0m_NPL022_HWI-M02024_112_000000000-ACJ3F_1_2119_22053_12413	13	0	0	0	0	0	0	0	0	1	0	0	0	0	0	0	0	0	0	0	0	0	0	0	0	0	0	0	0	0	0	0	0	0	0	0	0	0	0	0	0	0	0	0	0	0	0	0	0
OSD109_2014-06-20_0m_NPL022_HWI-M02024_112_000000000-ACJ3F_1_1101_12365_13076	4	0	0	0	0	0	0	0	0	0	1	0	0	0	0	0	0	0	0	0	0	0	0	0	0	0	0	0	0	0	0	0	0	0	0	0	0	0	0	0	0	0	0	0	0	0	0	0	0
OSD109_2014-06-20_0m_NPL022_HWI-M02024_112_000000000-ACJ3F_1_1101_14630_16594	1	0	0	0	0	0	0	0	0	0	1	0	0	0	0	0	0	0	0	0	0	0	0	0	0	0	0	0	0	0	0	0	0	0	0	0	0	0	0	0	0	0	0	0	0	0	0	0	0
OSD109_2014-06-20_0m_NPL022_HWI-M02024_112_000000000-ACJ3F_1_1101_21782_18487	3	0	0	0	0	0	0	0	0	0	1	0	0	0	0	0	0	0	0	0	0	0	0	0	0	0	0	0	0	0	0	0	0	0	0	0	0	0	0	0	0	0	0	0	0	0	0	0	0
OSD109_2014-06-20_0m_NPL022_HWI-M02024_112_000000000-ACJ3F_1_1101_5614_18095	4	0	0	0	0	0	0	0	0	0	1	0	0	0	0	0	0	0	0	0	0	0	0	0	0	0	0	0	0	0	0	1	0	0	0	0	0	0	0	0	0	0	0	0	0	0	0	0	0
OSD109_2014-06-20_0m_NPL022_HWI-M02024_112_000000000-ACJ3F_1_1101_7678_19036	11	0	0	0	0	0	0	0	0	0	2	0	0	0	0	0	0	0	0	0	0	0	0	0	0	0	0	0	0	0	0	0	0	0	0	0	0	0	0	0	0	0	0	0	0	0	0	0	0
OSD109_2014-06-20_0m_NPL022_HWI-M02024_112_000000000-ACJ3F_1_1102_15618_5201	1	0	0	0	0	0	0	0	0	0	1	0	0	0	0	0	0	0	0	0	0	0	0	0	0	0	0	0	0	0	0	0	0	0	0	0	0	0	0	0	0	0	0	0	0	0	0	0	0
OSD109_2014-06-20_0m_NPL022_HWI-M02024_112_000000000-ACJ3F_1_1102_15772_15997	1	0	0	0	0	0	0	0	0	0	1	0	0	0	0	0	0	0	0	0	0	0	0	0	0	0	0	0	0	0	0	0	0	0	0	0	0	0	0	0	0	0	0	0	0	0	0	0	0
OSD109_2014-06-20_0m_NPL022_HWI-M02024_112_000000000-ACJ3F_1_1102_20847_22755	1	0	0	0	0	0	0	0	0	0	1	0	0	0	0	0	0	0	0	0	0	0	0	0	0	0	0	0	0	0	0	0	0	0	0	0	0	0	0	0	0	0	0	0	0	0	0	0	0
OSD109_2014-06-20_0m_NPL022_HWI-M02024_112_000000000-ACJ3F_1_1102_26166_8999	5	0	0	0	0	0	0	0	0	0	1	0	0	1	0	0	0	0	0	0	0	0	0	0	0	0	0	0	0	0	0	0	0	0	0	0	0	0	0	0	0	0	0	0	0	0	0	0	0
OSD109_2014-06-20_0m_NPL022_HWI-M02024_112_000000000-ACJ3F_1_1102_5648_10167	3	0	0	0	0	0	0	0	0	0	1	0	0	0	0	0	0	0	0	0	0	0	0	0	0	0	0	0	0	0	0	0	0	0	0	0	0	0	0	0	0	0	0	0	0	0	0	0	0
OSD109_2014-06-20_0m_NPL022_HWI-M02024_112_000000000-ACJ3F_1_1102_7454_24172	5	0	0	0	0	0	0	0	0	0	1	0	0	0	0	0	0	0	0	0	0	0	0	0	0	0	0	0	0	0	0	0	0	0	0	0	0	0	0	0	0	0	0	0	0	0	0	0	0
OSD109_2014-06-20_0m_NPL022_HWI-M02024_112_000000000-ACJ3F_1_1103_21562_6892	10	0	0	0	0	0	0	0	0	0	2	0	1	0	0	0	0	0	0	0	0	0	0	0	0	0	0	0	0	0	0	0	0	0	0	0	0	0	0	0	0	0	0	0	0	0	0	0	0
OSD109_2014-06-20_0m_NPL022_HWI-M02024_112_000000000-ACJ3F_1_1103_21851_8677	1	0	0	0	0	0	0	0	0	0	1	0	0	0	0	0	0	0	0	0	0	0	0	0	0	0	0	0	0	0	0	0	0	0	0	0	0	0	0	0	0	0	0	0	0	0	0	0	0
OSD109_2014-06-20_0m_NPL022_HWI-M02024_112_000000000-ACJ3F_1_1103_24146_19041	4	0	0	0	0	0	0	0	0	0	1	0	0	0	0	0	0	0	1	0	0	0	0	0	0	0	0	0	0	0	0	0	0	0	0	0	0	0	0	0	0	0	0	0	0	0	0	0	0
OSD109_2014-06-20_0m_NPL022_HWI-M02024_112_000000000-ACJ3F_1_1103_26256_4119	7	0	0	0	0	0	0	0	0	0	1	0	0	0	0	0	0	0	0	0	0	0	0	0	0	0	0	0	0	0	0	0	0	0	0	0	0	0	0	0	0	0	0	0	0	0	0	0	0
OSD109_2014-06-20_0m_NPL022_HWI-M02024_112_000000000-ACJ3F_1_1103_8977_17556	1	0	0	0	0	0	0	0	0	0	1	0	0	0	0	0	0	0	0	0	0	0	0	0	0	0	0	0	0	0	0	0	0	0	0	0	0	0	0	0	0	0	0	0	0	0	0	0	0
OSD109_2014-06-20_0m_NPL022_HWI-M02024_112_000000000-ACJ3F_1_1104_12026_13087	3	0	0	0	0	0	0	0	0	0	1	0	0	0	0	0	0	0	0	0	0	0	0	0	0	0	0	0	0	0	0	0	0	0	0	0	0	0	0	0	0	0	0	0	0	0	0	0	0
OSD109_2014-06-20_0m_NPL022_HWI-M02024_112_000000000-ACJ3F_1_1104_24951_6943	1	0	0	0	0	0	0	0	0	0	1	0	0	0	0	0	0	0	0	0	0	0	0	0	0	0	0	0	0	0	0	0	0	0	0	0	0	0	0	0	0	0	0	0	0	0	0	0	0
OSD109_2014-06-20_0m_NPL022_HWI-M02024_112_000000000-ACJ3F_1_1104_7671_10573	1	0	0	0	0	0	0	0	0	0	1	0	0	0	0	0	0	0	0	0	0	0	0	0	0	0	0	0	0	0	0	0	0	0	0	0	0	0	0	0	0	0	0	0	0	0	0	0	0
OSD109_2014-06-20_0m_NPL022_HWI-M02024_112_000000000-ACJ3F_1_1104_9052_12268	14	0	0	0	0	0	0	0	0	0	1	0	1	0	0	0	0	0	0	0	0	0	0	0	0	0	0	0	0	0	0	0	0	0	0	0	0	0	0	0	0	0	0	0	0	0	0	0	0
OSD109_2014-06-20_0m_NPL022_HWI-M02024_112_000000000-ACJ3F_1_1105_6988_8799	2	0	0	0	0	0	0	0	0	0	1	0	0	0	0	0	0	0	0	0	0	0	0	0	0	0	0	0	0	0	0	0	0	0	0	0	0	0	0	0	0	0	0	0	0	0	0	0	0
OSD109_2014-06-20_0m_NPL022_HWI-M02024_112_000000000-ACJ3F_1_1106_10894_18548	7	0	0	0	0	0	0	0	0	0	2	0	0	0	0	0	0	0	0	0	0	0	0	0	0	0	0	0	0	0	0	0	0	0	0	0	0	0	0	0	0	0	0	0	0	0	0	0	0
OSD109_2014-06-20_0m_NPL022_HWI-M02024_112_000000000-ACJ3F_1_1106_20597_16170	7	0	0	0	0	0	0	0	0	0	1	0	0	0	0	0	0	0	0	0	0	0	0	0	0	0	0	0	0	0	0	0	0	0	0	0	0	0	0	0	0	0	0	0	0	0	0	0	0
OSD109_2014-06-20_0m_NPL022_HWI-M02024_112_000000000-ACJ3F_1_1107_14168_14483	10	0	0	0	0	0	0	0	0	0	2	0	0	0	0	0	0	0	0	0	0	0	0	0	0	0	0	0	0	0	0	0	0	0	0	1	0	0	0	0	0	0	0	0	0	0	0	0	0
OSD109_2014-06-20_0m_NPL022_HWI-M02024_112_000000000-ACJ3F_1_1107_21552_8893	4	0	0	0	0	0	0	0	0	0	1	0	0	0	0	0	0	0	0	0	0	0	0	0	0	0	0	0	0	0	0	0	0	0	0	0	0	0	0	0	0	0	0	0	0	0	0	0	0
OSD109_2014-06-20_0m_NPL022_HWI-M02024_112_000000000-ACJ3F_1_1108_13070_14344	7	0	0	0	0	0	0	0	0	0	1	0	0	0	0	0	0	0	1	0	0	0	0	0	0	0	0	0	0	0	0	0	0	0	0	0	0	0	0	0	0	0	0	0	0	0	0	0	0
OSD109_2014-06-20_0m_NPL022_HWI-M02024_112_000000000-ACJ3F_1_1109_27349_8784	1	0	0	0	0	0	0	0	0	0	1	0	0	0	0	0	0	0	0	0	0	0	0	0	0	0	0	0	0	0	0	0	0	0	0	0	0	0	0	0	0	0	0	0	0	0	0	0	0
OSD109_2014-06-20_0m_NPL022_HWI-M02024_112_000000000-ACJ3F_1_1109_7484_2887	1	0	0	0	0	0	0	0	0	0	1	0	0	0	0	0	0	0	0	0	0	0	0	0	0	0	0	0	0	0	0	0	0	0	0	0	0	0	0	0	0	0	0	0	0	0	0	0	0
OSD109_2014-06-20_0m_NPL022_HWI-M02024_112_000000000-ACJ3F_1_1110_14806_19708	1	0	0	0	0	0	0	0	0	0	1	0	0	0	0	0	0	0	0	0	0	0	0	0	0	0	0	0	0	0	0	0	0	0	0	0	0	0	0	0	0	0	0	0	0	0	0	0	0
OSD109_2014-06-20_0m_NPL022_HWI-M02024_112_000000000-ACJ3F_1_1110_16399_4338	7	0	0	0	0	0	0	0	0	0	2	0	0	0	0	0	0	0	0	0	0	0	0	0	0	0	0	0	0	0	0	0	0	0	0	1	0	0	0	1	0	0	0	0	0	0	0	0	0
OSD109_2014-06-20_0m_NPL022_HWI-M02024_112_000000000-ACJ3F_1_1110_7180_5347	1411	0	0	0	0	0	0	0	0	0	1	3	0	0	0	0	0	0	0	0	0	0	0	0	0	0	0	0	0	0	1	0	0	0	0	54	0	0	0	0	8	0	0	0	0	0	0	0	0
OSD109_2014-06-20_0m_NPL022_HWI-M02024_112_000000000-ACJ3F_1_1111_13834_5738	1	0	0	0	0	0	0	0	0	0	1	0	0	0	0	0	0	0	0	0	0	0	0	0	0	0	0	0	0	0	0	0	0	0	0	0	0	0	0	0	0	0	0	0	0	0	0	0	0
OSD109_2014-06-20_0m_NPL022_HWI-M02024_112_000000000-ACJ3F_1_1111_22330_10922	4	0	0	0	0	0	0	0	0	0	1	0	0	0	0	0	0	0	0	0	0	0	0	0	0	0	0	0	0	0	0	0	0	0	0	0	0	0	0	0	0	0	0	0	0	0	0	0	0
OSD109_2014-06-20_0m_NPL022_HWI-M02024_112_000000000-ACJ3F_1_1112_26335_16934	49	0	0	0	0	0	0	0	0	0	1	0	0	0	0	0	0	0	0	0	0	0	0	0	0	0	0	0	0	0	0	0	0	0	0	0	0	0	0	1	0	0	0	0	0	0	0	0	0
OSD109_2014-06-20_0m_NPL022_HWI-M02024_112_000000000-ACJ3F_1_1113_28084_6688	1	0	0	0	0	0	0	0	0	0	1	0	0	0	0	0	0	0	0	0	0	0	0	0	0	0	0	0	0	0	0	0	0	0	0	0	0	0	0	0	0	0	0	0	0	0	0	0	0
OSD109_2014-06-20_0m_NPL022_HWI-M02024_112_000000000-ACJ3F_1_1113_9089_2129	1	0	0	0	0	0	0	0	0	0	1	0	0	0	0	0	0	0	0	0	0	0	0	0	0	0	0	0	0	0	0	0	0	0	0	0	0	0	0	0	0	0	0	0	0	0	0	0	0
OSD109_2014-06-20_0m_NPL022_HWI-M02024_112_000000000-ACJ3F_1_1114_10124_20843	1	0	0	0	0	0	0	0	0	0	1	0	0	0	0	0	0	0	0	0	0	0	0	0	0	0	0	0	0	0	0	0	0	0	0	0	0	0	0	0	0	0	0	0	0	0	0	0	0
OSD109_2014-06-20_0m_NPL022_HWI-M02024_112_000000000-ACJ3F_1_1114_12500_22417	1	0	0	0	0	0	0	0	0	0	1	0	0	0	0	0	0	0	0	0	0	0	0	0	0	0	0	0	0	0	0	0	0	0	0	0	0	0	0	0	0	0	0	0	0	0	0	0	0
OSD109_2014-06-20_0m_NPL022_HWI-M02024_112_000000000-ACJ3F_1_1114_13878_4934	185	0	0	0	0	0	0	0	0	0	1	98	15	0	0	0	16	0	1	0	0	0	0	0	0	0	0	0	0	0	0	0	0	0	0	1	0	0	0	1	0	0	0	0	0	0	0	0	0
OSD109_2014-06-20_0m_NPL022_HWI-M02024_112_000000000-ACJ3F_1_1114_16042_14150	10	0	0	0	0	0	0	0	0	0	1	0	0	0	0	0	0	0	0	0	0	0	0	0	0	0	0	0	0	0	1	0	0	0	0	0	0	0	0	0	0	0	0	0	0	0	0	0	0
OSD109_2014-06-20_0m_NPL022_HWI-M02024_112_000000000-ACJ3F_1_1114_20177_11649	3	0	0	0	0	0	0	0	0	0	1	0	0	0	0	0	0	0	0	0	0	0	0	0	0	0	0	0	0	0	0	0	0	0	0	0	0	0	0	0	0	0	0	0	0	0	0	0	0
OSD109_2014-06-20_0m_NPL022_HWI-M02024_112_000000000-ACJ3F_1_1114_21920_11124	1	0	0	0	0	0	0	0	0	0	1	0	0	0	0	0	0	0	0	0	0	0	0	0	0	0	0	0	0	0	0	0	0	0	0	0	0	0	0	0	0	0	0	0	0	0	0	0	0
OSD109_2014-06-20_0m_NPL022_HWI-M02024_112_000000000-ACJ3F_1_1114_2357_17374	1	0	0	0	0	0	0	0	0	0	1	0	0	0	0	0	0	0	0	0	0	0	0	0	0	0	0	0	0	0	0	0	0	0	0	0	0	0	0	0	0	0	0	0	0	0	0	0	0
OSD109_2014-06-20_0m_NPL022_HWI-M02024_112_000000000-ACJ3F_1_1114_8597_11108	4	0	0	0	0	0	0	0	0	0	1	0	0	0	0	0	0	0	0	0	0	0	0	0	0	0	0	0	0	0	0	0	0	0	0	0	0	0	0	0	0	0	0	0	0	0	0	0	0
OSD109_2014-06-20_0m_NPL022_HWI-M02024_112_000000000-ACJ3F_1_1114_9135_18912	5	0	0	0	0	0	0	0	0	0	1	0	1	0	0	0	0	0	0	0	0	0	0	0	0	0	0	0	0	0	0	0	0	0	0	0	0	0	0	0	0	0	0	0	0	0	0	0	0
OSD109_2014-06-20_0m_NPL022_HWI-M02024_112_000000000-ACJ3F_1_1115_28366_13789	1	0	0	0	0	0	0	0	0	0	1	0	0	0	0	0	0	0	0	0	0	0	0	0	0	0	0	0	0	0	0	0	0	0	0	0	0	0	0	0	0	0	0	0	0	0	0	0	0
OSD109_2014-06-20_0m_NPL022_HWI-M02024_112_000000000-ACJ3F_1_1115_8550_9201	1	0	0	0	0	0	0	0	0	0	1	0	0	0	0	0	0	0	0	0	0	0	0	0	0	0	0	0	0	0	0	0	0	0	0	0	0	0	0	0	0	0	0	0	0	0	0	0	0
OSD109_2014-06-20_0m_NPL022_HWI-M02024_112_000000000-ACJ3F_1_1115_9860_8989	1	0	0	0	0	0	0	0	0	0	1	0	0	0	0	0	0	0	0	0	0	0	0	0	0	0	0	0	0	0	0	0	0	0	0	0	0	0	0	0	0	0	0	0	0	0	0	0	0
OSD109_2014-06-20_0m_NPL022_HWI-M02024_112_000000000-ACJ3F_1_1116_10137_5463	2	0	0	0	0	0	0	0	0	0	1	0	0	0	0	0	0	0	0	0	0	0	0	0	0	0	0	0	0	0	0	0	0	0	0	0	0	0	0	0	0	0	0	0	0	0	0	0	0
OSD109_2014-06-20_0m_NPL022_HWI-M02024_112_000000000-ACJ3F_1_1116_22520_21409	10	0	0	0	0	0	0	0	0	0	2	0	1	0	0	0	0	0	0	0	0	0	0	0	0	0	0	0	0	0	0	0	0	0	0	0	0	0	0	0	0	0	0	0	0	0	0	0	0
OSD109_2014-06-20_0m_NPL022_HWI-M02024_112_000000000-ACJ3F_1_1116_27403_16473	1	0	0	0	0	0	0	0	0	0	1	0	0	0	0	0	0	0	0	0	0	0	0	0	0	0	0	0	0	0	0	0	0	0	0	0	0	0	0	0	0	0	0	0	0	0	0	0	0
OSD109_2014-06-20_0m_NPL022_HWI-M02024_112_000000000-ACJ3F_1_1116_5942_20836	1	0	0	0	0	0	0	0	0	0	1	0	0	0	0	0	0	0	0	0	0	0	0	0	0	0	0	0	0	0	0	0	0	0	0	0	0	0	0	0	0	0	0	0	0	0	0	0	0
OSD109_2014-06-20_0m_NPL022_HWI-M02024_112_000000000-ACJ3F_1_1117_15346_20430	1	0	0	0	0	0	0	0	0	0	1	0	0	0	0	0	0	0	0	0	0	0	0	0	0	0	0	0	0	0	0	0	0	0	0	0	0	0	0	0	0	0	0	0	0	0	0	0	0
OSD109_2014-06-20_0m_NPL022_HWI-M02024_112_000000000-ACJ3F_1_1117_21193_19277	5	0	0	0	0	0	0	0	0	0	1	0	0	0	0	0	0	0	0	0	0	0	0	0	0	0	0	0	0	0	0	0	0	0	0	0	0	0	0	0	0	0	0	0	0	0	0	0	0
OSD109_2014-06-20_0m_NPL022_HWI-M02024_112_000000000-ACJ3F_1_1117_22777_17576	1	0	0	0	0	0	0	0	0	0	1	0	0	0	0	0	0	0	0	0	0	0	0	0	0	0	0	0	0	0	0	0	0	0	0	0	0	0	0	0	0	0	0	0	0	0	0	0	0
OSD109_2014-06-20_0m_NPL022_HWI-M02024_112_000000000-ACJ3F_1_1117_3775_18589	5	0	0	0	0	0	0	0	0	0	1	0	0	0	0	0	0	0	0	0	0	0	0	0	0	0	0	0	0	0	0	0	0	0	0	0	0	0	0	0	0	0	0	0	0	0	0	0	0
OSD109_2014-06-20_0m_NPL022_HWI-M02024_112_000000000-ACJ3F_1_1119_11225_15076	1	0	0	0	0	0	0	0	0	0	1	0	0	0	0	0	0	0	0	0	0	0	0	0	0	0	0	0	0	0	0	0	0	0	0	0	0	0	0	0	0	0	0	0	0	0	0	0	0
OSD109_2014-06-20_0m_NPL022_HWI-M02024_112_000000000-ACJ3F_1_1119_15325_4284	1	0	0	0	0	0	0	0	0	0	1	0	0	0	0	0	0	0	0	0	0	0	0	0	0	0	0	0	0	0	0	0	0	0	0	0	0	0	0	0	0	0	0	0	0	0	0	0	0
OSD109_2014-06-20_0m_NPL022_HWI-M02024_112_000000000-ACJ3F_1_1119_4840_14083	6	0	0	0	0	0	0	0	0	0	1	0	0	0	0	0	0	0	0	0	0	0	0	0	0	0	0	0	0	0	0	0	0	0	0	0	0	0	0	0	0	0	0	0	0	0	0	0	0
OSD109_2014-06-20_0m_NPL022_HWI-M02024_112_000000000-ACJ3F_1_1119_7626_22818	5	0	0	0	0	0	0	0	0	0	1	0	0	0	0	0	0	0	0	0	0	0	0	0	0	0	0	0	0	0	1	0	0	0	0	0	0	0	0	0	0	0	0	0	0	0	0	0	0
OSD109_2014-06-20_0m_NPL022_HWI-M02024_112_000000000-ACJ3F_1_1119_9697_20690	16	0	0	0	0	0	0	0	0	0	1	0	0	1	0	0	0	0	0	0	0	0	0	0	0	0	0	0	0	0	2	0	0	0	0	1	0	0	0	0	0	0	0	0	0	0	0	0	0
OSD109_2014-06-20_0m_NPL022_HWI-M02024_112_000000000-ACJ3F_1_2102_22216_14795	3	0	0	0	0	0	0	0	0	0	1	0	0	0	0	0	0	0	0	0	0	0	0	0	0	0	0	0	0	0	1	0	0	0	0	0	0	0	0	0	0	0	0	0	0	0	0	0	0
OSD109_2014-06-20_0m_NPL022_HWI-M02024_112_000000000-ACJ3F_1_2103_13200_8030	1	0	0	0	0	0	0	0	0	0	1	0	0	0	0	0	0	0	0	0	0	0	0	0	0	0	0	0	0	0	0	0	0	0	0	0	0	0	0	0	0	0	0	0	0	0	0	0	0
OSD109_2014-06-20_0m_NPL022_HWI-M02024_112_000000000-ACJ3F_1_2103_17096_14743	4	0	0	0	0	0	0	0	0	0	1	0	0	0	0	0	0	0	0	0	0	0	0	0	0	0	0	0	0	0	1	0	0	0	0	0	0	0	0	0	0	0	0	0	0	0	0	0	0
OSD109_2014-06-20_0m_NPL022_HWI-M02024_112_000000000-ACJ3F_1_2103_6221_19054	2	0	0	0	0	0	0	0	0	0	1	0	0	0	0	0	0	0	0	0	0	0	0	0	0	0	0	0	0	0	0	0	0	0	0	0	0	0	0	0	0	0	0	0	0	0	0	0	0
OSD109_2014-06-20_0m_NPL022_HWI-M02024_112_000000000-ACJ3F_1_2104_19613_5043	4	0	0	0	0	0	0	0	0	0	2	0	0	0	0	0	0	0	0	0	0	0	0	0	0	0	0	0	0	0	0	0	0	0	0	0	0	0	0	0	0	0	0	0	0	0	0	0	0
OSD109_2014-06-20_0m_NPL022_HWI-M02024_112_000000000-ACJ3F_1_2104_4999_13181	1	0	0	0	0	0	0	0	0	0	1	0	0	0	0	0	0	0	0	0	0	0	0	0	0	0	0	0	0	0	0	0	0	0	0	0	0	0	0	0	0	0	0	0	0	0	0	0	0
OSD109_2014-06-20_0m_NPL022_HWI-M02024_112_000000000-ACJ3F_1_2104_5798_3450	1	0	0	0	0	0	0	0	0	0	1	0	0	0	0	0	0	0	0	0	0	0	0	0	0	0	0	0	0	0	0	0	0	0	0	0	0	0	0	0	0	0	0	0	0	0	0	0	0
OSD109_2014-06-20_0m_NPL022_HWI-M02024_112_000000000-ACJ3F_1_2104_7331_13210	2	0	0	0	0	0	0	0	0	0	1	0	0	0	0	0	0	0	0	0	0	0	0	0	0	0	0	0	0	0	0	0	0	0	0	0	0	0	0	0	0	0	0	0	0	0	0	0	0
OSD109_2014-06-20_0m_NPL022_HWI-M02024_112_000000000-ACJ3F_1_2105_10289_15929	9	0	0	0	0	0	0	0	0	0	2	0	1	0	0	0	0	0	0	0	0	0	0	0	0	0	0	0	0	0	0	0	0	0	0	0	0	0	0	0	0	0	0	0	0	0	0	0	0
OSD109_2014-06-20_0m_NPL022_HWI-M02024_112_000000000-ACJ3F_1_2105_19352_13782	2	0	0	0	0	0	0	0	0	0	1	0	0	0	0	0	0	0	0	0	0	0	0	0	0	0	0	0	0	0	0	0	0	0	0	0	0	0	0	0	0	0	0	0	0	0	0	0	0
OSD109_2014-06-20_0m_NPL022_HWI-M02024_112_000000000-ACJ3F_1_2105_8081_7994	1	0	0	0	0	0	0	0	0	0	1	0	0	0	0	0	0	0	0	0	0	0	0	0	0	0	0	0	0	0	0	0	0	0	0	0	0	0	0	0	0	0	0	0	0	0	0	0	0
OSD109_2014-06-20_0m_NPL022_HWI-M02024_112_000000000-ACJ3F_1_2106_11937_14622	1	0	0	0	0	0	0	0	0	0	1	0	0	0	0	0	0	0	0	0	0	0	0	0	0	0	0	0	0	0	0	0	0	0	0	0	0	0	0	0	0	0	0	0	0	0	0	0	0
OSD109_2014-06-20_0m_NPL022_HWI-M02024_112_000000000-ACJ3F_1_2106_20207_14122	1	0	0	0	0	0	0	0	0	0	1	0	0	0	0	0	0	0	0	0	0	0	0	0	0	0	0	0	0	0	0	0	0	0	0	0	0	0	0	0	0	0	0	0	0	0	0	0	0
OSD109_2014-06-20_0m_NPL022_HWI-M02024_112_000000000-ACJ3F_1_2106_21755_23705	1	0	0	0	0	0	0	0	0	0	1	0	0	0	0	0	0	0	0	0	0	0	0	0	0	0	0	0	0	0	0	0	0	0	0	0	0	0	0	0	0	0	0	0	0	0	0	0	0
OSD109_2014-06-20_0m_NPL022_HWI-M02024_112_000000000-ACJ3F_1_2106_23039_17174	3	0	0	0	0	0	0	0	0	0	1	0	0	0	0	0	0	0	0	0	0	0	0	0	0	0	0	0	0	0	0	0	0	0	0	0	0	0	0	0	0	0	0	0	0	0	0	0	0
OSD109_2014-06-20_0m_NPL022_HWI-M02024_112_000000000-ACJ3F_1_2106_5639_10431	1	0	0	0	0	0	0	0	0	0	1	0	0	0	0	0	0	0	0	0	0	0	0	0	0	0	0	0	0	0	0	0	0	0	0	0	0	0	0	0	0	0	0	0	0	0	0	0	0
OSD109_2014-06-20_0m_NPL022_HWI-M02024_112_000000000-ACJ3F_1_2107_16482_23286	3	0	0	0	0	0	0	0	0	0	1	0	0	0	0	0	0	0	0	0	0	0	0	0	0	0	0	0	0	0	0	0	0	0	0	0	0	0	0	0	0	0	0	0	0	0	0	0	0
OSD109_2014-06-20_0m_NPL022_HWI-M02024_112_000000000-ACJ3F_1_2107_19262_15779	1	0	0	0	0	0	0	0	0	0	1	0	0	0	0	0	0	0	0	0	0	0	0	0	0	0	0	0	0	0	0	0	0	0	0	0	0	0	0	0	0	0	0	0	0	0	0	0	0
OSD109_2014-06-20_0m_NPL022_HWI-M02024_112_000000000-ACJ3F_1_2107_21107_24612	1	0	0	0	0	0	0	0	0	0	1	0	0	0	0	0	0	0	0	0	0	0	0	0	0	0	0	0	0	0	0	0	0	0	0	0	0	0	0	0	0	0	0	0	0	0	0	0	0
OSD109_2014-06-20_0m_NPL022_HWI-M02024_112_000000000-ACJ3F_1_2107_25762_10864	6	0	0	0	0	0	0	0	0	0	1	0	0	0	0	0	0	0	0	0	0	0	0	0	0	0	0	0	0	0	0	0	0	0	0	0	0	0	0	0	0	0	0	0	0	0	0	0	0
OSD109_2014-06-20_0m_NPL022_HWI-M02024_112_000000000-ACJ3F_1_2107_27748_8737	2	0	0	0	0	0	0	0	0	0	1	0	0	0	0	0	0	0	0	0	0	0	0	0	0	0	0	0	0	0	0	0	0	0	0	0	0	0	0	0	0	0	0	0	0	0	0	0	0
OSD109_2014-06-20_0m_NPL022_HWI-M02024_112_000000000-ACJ3F_1_2108_13196_8586	17	0	0	0	0	0	0	0	0	0	1	0	0	0	0	0	1	0	0	0	0	0	0	0	0	0	0	0	0	0	0	0	0	0	0	0	0	0	0	0	0	0	0	0	0	0	0	0	0
OSD109_2014-06-20_0m_NPL022_HWI-M02024_112_000000000-ACJ3F_1_2108_13581_15985	1	0	0	0	0	0	0	0	0	0	1	0	0	0	0	0	0	0	0	0	0	0	0	0	0	0	0	0	0	0	0	0	0	0	0	0	0	0	0	0	0	0	0	0	0	0	0	0	0
OSD109_2014-06-20_0m_NPL022_HWI-M02024_112_000000000-ACJ3F_1_2108_25165_19493	1	0	0	0	0	0	0	0	0	0	1	0	0	0	0	0	0	0	0	0	0	0	0	0	0	0	0	0	0	0	0	0	0	0	0	0	0	0	0	0	0	0	0	0	0	0	0	0	0
OSD109_2014-06-20_0m_NPL022_HWI-M02024_112_000000000-ACJ3F_1_2109_25309_17365	4	0	0	0	0	0	0	0	0	0	1	0	0	0	0	0	0	0	0	0	0	0	0	0	0	0	0	0	0	0	0	0	0	0	0	0	0	0	0	0	0	0	0	0	0	0	0	0	0
OSD109_2014-06-20_0m_NPL022_HWI-M02024_112_000000000-ACJ3F_1_2110_17498_5436	5	0	0	0	0	0	0	0	0	0	1	0	0	0	0	0	0	0	0	0	0	0	0	0	0	0	0	0	0	0	0	0	0	0	0	0	0	0	0	0	0	0	0	0	0	0	0	0	0
OSD109_2014-06-20_0m_NPL022_HWI-M02024_112_000000000-ACJ3F_1_2110_18335_23312	5	0	0	0	0	0	0	0	0	0	1	0	0	0	0	0	0	0	0	0	0	0	0	0	0	0	0	0	0	0	0	1	0	0	0	0	0	0	0	0	0	0	0	0	0	0	0	0	0
OSD109_2014-06-20_0m_NPL022_HWI-M02024_112_000000000-ACJ3F_1_2110_25116_4203	10	0	0	0	0	0	0	0	0	0	1	0	0	0	0	0	0	0	0	0	0	0	0	0	0	0	0	0	0	0	0	0	0	0	0	0	0	0	0	0	0	0	0	0	0	0	0	0	0
OSD109_2014-06-20_0m_NPL022_HWI-M02024_112_000000000-ACJ3F_1_2111_19980_15744	5	0	0	0	0	0	0	0	0	0	1	0	0	0	0	0	0	0	0	0	0	0	0	0	0	0	0	0	0	0	0	0	0	0	0	0	0	0	0	0	0	0	0	0	0	0	0	0	0
OSD109_2014-06-20_0m_NPL022_HWI-M02024_112_000000000-ACJ3F_1_2111_24363_19566	7	0	0	0	0	0	0	0	0	0	1	0	0	0	0	0	0	0	0	0	0	0	0	0	0	0	0	0	0	0	0	0	0	0	0	0	0	0	0	0	0	0	0	0	0	0	0	0	0
OSD109_2014-06-20_0m_NPL022_HWI-M02024_112_000000000-ACJ3F_1_2112_14090_9383	5	0	0	0	0	0	0	0	0	0	1	0	0	0	0	0	0	0	0	0	0	0	0	0	0	0	0	0	0	0	0	0	0	0	0	1	0	0	0	0	0	0	0	0	0	0	0	0	0
OSD109_2014-06-20_0m_NPL022_HWI-M02024_112_000000000-ACJ3F_1_2112_14511_23214	1	0	0	0	0	0	0	0	0	0	1	0	0	0	0	0	0	0	0	0	0	0	0	0	0	0	0	0	0	0	0	0	0	0	0	0	0	0	0	0	0	0	0	0	0	0	0	0	0
OSD109_2014-06-20_0m_NPL022_HWI-M02024_112_000000000-ACJ3F_1_2112_19443_3023	1	0	0	0	0	0	0	0	0	0	1	0	0	0	0	0	0	0	0	0	0	0	0	0	0	0	0	0	0	0	0	0	0	0	0	0	0	0	0	0	0	0	0	0	0	0	0	0	0
OSD109_2014-06-20_0m_NPL022_HWI-M02024_112_000000000-ACJ3F_1_2112_9180_21610	1	0	0	0	0	0	0	0	0	0	1	0	0	0	0	0	0	0	0	0	0	0	0	0	0	0	0	0	0	0	0	0	0	0	0	0	0	0	0	0	0	0	0	0	0	0	0	0	0
OSD109_2014-06-20_0m_NPL022_HWI-M02024_112_000000000-ACJ3F_1_2113_14810_14985	4	0	0	0	0	0	0	0	0	0	1	0	0	0	0	0	0	0	0	0	0	0	0	0	0	0	0	0	0	0	0	0	0	0	0	0	0	0	0	0	0	0	0	0	0	0	0	0	0
OSD109_2014-06-20_0m_NPL022_HWI-M02024_112_000000000-ACJ3F_1_2113_23821_24265	1	0	0	0	0	0	0	0	0	0	1	0	0	0	0	0	0	0	0	0	0	0	0	0	0	0	0	0	0	0	0	0	0	0	0	0	0	0	0	0	0	0	0	0	0	0	0	0	0
OSD109_2014-06-20_0m_NPL022_HWI-M02024_112_000000000-ACJ3F_1_2113_8934_14534	13	0	0	0	0	0	0	0	0	0	2	0	0	0	0	0	0	0	0	0	0	0	0	0	0	0	0	0	0	0	0	0	0	0	0	0	0	0	0	0	0	0	0	0	0	0	0	0	0
OSD109_2014-06-20_0m_NPL022_HWI-M02024_112_000000000-ACJ3F_1_2114_12267_3259	1	0	0	0	0	0	0	0	0	0	1	0	0	0	0	0	0	0	0	0	0	0	0	0	0	0	0	0	0	0	0	0	0	0	0	0	0	0	0	0	0	0	0	0	0	0	0	0	0
OSD109_2014-06-20_0m_NPL022_HWI-M02024_112_000000000-ACJ3F_1_2114_14791_20768	1	0	0	0	0	0	0	0	0	0	1	0	0	0	0	0	0	0	0	0	0	0	0	0	0	0	0	0	0	0	0	0	0	0	0	0	0	0	0	0	0	0	0	0	0	0	0	0	0
OSD109_2014-06-20_0m_NPL022_HWI-M02024_112_000000000-ACJ3F_1_2114_16650_15035	7	0	0	0	0	0	0	0	0	0	1	0	0	0	0	0	0	0	0	0	0	0	0	0	0	0	0	0	0	0	0	0	0	0	0	0	0	0	0	0	0	0	0	0	0	0	0	0	0
OSD109_2014-06-20_0m_NPL022_HWI-M02024_112_000000000-ACJ3F_1_2114_5626_5484	9	0	0	0	0	0	0	0	0	0	1	0	0	0	0	0	0	0	0	0	0	0	0	0	0	0	0	0	0	0	0	0	0	0	0	0	0	0	0	0	0	0	0	0	0	0	0	0	0
OSD109_2014-06-20_0m_NPL022_HWI-M02024_112_000000000-ACJ3F_1_2115_11584_25011	1	0	0	0	0	0	0	0	0	0	1	0	0	0	0	0	0	0	0	0	0	0	0	0	0	0	0	0	0	0	0	0	0	0	0	0	0	0	0	0	0	0	0	0	0	0	0	0	0
OSD109_2014-06-20_0m_NPL022_HWI-M02024_112_000000000-ACJ3F_1_2115_22963_16667	5	0	0	0	0	0	0	0	0	0	1	0	0	0	0	0	1	0	0	0	0	0	0	0	0	0	0	0	0	0	0	0	0	0	0	0	0	0	0	0	0	0	0	0	0	0	0	0	0
OSD109_2014-06-20_0m_NPL022_HWI-M02024_112_000000000-ACJ3F_1_2115_23388_20606	6	0	0	0	0	0	0	0	0	0	1	0	0	0	0	0	0	0	0	0	0	0	0	0	0	0	0	0	0	0	0	0	0	0	0	0	0	0	0	0	0	0	0	0	0	0	0	0	0
OSD109_2014-06-20_0m_NPL022_HWI-M02024_112_000000000-ACJ3F_1_2116_20957_23571	9	0	0	0	0	0	0	0	0	0	1	0	0	0	0	0	0	0	0	0	0	0	0	0	0	0	0	0	0	0	0	0	0	0	0	0	0	0	0	0	0	0	0	0	0	0	0	0	0
OSD109_2014-06-20_0m_NPL022_HWI-M02024_112_000000000-ACJ3F_1_2116_26041_12492	1	0	0	0	0	0	0	0	0	0	1	0	0	0	0	0	0	0	0	0	0	0	0	0	0	0	0	0	0	0	0	0	0	0	0	0	0	0	0	0	0	0	0	0	0	0	0	0	0
OSD109_2014-06-20_0m_NPL022_HWI-M02024_112_000000000-ACJ3F_1_2116_27163_12926	10	0	0	0	0	0	0	0	0	0	2	0	0	0	0	0	0	0	0	0	0	0	0	0	0	0	0	0	0	0	0	0	0	0	0	0	0	0	0	0	0	0	0	0	0	0	0	0	0
OSD109_2014-06-20_0m_NPL022_HWI-M02024_112_000000000-ACJ3F_1_2116_5606_12521	17	0	0	0	0	0	0	0	0	0	1	0	1	0	0	0	0	0	0	0	0	0	0	0	0	0	0	0	0	0	0	0	0	0	0	1	0	0	0	0	0	0	0	0	0	0	0	0	0
OSD109_2014-06-20_0m_NPL022_HWI-M02024_112_000000000-ACJ3F_1_2117_19950_21919	9	0	0	0	0	0	0	0	0	0	1	0	0	0	0	0	0	0	0	0	0	0	0	0	0	0	0	0	0	0	1	0	0	0	0	0	0	0	0	0	0	0	0	0	0	0	0	0	0
OSD109_2014-06-20_0m_NPL022_HWI-M02024_112_000000000-ACJ3F_1_2117_25211_15001	1	0	0	0	0	0	0	0	0	0	1	0	0	0	0	0	0	0	0	0	0	0	0	0	0	0	0	0	0	0	0	0	0	0	0	0	0	0	0	0	0	0	0	0	0	0	0	0	0
OSD109_2014-06-20_0m_NPL022_HWI-M02024_112_000000000-ACJ3F_1_2117_4089_11659	13	0	0	0	0	0	0	0	0	0	1	0	0	0	0	0	0	0	0	0	0	0	0	0	0	0	0	0	0	0	2	0	0	0	0	0	0	0	0	0	0	0	0	0	0	0	0	0	0
OSD109_2014-06-20_0m_NPL022_HWI-M02024_112_000000000-ACJ3F_1_2117_9476_11377	1	0	0	0	0	0	0	0	0	0	1	0	0	0	0	0	0	0	0	0	0	0	0	0	0	0	0	0	0	0	0	0	0	0	0	0	0	0	0	0	0	0	0	0	0	0	0	0	0
OSD109_2014-06-20_0m_NPL022_HWI-M02024_112_000000000-ACJ3F_1_2117_9582_20778	7	0	0	0	0	0	0	0	0	0	1	0	0	0	0	0	0	0	0	0	0	0	0	0	0	0	0	0	0	0	0	0	0	0	0	0	0	0	0	0	0	0	0	0	0	0	0	0	0
OSD109_2014-06-20_0m_NPL022_HWI-M02024_112_000000000-ACJ3F_1_2118_12327_11112	1	0	0	0	0	0	0	0	0	0	1	0	0	0	0	0	0	0	0	0	0	0	0	0	0	0	0	0	0	0	0	0	0	0	0	0	0	0	0	0	0	0	0	0	0	0	0	0	0
OSD109_2014-06-20_0m_NPL022_HWI-M02024_112_000000000-ACJ3F_1_2118_26190_6299	3	0	0	0	0	0	0	0	0	0	1	0	0	0	0	0	0	0	0	0	0	0	0	0	0	0	0	0	0	0	0	0	0	0	0	0	0	0	0	0	0	0	0	0	0	0	0	0	0
OSD109_2014-06-20_0m_NPL022_HWI-M02024_112_000000000-ACJ3F_1_2118_4082_12327	4	0	0	0	0	0	0	0	0	0	1	0	0	0	0	0	0	0	0	0	0	0	0	0	0	0	0	0	0	0	0	0	0	0	0	0	0	0	0	0	0	0	0	0	0	0	0	0	0
OSD109_2014-06-20_0m_NPL022_HWI-M02024_112_000000000-ACJ3F_1_2119_13462_12085	1	0	0	0	0	0	0	0	0	0	1	0	0	0	0	0	0	0	0	0	0	0	0	0	0	0	0	0	0	0	0	0	0	0	0	0	0	0	0	0	0	0	0	0	0	0	0	0	0
OSD109_2014-06-20_0m_NPL022_HWI-M02024_112_000000000-ACJ3F_1_2119_7622_10697	84	0	0	0	0	0	0	0	0	0	1	0	0	0	0	0	0	0	0	0	0	0	0	0	0	0	0	0	0	0	0	0	0	0	0	0	0	0	0	0	0	0	0	0	0	0	0	0	0
OSD110_2014-06-21_0m_NPL022_HWI-M02024_112_000000000-ACJ3F_1_1101_13793_20017	22	0	0	0	0	0	0	0	0	0	0	3	1	0	0	0	1	0	1	0	0	0	0	0	0	0	0	0	0	0	0	0	0	0	0	0	0	0	0	0	0	0	0	0	0	0	0	0	0
OSD110_2014-06-21_0m_NPL022_HWI-M02024_112_000000000-ACJ3F_1_1101_16405_7118	36	0	0	0	0	0	0	0	0	0	0	2	0	0	0	0	1	0	0	0	0	0	0	0	0	0	0	0	0	0	0	0	0	0	0	0	0	0	0	1	0	0	0	0	0	0	0	0	0
OSD110_2014-06-21_0m_NPL022_HWI-M02024_112_000000000-ACJ3F_1_1101_18331_22901	1	0	0	0	0	0	0	0	0	0	0	1	0	0	0	0	0	0	0	0	0	0	0	0	0	0	0	0	0	0	0	0	0	0	0	0	0	0	0	0	0	0	0	0	0	0	0	0	0
OSD110_2014-06-21_0m_NPL022_HWI-M02024_112_000000000-ACJ3F_1_1101_18851_13771	1	0	0	0	0	0	0	0	0	0	0	1	0	0	0	0	0	0	0	0	0	0	0	0	0	0	0	0	0	0	0	0	0	0	0	0	0	0	0	0	0	0	0	0	0	0	0	0	0
OSD110_2014-06-21_0m_NPL022_HWI-M02024_112_000000000-ACJ3F_1_1101_19442_8501	25	0	0	0	0	0	0	0	0	0	0	2	1	0	0	0	0	0	0	0	0	0	0	0	0	0	0	0	0	0	0	0	0	0	0	0	0	0	1	0	0	0	0	0	0	0	0	0	0
OSD110_2014-06-21_0m_NPL022_HWI-M02024_112_000000000-ACJ3F_1_1101_20069_6892	6	0	0	0	0	0	0	0	0	0	0	1	0	0	0	0	0	0	0	0	0	0	0	0	0	0	0	0	0	0	0	0	0	0	0	0	0	0	0	0	0	0	0	0	0	0	0	0	0
OSD110_2014-06-21_0m_NPL022_HWI-M02024_112_000000000-ACJ3F_1_1101_28329_10315	12	0	0	0	0	0	0	0	0	0	0	2	0	0	0	0	0	0	1	0	0	0	0	0	0	0	0	0	0	0	1	0	0	0	0	0	0	0	0	0	0	0	0	0	0	0	0	0	0
OSD110_2014-06-21_0m_NPL022_HWI-M02024_112_000000000-ACJ3F_1_1101_5409_13079	20	0	0	0	0	0	0	0	0	0	0	2	0	0	0	0	0	0	0	0	0	1	0	0	0	0	0	0	0	0	0	0	0	0	0	0	0	0	0	0	0	0	0	0	0	0	0	1	0
OSD110_2014-06-21_0m_NPL022_HWI-M02024_112_000000000-ACJ3F_1_1101_7593_8935	15	0	0	0	0	0	0	0	0	0	0	1	0	0	0	0	1	0	0	0	1	0	0	0	0	0	0	0	0	0	0	0	0	0	0	0	0	0	0	0	0	0	0	0	0	0	0	0	0
OSD110_2014-06-21_0m_NPL022_HWI-M02024_112_000000000-ACJ3F_1_1102_14674_19002	10	0	0	0	0	0	0	0	0	0	0	1	0	0	0	0	0	0	0	0	0	0	0	0	0	0	0	0	0	0	0	0	0	0	0	0	0	0	0	0	0	0	0	0	0	0	0	0	0
OSD110_2014-06-21_0m_NPL022_HWI-M02024_112_000000000-ACJ3F_1_1102_15579_13526	10	0	0	0	0	0	0	0	0	0	0	1	0	0	0	0	1	0	0	0	0	0	0	0	0	0	0	0	0	0	0	0	0	0	0	0	0	0	0	1	0	0	0	0	0	0	0	0	0
OSD110_2014-06-21_0m_NPL022_HWI-M02024_112_000000000-ACJ3F_1_1102_5390_12460	1	0	0	0	0	0	0	0	0	0	0	1	0	0	0	0	0	0	0	0	0	0	0	0	0	0	0	0	0	0	0	0	0	0	0	0	0	0	0	0	0	0	0	0	0	0	0	0	0
OSD110_2014-06-21_0m_NPL022_HWI-M02024_112_000000000-ACJ3F_1_1102_6279_18905	15	0	0	0	0	0	0	0	0	0	0	1	0	0	0	0	0	0	1	0	0	0	0	0	0	0	0	0	0	0	1	0	0	0	0	0	0	0	0	0	0	0	0	0	0	0	0	0	0
OSD110_2014-06-21_0m_NPL022_HWI-M02024_112_000000000-ACJ3F_1_1103_10686_13416	7	0	0	0	0	0	0	0	0	0	0	1	0	0	0	0	0	0	0	0	0	0	0	0	0	0	0	0	0	0	0	0	0	0	0	0	0	0	0	0	0	0	0	0	0	0	0	0	0
OSD110_2014-06-21_0m_NPL022_HWI-M02024_112_000000000-ACJ3F_1_1103_12825_7582	32	0	0	0	0	0	0	0	0	0	0	2	0	0	0	1	0	0	0	0	0	1	0	0	0	0	0	0	0	0	0	0	0	0	0	0	0	0	0	2	0	0	0	0	0	0	1	2	0
OSD110_2014-06-21_0m_NPL022_HWI-M02024_112_000000000-ACJ3F_1_1103_13769_3059	1	0	0	0	0	0	0	0	0	0	0	1	0	0	0	0	0	0	0	0	0	0	0	0	0	0	0	0	0	0	0	0	0	0	0	0	0	0	0	0	0	0	0	0	0	0	0	0	0
OSD110_2014-06-21_0m_NPL022_HWI-M02024_112_000000000-ACJ3F_1_1103_15528_20274	1	0	0	0	0	0	0	0	0	0	0	1	0	0	0	0	0	0	0	0	0	0	0	0	0	0	0	0	0	0	0	0	0	0	0	0	0	0	0	0	0	0	0	0	0	0	0	0	0
OSD110_2014-06-21_0m_NPL022_HWI-M02024_112_000000000-ACJ3F_1_1103_18489_13043	29	0	0	0	0	0	0	0	0	0	0	3	3	0	0	0	3	0	2	0	0	0	0	0	0	0	0	0	0	0	0	0	0	0	0	0	0	0	0	0	0	0	0	0	0	0	0	0	0
OSD110_2014-06-21_0m_NPL022_HWI-M02024_112_000000000-ACJ3F_1_1103_19511_15260	13	0	0	0	0	0	0	0	0	0	0	1	0	0	0	0	0	0	0	0	0	0	0	0	0	0	0	0	0	0	0	0	0	0	0	0	0	0	0	0	0	0	0	0	0	0	0	1	0
OSD110_2014-06-21_0m_NPL022_HWI-M02024_112_000000000-ACJ3F_1_1103_20149_11656	8	0	0	0	0	0	0	0	0	0	0	4	0	0	0	0	0	0	1	0	0	0	0	0	0	0	0	0	0	0	0	0	0	0	0	0	0	0	0	0	0	0	0	0	0	0	0	0	0
OSD110_2014-06-21_0m_NPL022_HWI-M02024_112_000000000-ACJ3F_1_1103_22590_12548	5	0	0	0	0	0	0	0	0	0	0	1	0	0	0	0	0	0	0	0	0	0	0	0	0	0	0	0	0	0	0	0	0	0	0	0	0	0	0	0	0	0	0	0	0	0	0	0	0
OSD110_2014-06-21_0m_NPL022_HWI-M02024_112_000000000-ACJ3F_1_1103_22844_16219	6	0	0	0	0	0	0	0	0	0	0	1	0	0	0	0	0	0	0	1	0	0	0	0	0	0	0	0	0	0	0	0	0	0	0	0	0	0	0	0	0	0	0	0	0	0	0	0	0
OSD110_2014-06-21_0m_NPL022_HWI-M02024_112_000000000-ACJ3F_1_1103_24659_15870	8	0	0	0	0	0	0	0	0	0	0	1	0	0	0	0	0	0	1	0	0	0	0	0	0	0	0	0	0	0	0	0	0	0	0	0	0	0	0	0	0	0	0	0	0	0	0	0	0
OSD110_2014-06-21_0m_NPL022_HWI-M02024_112_000000000-ACJ3F_1_1103_3668_8629	16	0	0	0	0	0	0	0	0	0	0	3	0	0	0	0	0	0	0	0	0	0	0	0	0	0	0	0	0	0	0	0	0	0	0	0	0	0	0	0	0	0	1	0	0	0	0	0	0
OSD110_2014-06-21_0m_NPL022_HWI-M02024_112_000000000-ACJ3F_1_1103_6086_11813	2	0	0	0	0	0	0	0	0	0	0	1	0	0	0	0	0	0	0	0	0	0	0	0	0	0	0	0	0	0	0	0	0	0	0	0	0	0	0	0	0	0	0	0	0	0	0	0	0
OSD110_2014-06-21_0m_NPL022_HWI-M02024_112_000000000-ACJ3F_1_1103_6305_11543	21	0	0	0	0	0	0	0	0	0	0	1	0	0	0	0	0	0	1	0	0	0	0	0	0	0	0	0	0	0	0	0	0	0	0	0	0	0	0	0	0	0	0	0	0	0	0	0	0
OSD110_2014-06-21_0m_NPL022_HWI-M02024_112_000000000-ACJ3F_1_1103_6991_18174	13	0	0	0	0	0	0	0	0	0	0	1	0	0	0	0	0	0	0	0	0	0	0	0	0	0	0	0	0	0	0	0	0	0	0	0	0	0	0	0	0	0	0	0	0	0	0	0	0
OSD110_2014-06-21_0m_NPL022_HWI-M02024_112_000000000-ACJ3F_1_1104_10123_13580	11	0	0	0	0	0	0	0	0	0	0	1	0	0	0	0	0	0	1	0	0	1	0	0	0	0	0	0	0	0	0	0	0	0	0	0	0	0	0	0	0	0	0	0	0	0	0	0	0
OSD110_2014-06-21_0m_NPL022_HWI-M02024_112_000000000-ACJ3F_1_1104_14066_4090	8	0	0	0	0	0	0	0	0	0	0	1	0	0	0	0	0	0	1	0	0	0	0	0	0	0	0	0	0	0	0	0	0	0	0	0	0	0	0	0	0	0	0	0	0	0	0	0	0
OSD110_2014-06-21_0m_NPL022_HWI-M02024_112_000000000-ACJ3F_1_1104_15755_6340	5	0	0	0	0	0	0	0	0	0	0	1	1	0	0	0	0	0	0	0	0	0	0	0	0	0	0	0	0	0	0	0	0	0	0	0	0	0	0	0	0	0	0	0	0	0	0	0	0
OSD110_2014-06-21_0m_NPL022_HWI-M02024_112_000000000-ACJ3F_1_1104_16412_4884	9	0	0	0	0	0	0	0	0	0	0	2	0	0	0	0	0	0	1	0	0	0	0	0	0	0	0	0	0	0	0	0	0	0	0	0	0	0	0	0	0	0	0	0	0	0	0	0	0
OSD110_2014-06-21_0m_NPL022_HWI-M02024_112_000000000-ACJ3F_1_1104_17233_15724	22	0	0	0	0	0	0	0	0	0	0	1	0	0	0	0	2	0	1	0	0	0	0	0	0	0	0	0	0	0	0	0	0	0	0	0	0	0	0	0	0	0	0	0	0	0	0	1	0
OSD110_2014-06-21_0m_NPL022_HWI-M02024_112_000000000-ACJ3F_1_1104_22179_10298	10	0	0	0	0	0	0	0	0	0	0	1	0	0	0	0	2	0	0	0	0	0	0	0	0	0	0	0	0	0	0	0	0	0	0	0	0	0	0	0	0	0	0	0	0	0	0	0	0
OSD110_2014-06-21_0m_NPL022_HWI-M02024_112_000000000-ACJ3F_1_1104_22705_6018	2	0	0	0	0	0	0	0	0	0	0	1	0	0	0	0	0	0	0	0	0	0	0	0	0	0	0	0	0	0	0	0	0	0	0	0	0	0	0	0	0	0	0	0	0	0	0	0	0
OSD110_2014-06-21_0m_NPL022_HWI-M02024_112_000000000-ACJ3F_1_1104_27024_12141	16	0	0	0	0	0	0	0	0	0	0	2	0	0	0	0	0	0	1	1	0	0	0	0	0	0	0	0	0	0	0	0	0	0	0	0	0	0	0	1	0	0	0	0	0	0	0	0	0
OSD110_2014-06-21_0m_NPL022_HWI-M02024_112_000000000-ACJ3F_1_1104_2751_14374	21	0	0	0	0	0	0	0	0	0	0	3	1	1	0	0	1	0	0	0	0	1	0	0	0	0	0	0	0	0	0	0	0	0	0	0	0	1	0	0	0	0	0	0	0	0	0	0	0
OSD110_2014-06-21_0m_NPL022_HWI-M02024_112_000000000-ACJ3F_1_1104_6734_14772	15	0	0	0	0	0	0	0	0	0	0	3	0	0	0	0	0	0	0	0	0	1	0	0	0	0	0	0	0	0	0	0	0	0	0	0	0	0	0	0	0	0	0	0	0	0	0	0	0
OSD110_2014-06-21_0m_NPL022_HWI-M02024_112_000000000-ACJ3F_1_1104_6955_16684	9	0	0	0	0	0	0	0	0	0	0	2	0	0	0	0	1	0	0	0	0	0	0	0	0	0	0	0	0	0	0	0	0	0	0	1	0	0	0	0	0	0	0	0	0	0	0	0	0
OSD110_2014-06-21_0m_NPL022_HWI-M02024_112_000000000-ACJ3F_1_1104_8075_4111	1	0	0	0	0	0	0	0	0	0	0	1	0	0	0	0	0	0	0	0	0	0	0	0	0	0	0	0	0	0	0	0	0	0	0	0	0	0	0	0	0	0	0	0	0	0	0	0	0
OSD110_2014-06-21_0m_NPL022_HWI-M02024_112_000000000-ACJ3F_1_1104_9142_7193	77	0	0	0	0	0	0	0	0	0	0	4	7	0	0	0	5	0	1	0	0	1	0	0	0	0	0	0	0	0	2	0	0	0	0	0	0	0	0	1	0	0	0	0	0	0	1	0	0
OSD110_2014-06-21_0m_NPL022_HWI-M02024_112_000000000-ACJ3F_1_1105_11093_9957	10	0	0	0	0	0	0	0	0	0	0	1	0	0	0	0	0	1	0	0	0	0	0	0	0	0	0	0	0	0	0	0	0	0	0	0	0	0	0	0	0	0	0	0	0	0	0	0	0
OSD110_2014-06-21_0m_NPL022_HWI-M02024_112_000000000-ACJ3F_1_1105_11470_11346	11	0	0	0	0	0	0	0	0	0	0	1	0	0	0	0	1	0	0	0	2	0	0	0	0	0	0	0	0	0	0	0	0	0	0	0	0	0	0	0	0	0	0	0	0	0	0	0	0
OSD110_2014-06-21_0m_NPL022_HWI-M02024_112_000000000-ACJ3F_1_1105_13320_5895	11	0	0	0	0	0	0	0	0	0	0	2	0	0	0	0	1	0	1	0	0	0	0	0	0	0	0	0	0	0	0	0	0	0	0	0	0	0	0	0	0	0	0	0	0	0	0	0	0
OSD110_2014-06-21_0m_NPL022_HWI-M02024_112_000000000-ACJ3F_1_1105_13962_5252	15	0	0	0	0	0	0	0	0	0	0	3	0	0	0	0	0	0	1	0	0	0	0	0	0	0	0	0	0	0	1	0	1	0	0	0	0	0	0	0	0	0	0	0	0	0	0	0	0
OSD110_2014-06-21_0m_NPL022_HWI-M02024_112_000000000-ACJ3F_1_1105_17322_17049	10	0	0	0	0	0	0	0	0	0	0	1	0	0	0	0	0	0	0	0	0	0	0	0	0	0	0	0	0	0	1	0	0	0	0	0	0	0	0	0	0	0	0	0	0	0	0	0	0
OSD110_2014-06-21_0m_NPL022_HWI-M02024_112_000000000-ACJ3F_1_1105_20254_20101	2	0	0	0	0	0	0	0	0	0	0	1	0	0	0	0	0	0	0	0	0	0	0	0	0	0	0	0	0	0	0	0	0	0	0	0	0	0	0	0	0	0	0	0	0	0	0	0	0
OSD110_2014-06-21_0m_NPL022_HWI-M02024_112_000000000-ACJ3F_1_1105_20751_4870	2	0	0	0	0	0	0	0	0	0	0	1	0	0	0	0	0	0	0	0	0	0	0	0	0	0	0	0	0	0	0	0	0	0	0	0	0	0	0	0	0	0	0	0	0	0	0	0	0
OSD110_2014-06-21_0m_NPL022_HWI-M02024_112_000000000-ACJ3F_1_1105_23146_4876	1	0	0	0	0	0	0	0	0	0	0	1	0	0	0	0	0	0	0	0	0	0	0	0	0	0	0	0	0	0	0	0	0	0	0	0	0	0	0	0	0	0	0	0	0	0	0	0	0
OSD110_2014-06-21_0m_NPL022_HWI-M02024_112_000000000-ACJ3F_1_1105_25226_18748	10	0	0	0	0	0	0	0	0	0	0	1	0	0	0	0	0	0	0	0	0	1	0	0	0	0	0	0	0	0	1	0	0	0	0	0	0	0	0	0	0	0	0	0	0	0	0	0	0
OSD110_2014-06-21_0m_NPL022_HWI-M02024_112_000000000-ACJ3F_1_1105_26624_17533	2	0	0	0	0	0	0	0	0	0	0	1	0	0	0	0	0	0	0	0	0	0	0	0	0	0	0	0	0	0	0	0	0	0	0	0	0	0	0	0	0	0	0	0	0	0	0	0	0
OSD110_2014-06-21_0m_NPL022_HWI-M02024_112_000000000-ACJ3F_1_1105_2764_14591	13	0	0	0	0	0	0	0	0	0	0	1	0	0	0	0	0	0	1	0	0	0	0	0	0	0	0	0	0	0	0	0	0	0	0	0	0	0	0	0	0	0	0	0	0	0	0	1	0
OSD110_2014-06-21_0m_NPL022_HWI-M02024_112_000000000-ACJ3F_1_1105_6458_2968	9	0	0	0	0	0	0	0	0	0	0	3	0	0	0	0	0	0	0	0	0	0	0	0	0	0	0	0	0	0	0	0	0	0	0	0	0	0	0	0	0	0	0	0	0	0	0	0	0
OSD110_2014-06-21_0m_NPL022_HWI-M02024_112_000000000-ACJ3F_1_1105_7359_19952	8	0	0	0	0	0	0	0	0	0	0	1	0	0	0	0	0	0	1	0	0	0	0	0	0	0	0	0	0	0	0	0	1	0	0	0	0	0	0	0	0	0	0	0	0	0	0	1	0
OSD110_2014-06-21_0m_NPL022_HWI-M02024_112_000000000-ACJ3F_1_1105_9917_10172	16	0	0	0	0	0	0	0	0	0	0	3	2	0	0	0	1	0	0	0	1	0	0	0	0	0	0	0	0	0	0	0	0	0	0	0	0	0	0	0	0	0	0	0	0	0	0	1	0
OSD110_2014-06-21_0m_NPL022_HWI-M02024_112_000000000-ACJ3F_1_1106_15704_17039	11	0	0	0	0	0	0	0	0	0	0	1	0	0	0	0	1	0	1	0	0	0	0	0	0	0	0	0	0	0	0	0	0	0	0	0	0	0	0	0	0	0	0	0	0	0	0	0	0
OSD110_2014-06-21_0m_NPL022_HWI-M02024_112_000000000-ACJ3F_1_1106_22750_19548	5	0	0	0	0	0	0	0	0	0	0	1	0	0	0	0	0	0	0	0	0	0	0	0	0	0	0	0	0	0	0	0	0	0	0	0	0	0	0	0	0	0	0	0	0	0	0	0	0
OSD110_2014-06-21_0m_NPL022_HWI-M02024_112_000000000-ACJ3F_1_1106_23209_4176	16	0	0	0	0	0	0	0	0	0	0	2	0	0	0	0	0	0	0	0	0	0	0	0	0	0	0	0	0	0	0	0	0	0	0	0	0	0	0	2	0	0	0	0	0	0	0	0	0
OSD110_2014-06-21_0m_NPL022_HWI-M02024_112_000000000-ACJ3F_1_1106_23608_14239	2	0	0	0	0	0	0	0	0	0	0	1	1	0	0	0	0	0	0	0	0	0	0	0	0	0	0	0	0	0	0	0	0	0	0	0	0	0	0	0	0	0	0	0	0	0	0	0	0
OSD110_2014-06-21_0m_NPL022_HWI-M02024_112_000000000-ACJ3F_1_1106_23609_21441	1	0	0	0	0	0	0	0	0	0	0	1	0	0	0	0	0	0	0	0	0	0	0	0	0	0	0	0	0	0	0	0	0	0	0	0	0	0	0	0	0	0	0	0	0	0	0	0	0
OSD110_2014-06-21_0m_NPL022_HWI-M02024_112_000000000-ACJ3F_1_1106_23613_6905	18	0	0	0	0	0	0	0	0	0	0	2	0	0	0	0	0	0	1	0	1	0	0	0	0	0	0	0	0	0	0	0	0	0	0	0	0	0	0	0	0	0	0	0	0	0	0	0	0
OSD110_2014-06-21_0m_NPL022_HWI-M02024_112_000000000-ACJ3F_1_1106_23664_18550	19	0	0	0	0	0	0	0	0	0	0	2	1	0	0	0	2	0	1	0	0	0	0	0	0	0	0	0	0	0	1	0	0	0	0	0	0	0	0	0	0	0	1	0	0	0	0	0	0
OSD110_2014-06-21_0m_NPL022_HWI-M02024_112_000000000-ACJ3F_1_1106_24840_17046	8	0	0	0	0	0	0	0	0	0	0	1	0	0	0	0	0	0	0	0	0	0	0	0	0	0	0	0	0	0	0	0	0	0	0	0	0	0	0	0	0	0	0	0	0	0	0	0	0
OSD110_2014-06-21_0m_NPL022_HWI-M02024_112_000000000-ACJ3F_1_1106_25158_10234	1	0	0	0	0	0	0	0	0	0	0	1	0	0	0	0	0	0	0	0	0	0	0	0	0	0	0	0	0	0	0	0	0	0	0	0	0	0	0	0	0	0	0	0	0	0	0	0	0
OSD110_2014-06-21_0m_NPL022_HWI-M02024_112_000000000-ACJ3F_1_1106_26178_21013	49	0	0	0	0	0	0	0	0	0	0	2	2	0	0	0	1	0	1	0	0	0	0	0	0	0	0	0	0	0	0	0	0	0	0	0	0	0	0	0	0	0	0	0	0	0	0	0	0
OSD110_2014-06-21_0m_NPL022_HWI-M02024_112_000000000-ACJ3F_1_1106_5187_14880	14	0	0	0	0	0	0	0	0	0	0	2	1	0	0	0	0	0	0	0	0	0	0	0	0	0	0	0	0	0	1	0	0	0	0	0	0	0	0	0	0	0	0	0	0	0	1	0	0
OSD110_2014-06-21_0m_NPL022_HWI-M02024_112_000000000-ACJ3F_1_1106_5927_18830	1	0	0	0	0	0	0	0	0	0	0	1	0	0	0	0	0	0	0	0	0	0	0	0	0	0	0	0	0	0	0	0	0	0	0	0	0	0	0	0	0	0	0	0	0	0	0	0	0
OSD110_2014-06-21_0m_NPL022_HWI-M02024_112_000000000-ACJ3F_1_1106_9044_24088	4	0	0	0	0	0	0	0	0	0	0	1	0	0	0	0	0	1	0	0	0	0	0	0	0	0	0	0	0	0	0	0	0	0	0	0	0	0	0	0	0	0	0	0	0	0	0	0	0
OSD110_2014-06-21_0m_NPL022_HWI-M02024_112_000000000-ACJ3F_1_1107_10514_3842	12	0	0	0	0	0	0	0	0	0	0	1	1	0	0	0	0	0	0	0	0	0	0	0	0	0	0	0	0	0	0	0	0	0	0	0	0	0	0	0	0	0	0	0	0	0	0	0	0
OSD110_2014-06-21_0m_NPL022_HWI-M02024_112_000000000-ACJ3F_1_1107_16076_20005	15	0	0	0	0	0	0	0	0	0	0	1	0	0	0	0	0	0	0	0	0	0	0	0	0	0	0	0	0	0	0	0	0	0	0	0	0	0	0	0	0	0	0	0	0	0	0	0	0
OSD110_2014-06-21_0m_NPL022_HWI-M02024_112_000000000-ACJ3F_1_1107_20096_17796	1	0	0	0	0	0	0	0	0	0	0	1	0	0	0	0	0	0	0	0	0	0	0	0	0	0	0	0	0	0	0	0	0	0	0	0	0	0	0	0	0	0	0	0	0	0	0	0	0
OSD110_2014-06-21_0m_NPL022_HWI-M02024_112_000000000-ACJ3F_1_1107_26599_11661	1	0	0	0	0	0	0	0	0	0	0	1	0	0	0	0	0	0	0	0	0	0	0	0	0	0	0	0	0	0	0	0	0	0	0	0	0	0	0	0	0	0	0	0	0	0	0	0	0
OSD110_2014-06-21_0m_NPL022_HWI-M02024_112_000000000-ACJ3F_1_1107_4152_8649	10	0	0	0	0	0	0	0	0	0	0	2	0	0	0	0	0	0	0	0	0	0	0	0	0	0	0	0	0	0	0	0	0	0	0	0	0	0	0	0	0	0	1	0	0	0	0	0	0
OSD110_2014-06-21_0m_NPL022_HWI-M02024_112_000000000-ACJ3F_1_1107_6547_12955	1	0	0	0	0	0	0	0	0	0	0	1	0	0	0	0	0	0	0	0	0	0	0	0	0	0	0	0	0	0	0	0	0	0	0	0	0	0	0	0	0	0	0	0	0	0	0	0	0
OSD110_2014-06-21_0m_NPL022_HWI-M02024_112_000000000-ACJ3F_1_1107_7387_20091	8	0	0	0	0	0	0	0	0	0	0	7	0	0	0	0	0	0	0	0	0	0	0	0	0	0	0	0	0	0	0	0	0	0	0	0	0	0	0	0	0	0	0	0	0	0	0	1	0
OSD110_2014-06-21_0m_NPL022_HWI-M02024_112_000000000-ACJ3F_1_1107_8072_7524	10	0	0	0	0	0	0	0	0	0	0	1	0	0	0	0	0	0	0	0	0	0	0	0	0	0	0	0	0	0	0	0	0	0	0	0	0	0	0	0	0	0	0	0	0	0	0	0	0
OSD110_2014-06-21_0m_NPL022_HWI-M02024_112_000000000-ACJ3F_1_1107_8556_18283	1	0	0	0	0	0	0	0	0	0	0	1	0	0	0	0	0	0	0	0	0	0	0	0	0	0	0	0	0	0	0	0	0	0	0	0	0	0	0	0	0	0	0	0	0	0	0	0	0
OSD110_2014-06-21_0m_NPL022_HWI-M02024_112_000000000-ACJ3F_1_1107_8874_17508	15	0	0	0	0	0	0	0	0	0	0	1	0	0	0	0	0	0	0	0	0	0	0	0	0	0	0	0	0	0	1	0	0	0	0	0	0	0	0	1	0	0	0	0	0	0	0	0	0
OSD110_2014-06-21_0m_NPL022_HWI-M02024_112_000000000-ACJ3F_1_1107_9519_7632	1	0	0	0	0	0	0	0	0	0	0	1	0	0	0	0	0	0	0	0	0	0	0	0	0	0	0	0	0	0	0	0	0	0	0	0	0	0	0	0	0	0	0	0	0	0	0	0	0
OSD110_2014-06-21_0m_NPL022_HWI-M02024_112_000000000-ACJ3F_1_1108_11820_18473	1	0	0	0	0	0	0	0	0	0	0	1	0	0	0	0	0	0	0	0	0	0	0	0	0	0	0	0	0	0	0	0	0	0	0	0	0	0	0	0	0	0	0	0	0	0	0	0	0
OSD110_2014-06-21_0m_NPL022_HWI-M02024_112_000000000-ACJ3F_1_1108_13095_12767	2	0	0	0	0	0	0	0	0	0	0	1	0	0	0	0	0	0	1	0	0	0	0	0	0	0	0	0	0	0	0	0	0	0	0	0	0	0	0	0	0	0	0	0	0	0	0	0	0
OSD110_2014-06-21_0m_NPL022_HWI-M02024_112_000000000-ACJ3F_1_1108_14996_2772	8	0	0	0	0	0	0	0	0	0	0	1	0	0	0	0	1	0	0	0	0	0	0	0	0	0	0	0	0	0	0	0	0	0	0	0	0	0	0	0	0	0	0	0	0	0	0	0	0
OSD110_2014-06-21_0m_NPL022_HWI-M02024_112_000000000-ACJ3F_1_1108_16365_14638	20	0	0	0	0	0	0	0	0	0	0	1	1	0	0	0	0	1	0	0	0	0	0	0	0	0	0	0	0	0	0	0	0	0	0	0	0	0	0	0	0	0	0	0	0	0	0	1	0
OSD110_2014-06-21_0m_NPL022_HWI-M02024_112_000000000-ACJ3F_1_1108_16561_6499	1	0	0	0	0	0	0	0	0	0	0	1	0	0	0	0	0	0	0	0	0	0	0	0	0	0	0	0	0	0	0	0	0	0	0	0	0	0	0	0	0	0	0	0	0	0	0	0	0
OSD110_2014-06-21_0m_NPL022_HWI-M02024_112_000000000-ACJ3F_1_1108_18072_12394	13	0	0	0	0	0	0	0	0	0	0	2	0	0	0	1	0	0	0	0	0	0	0	0	0	0	0	0	0	0	2	0	0	0	0	0	0	0	0	0	0	0	0	0	0	0	0	0	0
OSD110_2014-06-21_0m_NPL022_HWI-M02024_112_000000000-ACJ3F_1_1108_22585_18939	1	0	0	0	0	0	0	0	0	0	0	1	0	0	0	0	0	0	0	0	0	0	0	0	0	0	0	0	0	0	0	0	0	0	0	0	0	0	0	0	0	0	0	0	0	0	0	0	0
OSD110_2014-06-21_0m_NPL022_HWI-M02024_112_000000000-ACJ3F_1_1108_24619_9108	1	0	0	0	0	0	0	0	0	0	0	1	0	0	0	0	0	0	0	0	0	0	0	0	0	0	0	0	0	0	0	0	0	0	0	0	0	0	0	0	0	0	0	0	0	0	0	0	0
OSD110_2014-06-21_0m_NPL022_HWI-M02024_112_000000000-ACJ3F_1_1108_24783_11345	20	0	0	0	0	0	0	0	0	0	0	1	0	0	0	0	1	0	0	0	0	0	0	0	0	0	0	0	0	0	0	0	0	0	0	0	0	0	0	0	0	0	0	0	0	0	0	1	0
OSD110_2014-06-21_0m_NPL022_HWI-M02024_112_000000000-ACJ3F_1_1108_3547_13262	2	0	0	0	0	0	0	0	0	0	0	1	0	0	0	0	0	0	0	0	0	0	0	0	0	0	0	0	0	0	0	0	0	0	0	0	0	0	0	0	0	0	0	0	0	0	0	0	0
OSD110_2014-06-21_0m_NPL022_HWI-M02024_112_000000000-ACJ3F_1_1108_7937_20330	2	0	0	0	0	0	0	0	0	0	0	1	1	0	0	0	0	0	0	0	0	0	0	0	0	0	0	0	0	0	0	0	0	0	0	0	0	0	0	0	0	0	0	0	0	0	0	0	0
OSD110_2014-06-21_0m_NPL022_HWI-M02024_112_000000000-ACJ3F_1_1109_13352_22232	1	0	0	0	0	0	0	0	0	0	0	1	0	0	0	0	0	0	0	0	0	0	0	0	0	0	0	0	0	0	0	0	0	0	0	0	0	0	0	0	0	0	0	0	0	0	0	0	0
OSD110_2014-06-21_0m_NPL022_HWI-M02024_112_000000000-ACJ3F_1_1109_16102_10259	6	0	0	0	0	0	0	0	0	0	0	1	0	0	0	0	0	0	0	0	0	0	0	0	0	0	0	0	0	0	0	0	0	0	0	0	0	0	0	0	0	0	0	0	0	0	0	0	0
OSD110_2014-06-21_0m_NPL022_HWI-M02024_112_000000000-ACJ3F_1_1109_17538_21271	15	0	0	0	0	0	0	0	0	0	0	3	2	0	0	0	0	0	0	0	0	0	0	0	0	0	0	0	0	0	0	0	0	0	0	0	0	0	0	1	0	0	0	0	0	0	0	0	0
OSD110_2014-06-21_0m_NPL022_HWI-M02024_112_000000000-ACJ3F_1_1109_17858_14001	12	0	0	0	0	0	0	0	0	0	0	1	0	0	0	0	0	0	0	0	0	0	0	0	0	0	0	0	0	0	0	0	0	0	0	0	0	0	0	0	0	0	0	0	0	0	0	0	0
OSD110_2014-06-21_0m_NPL022_HWI-M02024_112_000000000-ACJ3F_1_1109_19229_19532	13	0	0	0	0	0	0	0	0	0	0	2	0	0	0	0	0	0	0	0	0	0	0	0	0	0	0	0	0	0	1	0	0	0	0	0	0	0	0	0	0	0	0	0	0	0	0	0	0
OSD110_2014-06-21_0m_NPL022_HWI-M02024_112_000000000-ACJ3F_1_1109_21818_17367	27	0	0	0	0	0	0	0	0	0	0	1	0	0	0	1	0	0	0	0	0	0	0	0	0	0	0	0	0	0	0	0	0	0	0	0	0	0	0	1	0	0	1	0	0	0	0	0	0
OSD110_2014-06-21_0m_NPL022_HWI-M02024_112_000000000-ACJ3F_1_1109_23822_17588	1	0	0	0	0	0	0	0	0	0	0	1	0	0	0	0	0	0	0	0	0	0	0	0	0	0	0	0	0	0	0	0	0	0	0	0	0	0	0	0	0	0	0	0	0	0	0	0	0
OSD110_2014-06-21_0m_NPL022_HWI-M02024_112_000000000-ACJ3F_1_1109_24195_13998	8	0	0	0	0	0	0	0	0	0	0	2	0	0	0	0	0	0	1	0	0	0	0	0	0	0	0	0	0	0	0	0	0	0	0	0	0	0	0	0	0	0	0	0	0	0	0	0	0
OSD110_2014-06-21_0m_NPL022_HWI-M02024_112_000000000-ACJ3F_1_1109_24318_7232	2	0	0	0	0	0	0	0	0	0	0	1	0	0	0	0	0	0	0	0	0	0	0	0	0	0	0	0	0	0	0	0	0	0	0	0	0	0	0	0	0	0	0	0	0	0	0	0	0
OSD110_2014-06-21_0m_NPL022_HWI-M02024_112_000000000-ACJ3F_1_1109_24847_21361	3	0	0	0	0	0	0	0	0	0	0	1	0	0	0	0	0	0	0	0	0	0	0	0	0	0	0	0	0	0	0	0	0	0	0	0	0	0	0	0	0	0	0	0	0	0	0	0	0
OSD110_2014-06-21_0m_NPL022_HWI-M02024_112_000000000-ACJ3F_1_1109_24900_2645	121	0	0	0	0	0	0	0	0	0	0	5	0	0	0	0	0	0	1	0	0	0	0	0	0	0	0	0	0	0	0	0	0	0	0	0	0	0	0	0	0	0	0	0	0	0	0	0	0
OSD110_2014-06-21_0m_NPL022_HWI-M02024_112_000000000-ACJ3F_1_1109_27014_6228	16	0	0	0	0	0	0	0	0	0	0	2	0	0	0	1	1	0	0	0	0	0	0	0	0	0	0	0	0	0	0	0	0	0	0	0	0	0	0	1	0	0	0	0	0	0	0	0	0
OSD110_2014-06-21_0m_NPL022_HWI-M02024_112_000000000-ACJ3F_1_1109_2771_14209	1	0	0	0	0	0	0	0	0	0	0	1	0	0	0	0	0	0	0	0	0	0	0	0	0	0	0	0	0	0	0	0	0	0	0	0	0	0	0	0	0	0	0	0	0	0	0	0	0
OSD110_2014-06-21_0m_NPL022_HWI-M02024_112_000000000-ACJ3F_1_1109_4357_5027	1	0	0	0	0	0	0	0	0	0	0	1	0	0	0	0	0	0	0	0	0	0	0	0	0	0	0	0	0	0	0	0	0	0	0	0	0	0	0	0	0	0	0	0	0	0	0	0	0
OSD110_2014-06-21_0m_NPL022_HWI-M02024_112_000000000-ACJ3F_1_1109_4495_5691	1	0	0	0	0	0	0	0	0	0	0	1	0	0	0	0	0	0	0	0	0	0	0	0	0	0	0	0	0	0	0	0	0	0	0	0	0	0	0	0	0	0	0	0	0	0	0	0	0
OSD110_2014-06-21_0m_NPL022_HWI-M02024_112_000000000-ACJ3F_1_1109_7106_12730	9	0	0	0	0	0	0	0	0	0	0	1	0	0	0	0	1	0	1	0	0	0	0	0	0	0	0	0	0	0	0	0	0	0	0	0	0	0	0	0	0	0	0	0	0	0	0	0	0
OSD110_2014-06-21_0m_NPL022_HWI-M02024_112_000000000-ACJ3F_1_1109_9815_7954	20	0	0	0	0	0	0	0	0	0	0	1	2	0	0	0	1	0	0	0	0	0	0	0	0	0	0	0	0	0	0	0	0	0	0	0	0	0	0	0	0	0	0	0	0	0	0	0	0
OSD110_2014-06-21_0m_NPL022_HWI-M02024_112_000000000-ACJ3F_1_1110_16132_9199	19	0	0	0	0	0	0	0	0	0	0	2	0	0	0	0	0	0	0	0	0	0	0	0	0	0	0	0	0	0	0	0	0	0	0	0	0	0	0	1	0	0	0	0	0	0	0	1	0
OSD110_2014-06-21_0m_NPL022_HWI-M02024_112_000000000-ACJ3F_1_1110_16396_23069	1	0	0	0	0	0	0	0	0	0	0	1	0	0	0	0	0	0	0	0	0	0	0	0	0	0	0	0	0	0	0	0	0	0	0	0	0	0	0	0	0	0	0	0	0	0	0	0	0
OSD110_2014-06-21_0m_NPL022_HWI-M02024_112_000000000-ACJ3F_1_1110_21824_19519	16	0	0	0	0	0	0	0	0	0	0	4	0	0	0	0	0	0	0	0	0	0	0	0	0	0	0	0	0	0	0	0	0	0	0	0	0	0	0	0	0	0	0	0	0	0	1	0	0
OSD110_2014-06-21_0m_NPL022_HWI-M02024_112_000000000-ACJ3F_1_1110_22686_3553	1	0	0	0	0	0	0	0	0	0	0	1	0	0	0	0	0	0	0	0	0	0	0	0	0	0	0	0	0	0	0	0	0	0	0	0	0	0	0	0	0	0	0	0	0	0	0	0	0
OSD110_2014-06-21_0m_NPL022_HWI-M02024_112_000000000-ACJ3F_1_1110_27040_16098	15	0	0	0	0	0	0	0	0	0	0	1	0	0	0	0	0	1	0	0	0	1	0	0	0	0	0	0	0	0	0	0	0	0	0	0	0	0	0	0	0	0	0	0	0	0	0	0	0
OSD110_2014-06-21_0m_NPL022_HWI-M02024_112_000000000-ACJ3F_1_1110_27532_16946	19	0	0	0	0	0	0	0	0	0	0	1	0	0	0	0	2	0	1	0	0	0	0	0	0	0	0	0	0	0	0	0	0	0	0	0	0	0	0	0	0	0	0	0	0	0	0	0	0
OSD110_2014-06-21_0m_NPL022_HWI-M02024_112_000000000-ACJ3F_1_1110_4386_14181	2	0	0	0	0	0	0	0	0	0	0	1	0	0	0	0	0	0	0	0	0	0	0	0	0	0	0	0	0	0	0	0	0	0	0	0	0	0	0	0	0	0	0	0	0	0	0	0	0
OSD110_2014-06-21_0m_NPL022_HWI-M02024_112_000000000-ACJ3F_1_1110_6249_6922	2	0	0	0	0	0	0	0	0	0	0	2	0	0	0	0	0	0	0	0	0	0	0	0	0	0	0	0	0	0	0	0	0	0	0	0	0	0	0	0	0	0	0	0	0	0	0	0	0
OSD110_2014-06-21_0m_NPL022_HWI-M02024_112_000000000-ACJ3F_1_1110_7000_19599	14	0	0	0	0	0	0	0	0	0	0	1	0	0	0	0	0	0	0	0	0	0	0	0	0	0	0	0	0	0	0	0	0	0	0	0	0	0	0	0	0	0	0	0	0	0	0	1	0
OSD110_2014-06-21_0m_NPL022_HWI-M02024_112_000000000-ACJ3F_1_1110_7604_14686	13	0	0	0	0	0	0	0	0	0	0	1	0	0	0	0	0	1	0	0	0	0	0	0	0	0	0	0	0	0	0	0	0	0	0	0	0	0	0	0	0	0	1	0	0	0	0	0	0
OSD110_2014-06-21_0m_NPL022_HWI-M02024_112_000000000-ACJ3F_1_1110_9269_23260	1	0	0	0	0	0	0	0	0	0	0	1	0	0	0	0	0	0	0	0	0	0	0	0	0	0	0	0	0	0	0	0	0	0	0	0	0	0	0	0	0	0	0	0	0	0	0	0	0
OSD110_2014-06-21_0m_NPL022_HWI-M02024_112_000000000-ACJ3F_1_1111_10089_8743	5	0	0	0	0	0	0	0	0	0	0	1	0	0	0	0	0	0	0	0	0	0	0	0	0	0	0	0	0	0	0	0	0	0	0	0	0	0	0	0	0	0	0	0	0	0	0	0	0
OSD110_2014-06-21_0m_NPL022_HWI-M02024_112_000000000-ACJ3F_1_1111_12642_17341	1	0	0	0	0	0	0	0	0	0	0	1	0	0	0	0	0	0	0	0	0	0	0	0	0	0	0	0	0	0	0	0	0	0	0	0	0	0	0	0	0	0	0	0	0	0	0	0	0
OSD110_2014-06-21_0m_NPL022_HWI-M02024_112_000000000-ACJ3F_1_1111_15263_7509	1	0	0	0	0	0	0	0	0	0	0	1	0	0	0	0	0	0	0	0	0	0	0	0	0	0	0	0	0	0	0	0	0	0	0	0	0	0	0	0	0	0	0	0	0	0	0	0	0
OSD110_2014-06-21_0m_NPL022_HWI-M02024_112_000000000-ACJ3F_1_1111_16698_18273	2	0	0	0	0	0	0	0	0	0	0	2	0	0	0	0	0	0	0	0	0	0	0	0	0	0	0	0	0	0	0	0	0	0	0	0	0	0	0	0	0	0	0	0	0	0	0	0	0
OSD110_2014-06-21_0m_NPL022_HWI-M02024_112_000000000-ACJ3F_1_1111_16845_20649	1	0	0	0	0	0	0	0	0	0	0	1	0	0	0	0	0	0	0	0	0	0	0	0	0	0	0	0	0	0	0	0	0	0	0	0	0	0	0	0	0	0	0	0	0	0	0	0	0
OSD110_2014-06-21_0m_NPL022_HWI-M02024_112_000000000-ACJ3F_1_1111_19076_6482	7	0	0	0	0	0	0	0	0	0	0	1	0	0	0	0	0	0	0	0	0	0	0	0	0	0	0	0	0	0	0	0	0	0	0	0	0	0	0	0	0	0	0	0	0	0	0	0	0
OSD110_2014-06-21_0m_NPL022_HWI-M02024_112_000000000-ACJ3F_1_1111_25300_10501	1	0	0	0	0	0	0	0	0	0	0	1	0	0	0	0	0	0	0	0	0	0	0	0	0	0	0	0	0	0	0	0	0	0	0	0	0	0	0	0	0	0	0	0	0	0	0	0	0
OSD110_2014-06-21_0m_NPL022_HWI-M02024_112_000000000-ACJ3F_1_1111_26995_12426	2	0	0	0	0	0	0	0	0	0	0	1	0	0	0	0	0	0	0	0	0	0	0	0	0	0	0	0	0	0	0	0	0	0	0	0	0	0	0	0	0	0	0	0	0	0	0	0	0
OSD110_2014-06-21_0m_NPL022_HWI-M02024_112_000000000-ACJ3F_1_1111_4948_10027	4	0	0	0	0	0	0	0	0	0	0	1	0	0	0	0	0	0	1	0	0	0	0	0	0	0	0	0	0	0	0	0	0	0	0	0	0	0	0	0	0	0	0	0	0	0	0	0	0
OSD110_2014-06-21_0m_NPL022_HWI-M02024_112_000000000-ACJ3F_1_1111_7215_15433	2	0	0	0	0	0	0	0	0	0	0	1	0	0	0	0	0	0	0	0	0	0	0	0	0	0	0	0	0	0	0	0	0	0	0	0	0	0	0	0	0	0	0	0	0	0	0	0	0
OSD110_2014-06-21_0m_NPL022_HWI-M02024_112_000000000-ACJ3F_1_1111_7760_2581	1	0	0	0	0	0	0	0	0	0	0	1	0	0	0	0	0	0	0	0	0	0	0	0	0	0	0	0	0	0	0	0	0	0	0	0	0	0	0	0	0	0	0	0	0	0	0	0	0
OSD110_2014-06-21_0m_NPL022_HWI-M02024_112_000000000-ACJ3F_1_1111_8318_4867	1	0	0	0	0	0	0	0	0	0	0	1	0	0	0	0	0	0	0	0	0	0	0	0	0	0	0	0	0	0	0	0	0	0	0	0	0	0	0	0	0	0	0	0	0	0	0	0	0
OSD110_2014-06-21_0m_NPL022_HWI-M02024_112_000000000-ACJ3F_1_1111_9503_24074	1	0	0	0	0	0	0	0	0	0	0	1	0	0	0	0	0	0	0	0	0	0	0	0	0	0	0	0	0	0	0	0	0	0	0	0	0	0	0	0	0	0	0	0	0	0	0	0	0
OSD110_2014-06-21_0m_NPL022_HWI-M02024_112_000000000-ACJ3F_1_1112_13644_10037	7	0	0	0	0	0	0	0	0	0	0	1	0	0	0	0	0	0	0	0	0	0	0	0	0	0	0	0	0	0	1	0	0	0	0	0	0	0	0	0	0	0	0	0	0	0	0	0	0
OSD110_2014-06-21_0m_NPL022_HWI-M02024_112_000000000-ACJ3F_1_1112_16206_8434	13	0	0	0	0	0	0	0	0	0	0	1	1	0	0	0	0	0	1	0	0	0	0	0	0	0	0	0	0	0	1	0	0	0	0	0	0	0	0	1	0	0	0	0	0	0	0	0	0
OSD110_2014-06-21_0m_NPL022_HWI-M02024_112_000000000-ACJ3F_1_1112_16302_21702	3	0	0	0	0	0	0	0	0	0	0	1	1	0	0	0	0	0	0	0	0	0	0	0	0	0	0	0	0	0	0	0	0	0	0	0	0	0	0	0	0	0	0	0	0	0	0	0	0
OSD110_2014-06-21_0m_NPL022_HWI-M02024_112_000000000-ACJ3F_1_1112_26035_15595	7	0	0	0	0	0	0	0	0	0	0	1	0	0	0	0	0	0	1	0	0	0	0	0	0	0	0	0	0	0	0	0	0	0	0	0	0	0	0	1	0	0	0	0	0	0	0	0	0
OSD110_2014-06-21_0m_NPL022_HWI-M02024_112_000000000-ACJ3F_1_1112_28421_8333	1	0	0	0	0	0	0	0	0	0	0	1	0	0	0	0	0	0	0	0	0	0	0	0	0	0	0	0	0	0	0	0	0	0	0	0	0	0	0	0	0	0	0	0	0	0	0	0	0
OSD110_2014-06-21_0m_NPL022_HWI-M02024_112_000000000-ACJ3F_1_1112_4508_12959	7	0	0	0	0	0	0	0	0	0	0	2	0	0	0	0	0	0	0	0	0	0	0	0	0	0	0	0	0	0	0	0	0	0	0	0	0	0	0	0	0	0	0	0	0	0	0	0	0
OSD110_2014-06-21_0m_NPL022_HWI-M02024_112_000000000-ACJ3F_1_1112_6227_4752	25	0	0	0	0	0	0	0	0	0	0	3	0	0	0	0	1	0	1	0	0	0	0	0	0	0	0	0	0	0	2	0	0	0	0	0	0	0	0	0	0	0	0	0	0	0	0	0	0
OSD110_2014-06-21_0m_NPL022_HWI-M02024_112_000000000-ACJ3F_1_1112_8523_8791	5	0	0	0	0	0	0	0	0	0	0	1	0	0	0	0	0	0	0	0	0	0	0	0	0	0	0	0	0	0	0	0	0	0	0	0	0	0	0	0	0	0	0	0	0	0	0	0	0
OSD110_2014-06-21_0m_NPL022_HWI-M02024_112_000000000-ACJ3F_1_1112_9038_11494	12	0	0	0	0	0	0	0	0	0	0	2	0	0	0	0	0	0	0	0	0	2	0	0	0	0	0	0	0	0	0	0	0	0	0	0	0	0	0	0	1	0	0	0	0	0	0	0	0
OSD110_2014-06-21_0m_NPL022_HWI-M02024_112_000000000-ACJ3F_1_1113_10690_11061	45	0	0	0	0	0	0	0	0	0	0	1	1	0	0	0	1	0	0	0	0	0	0	0	0	0	0	0	0	0	0	0	0	0	0	0	0	0	0	0	0	0	0	0	0	0	0	0	0
OSD110_2014-06-21_0m_NPL022_HWI-M02024_112_000000000-ACJ3F_1_1113_12666_20427	14	0	0	0	0	0	0	0	0	0	0	1	1	0	0	0	0	0	1	0	0	0	0	0	0	0	0	0	0	0	0	0	0	0	0	0	0	0	0	1	0	0	0	0	0	0	0	0	0
OSD110_2014-06-21_0m_NPL022_HWI-M02024_112_000000000-ACJ3F_1_1113_13888_24703	2	0	0	0	0	0	0	0	0	0	0	1	0	0	0	0	0	0	0	0	0	0	0	0	0	0	0	0	0	0	0	0	0	0	0	0	0	0	0	0	0	0	0	0	0	0	0	0	0
OSD110_2014-06-21_0m_NPL022_HWI-M02024_112_000000000-ACJ3F_1_1113_14273_17973	3	0	0	0	0	0	0	0	0	0	0	1	0	0	0	0	0	0	0	0	0	0	0	0	0	0	0	0	0	0	0	0	0	0	0	0	0	0	0	0	0	0	0	0	0	0	0	0	0
OSD110_2014-06-21_0m_NPL022_HWI-M02024_112_000000000-ACJ3F_1_1113_15496_16536	1	0	0	0	0	0	0	0	0	0	0	1	0	0	0	0	0	0	0	0	0	0	0	0	0	0	0	0	0	0	0	0	0	0	0	0	0	0	0	0	0	0	0	0	0	0	0	0	0
OSD110_2014-06-21_0m_NPL022_HWI-M02024_112_000000000-ACJ3F_1_1113_15918_21887	8	0	0	0	0	0	0	0	0	0	0	1	0	0	0	0	0	1	0	0	0	0	0	0	0	0	0	0	0	0	1	0	0	0	0	0	0	0	0	0	0	0	0	0	0	0	0	0	0
OSD110_2014-06-21_0m_NPL022_HWI-M02024_112_000000000-ACJ3F_1_1113_18666_21216	1	0	0	0	0	0	0	0	0	0	0	1	0	0	0	0	0	0	0	0	0	0	0	0	0	0	0	0	0	0	0	0	0	0	0	0	0	0	0	0	0	0	0	0	0	0	0	0	0
OSD110_2014-06-21_0m_NPL022_HWI-M02024_112_000000000-ACJ3F_1_1113_19062_10606	1	0	0	0	0	0	0	0	0	0	0	1	0	0	0	0	0	0	0	0	0	0	0	0	0	0	0	0	0	0	0	0	0	0	0	0	0	0	0	0	0	0	0	0	0	0	0	0	0
OSD110_2014-06-21_0m_NPL022_HWI-M02024_112_000000000-ACJ3F_1_1113_19267_25015	6	0	0	0	0	0	0	0	0	0	0	1	0	0	0	0	0	0	0	0	0	0	0	0	0	0	0	0	0	0	1	0	0	0	0	0	0	0	0	0	0	0	0	0	0	0	0	0	0
OSD110_2014-06-21_0m_NPL022_HWI-M02024_112_000000000-ACJ3F_1_1113_19937_14348	11	0	0	0	0	0	0	0	0	0	0	2	1	0	0	0	1	0	0	0	0	0	0	0	0	0	0	0	0	0	0	0	0	0	0	0	0	0	0	0	0	0	0	0	0	0	0	0	0
OSD110_2014-06-21_0m_NPL022_HWI-M02024_112_000000000-ACJ3F_1_1113_20559_22291	5	0	0	0	0	0	0	0	0	0	0	1	0	0	0	0	0	0	0	0	0	0	0	0	0	0	0	0	0	0	0	0	0	0	0	0	0	0	0	0	0	0	0	0	0	0	0	0	0
OSD110_2014-06-21_0m_NPL022_HWI-M02024_112_000000000-ACJ3F_1_1113_20890_23391	1	0	0	0	0	0	0	0	0	0	0	1	0	0	0	0	0	0	0	0	0	0	0	0	0	0	0	0	0	0	0	0	0	0	0	0	0	0	0	0	0	0	0	0	0	0	0	0	0
OSD110_2014-06-21_0m_NPL022_HWI-M02024_112_000000000-ACJ3F_1_1113_23380_12211	12	0	0	0	0	0	0	0	0	0	0	1	0	0	0	0	0	0	0	0	0	0	0	0	0	0	0	0	0	0	0	0	0	0	0	0	0	0	0	0	0	0	0	0	0	0	0	0	0
OSD110_2014-06-21_0m_NPL022_HWI-M02024_112_000000000-ACJ3F_1_1113_24227_17436	1	0	0	0	0	0	0	0	0	0	0	1	0	0	0	0	0	0	0	0	0	0	0	0	0	0	0	0	0	0	0	0	0	0	0	0	0	0	0	0	0	0	0	0	0	0	0	0	0
OSD110_2014-06-21_0m_NPL022_HWI-M02024_112_000000000-ACJ3F_1_1113_3804_20210	1	0	0	0	0	0	0	0	0	0	0	1	0	0	0	0	0	0	0	0	0	0	0	0	0	0	0	0	0	0	0	0	0	0	0	0	0	0	0	0	0	0	0	0	0	0	0	0	0
OSD110_2014-06-21_0m_NPL022_HWI-M02024_112_000000000-ACJ3F_1_1113_6507_20358	21	0	0	0	0	0	0	0	0	0	0	1	1	0	0	0	0	0	1	0	0	2	0	0	0	0	0	0	0	0	0	0	0	0	0	0	0	0	0	1	0	0	0	0	0	0	0	0	0
OSD110_2014-06-21_0m_NPL022_HWI-M02024_112_000000000-ACJ3F_1_1114_10636_16710	1	0	0	0	0	0	0	0	0	0	0	1	0	0	0	0	0	0	0	0	0	0	0	0	0	0	0	0	0	0	0	0	0	0	0	0	0	0	0	0	0	0	0	0	0	0	0	0	0
OSD110_2014-06-21_0m_NPL022_HWI-M02024_112_000000000-ACJ3F_1_1114_14345_19855	1	0	0	0	0	0	0	0	0	0	0	1	0	0	0	0	0	0	0	0	0	0	0	0	0	0	0	0	0	0	0	0	0	0	0	0	0	0	0	0	0	0	0	0	0	0	0	0	0
OSD110_2014-06-21_0m_NPL022_HWI-M02024_112_000000000-ACJ3F_1_1114_14641_15190	8	0	0	0	0	0	0	0	0	0	0	1	1	0	0	0	0	0	0	0	0	0	0	0	0	0	0	0	0	0	0	0	0	0	0	0	0	0	0	0	0	0	0	0	0	0	0	0	0
OSD110_2014-06-21_0m_NPL022_HWI-M02024_112_000000000-ACJ3F_1_1114_16064_15627	9	0	0	0	0	0	0	0	0	0	0	1	0	0	0	0	0	0	1	0	0	0	0	0	0	0	0	0	0	0	0	0	0	0	0	0	0	0	0	0	0	0	0	0	0	0	0	0	0
OSD110_2014-06-21_0m_NPL022_HWI-M02024_112_000000000-ACJ3F_1_1114_16571_11582	2	0	0	0	0	0	0	0	0	0	0	1	0	0	0	0	0	0	0	0	0	0	0	0	0	0	0	0	0	0	0	0	0	0	0	0	0	0	0	0	0	0	0	0	0	0	0	0	0
OSD110_2014-06-21_0m_NPL022_HWI-M02024_112_000000000-ACJ3F_1_1114_16936_8799	8	0	0	0	0	0	0	0	0	0	0	3	0	0	0	0	0	0	0	0	0	0	0	0	0	0	0	0	0	0	0	0	0	0	0	0	0	0	0	0	0	0	0	0	0	0	0	0	0
OSD110_2014-06-21_0m_NPL022_HWI-M02024_112_000000000-ACJ3F_1_1114_17444_24127	1	0	0	0	0	0	0	0	0	0	0	1	0	0	0	0	0	0	0	0	0	0	0	0	0	0	0	0	0	0	0	0	0	0	0	0	0	0	0	0	0	0	0	0	0	0	0	0	0
OSD110_2014-06-21_0m_NPL022_HWI-M02024_112_000000000-ACJ3F_1_1114_18428_16766	10	0	0	0	0	0	0	0	0	0	0	1	0	0	0	0	1	0	0	0	0	0	0	0	0	0	0	0	0	0	0	0	0	0	0	0	0	0	0	1	0	0	0	0	0	0	0	0	0
OSD110_2014-06-21_0m_NPL022_HWI-M02024_112_000000000-ACJ3F_1_1114_19366_2767	7	0	0	0	0	0	0	0	0	0	0	1	0	0	0	0	0	0	0	0	0	1	0	0	0	0	0	0	0	0	0	0	0	0	0	0	0	0	0	0	0	0	0	0	0	0	0	0	0
OSD110_2014-06-21_0m_NPL022_HWI-M02024_112_000000000-ACJ3F_1_1114_20710_24915	1	0	0	0	0	0	0	0	0	0	0	1	0	0	0	0	0	0	0	0	0	0	0	0	0	0	0	0	0	0	0	0	0	0	0	0	0	0	0	0	0	0	0	0	0	0	0	0	0
OSD110_2014-06-21_0m_NPL022_HWI-M02024_112_000000000-ACJ3F_1_1114_22721_23428	9	0	0	0	0	0	0	0	0	0	0	2	0	0	0	0	1	1	0	0	0	0	0	0	0	0	0	0	0	0	0	0	0	0	0	0	0	0	0	0	0	0	0	0	0	0	0	0	0
OSD110_2014-06-21_0m_NPL022_HWI-M02024_112_000000000-ACJ3F_1_1114_23224_13187	11	0	0	0	0	0	0	0	0	0	0	1	1	0	0	0	0	0	0	0	0	0	0	0	0	0	0	0	0	0	0	0	0	0	0	0	0	0	0	1	0	0	0	0	0	0	0	0	0
OSD110_2014-06-21_0m_NPL022_HWI-M02024_112_000000000-ACJ3F_1_1114_23225_13794	5	0	0	0	0	0	0	0	0	0	0	1	0	0	0	0	0	0	0	0	0	0	0	0	0	0	0	0	0	0	0	0	0	0	0	0	0	0	0	0	0	0	0	0	0	0	0	0	0
OSD110_2014-06-21_0m_NPL022_HWI-M02024_112_000000000-ACJ3F_1_1114_23736_5817	1	0	0	0	0	0	0	0	0	0	0	1	0	0	0	0	0	0	0	0	0	0	0	0	0	0	0	0	0	0	0	0	0	0	0	0	0	0	0	0	0	0	0	0	0	0	0	0	0
OSD110_2014-06-21_0m_NPL022_HWI-M02024_112_000000000-ACJ3F_1_1114_27205_21150	1	0	0	0	0	0	0	0	0	0	0	1	0	0	0	0	0	0	0	0	0	0	0	0	0	0	0	0	0	0	0	0	0	0	0	0	0	0	0	0	0	0	0	0	0	0	0	0	0
OSD110_2014-06-21_0m_NPL022_HWI-M02024_112_000000000-ACJ3F_1_1114_5553_11063	17	0	0	0	0	0	0	0	0	0	0	2	2	0	0	0	0	0	0	0	0	0	0	0	0	0	0	0	0	0	0	0	0	0	0	0	0	0	0	1	0	0	1	0	0	0	0	0	0
OSD110_2014-06-21_0m_NPL022_HWI-M02024_112_000000000-ACJ3F_1_1114_5948_22916	4	0	0	0	0	0	0	0	0	0	0	1	0	0	0	0	0	0	0	0	0	0	0	0	0	0	0	0	0	0	0	0	0	0	0	0	0	0	0	0	0	0	0	0	0	0	0	0	0
OSD110_2014-06-21_0m_NPL022_HWI-M02024_112_000000000-ACJ3F_1_1114_6486_15668	5	0	0	0	0	0	0	0	0	0	0	1	0	0	0	0	0	0	0	0	0	0	0	0	0	0	0	0	0	0	0	0	0	0	0	0	0	0	0	0	0	0	0	0	0	0	0	0	0
OSD110_2014-06-21_0m_NPL022_HWI-M02024_112_000000000-ACJ3F_1_1114_8351_19674	24	0	0	0	0	0	0	0	0	0	0	1	0	0	0	0	2	0	0	0	0	0	0	0	0	0	0	0	0	0	0	0	0	0	0	0	0	0	0	0	0	0	1	0	0	0	0	0	0
OSD110_2014-06-21_0m_NPL022_HWI-M02024_112_000000000-ACJ3F_1_1114_8975_16655	1	0	0	0	0	0	0	0	0	0	0	1	0	0	0	0	0	0	0	0	0	0	0	0	0	0	0	0	0	0	0	0	0	0	0	0	0	0	0	0	0	0	0	0	0	0	0	0	0
OSD110_2014-06-21_0m_NPL022_HWI-M02024_112_000000000-ACJ3F_1_1114_9787_18763	1	0	0	0	0	0	0	0	0	0	0	1	0	0	0	0	0	0	0	0	0	0	0	0	0	0	0	0	0	0	0	0	0	0	0	0	0	0	0	0	0	0	0	0	0	0	0	0	0
OSD110_2014-06-21_0m_NPL022_HWI-M02024_112_000000000-ACJ3F_1_1115_13071_23545	1	0	0	0	0	0	0	0	0	0	0	1	0	0	0	0	0	0	0	0	0	0	0	0	0	0	0	0	0	0	0	0	0	0	0	0	0	0	0	0	0	0	0	0	0	0	0	0	0
OSD110_2014-06-21_0m_NPL022_HWI-M02024_112_000000000-ACJ3F_1_1115_16756_4916	4	0	0	0	0	0	0	0	0	0	0	1	0	0	0	0	0	0	0	0	0	0	0	0	0	0	0	0	0	0	0	0	0	0	0	0	0	0	0	0	0	0	0	0	0	0	0	1	0
OSD110_2014-06-21_0m_NPL022_HWI-M02024_112_000000000-ACJ3F_1_1115_17340_20467	5	0	0	0	0	0	0	0	0	0	0	1	0	0	0	0	0	0	0	0	0	0	0	0	0	0	0	0	0	0	1	0	0	0	0	0	0	0	0	0	0	0	0	0	0	0	0	0	0
OSD110_2014-06-21_0m_NPL022_HWI-M02024_112_000000000-ACJ3F_1_1115_19079_7309	13	0	0	0	0	0	0	0	0	0	0	1	0	0	0	0	1	0	0	0	0	0	0	0	0	0	0	0	0	0	0	0	0	0	0	0	0	0	0	0	0	0	0	0	0	0	0	0	0
OSD110_2014-06-21_0m_NPL022_HWI-M02024_112_000000000-ACJ3F_1_1115_23281_12108	11	0	0	0	0	0	0	0	0	0	0	1	0	0	0	0	0	0	0	0	0	0	0	0	0	0	0	0	0	0	0	0	0	0	0	0	0	0	0	0	0	0	1	0	0	0	0	0	0
OSD110_2014-06-21_0m_NPL022_HWI-M02024_112_000000000-ACJ3F_1_1115_25466_17306	1	0	0	0	0	0	0	0	0	0	0	1	0	0	0	0	0	0	0	0	0	0	0	0	0	0	0	0	0	0	0	0	0	0	0	0	0	0	0	0	0	0	0	0	0	0	0	0	0
OSD110_2014-06-21_0m_NPL022_HWI-M02024_112_000000000-ACJ3F_1_1115_27349_12893	1	0	0	0	0	0	0	0	0	0	0	1	0	0	0	0	0	0	0	0	0	0	0	0	0	0	0	0	0	0	0	0	0	0	0	0	0	0	0	0	0	0	0	0	0	0	0	0	0
OSD110_2014-06-21_0m_NPL022_HWI-M02024_112_000000000-ACJ3F_1_1116_10865_21440	5	0	0	0	0	0	0	0	0	0	0	2	0	0	0	0	0	0	0	0	0	0	0	0	0	0	0	0	0	0	0	0	0	0	0	0	0	0	0	0	0	0	0	0	0	0	0	0	0
OSD110_2014-06-21_0m_NPL022_HWI-M02024_112_000000000-ACJ3F_1_1116_13585_16746	1	0	0	0	0	0	0	0	0	0	0	1	0	0	0	0	0	0	0	0	0	0	0	0	0	0	0	0	0	0	0	0	0	0	0	0	0	0	0	0	0	0	0	0	0	0	0	0	0
OSD110_2014-06-21_0m_NPL022_HWI-M02024_112_000000000-ACJ3F_1_1116_14069_3236	8	0	0	0	0	0	0	0	0	0	0	1	0	0	0	0	0	0	0	0	0	0	0	0	0	0	0	0	0	0	0	0	0	0	0	0	0	0	0	0	0	0	0	0	0	0	1	0	0
OSD110_2014-06-21_0m_NPL022_HWI-M02024_112_000000000-ACJ3F_1_1116_15486_7494	1	0	0	0	0	0	0	0	0	0	0	1	0	0	0	0	0	0	0	0	0	0	0	0	0	0	0	0	0	0	0	0	0	0	0	0	0	0	0	0	0	0	0	0	0	0	0	0	0
OSD110_2014-06-21_0m_NPL022_HWI-M02024_112_000000000-ACJ3F_1_1116_17969_13237	1	0	0	0	0	0	0	0	0	0	0	1	0	0	0	0	0	0	0	0	0	0	0	0	0	0	0	0	0	0	0	0	0	0	0	0	0	0	0	0	0	0	0	0	0	0	0	0	0
OSD110_2014-06-21_0m_NPL022_HWI-M02024_112_000000000-ACJ3F_1_1116_18428_19084	6	0	0	0	0	0	0	0	0	0	0	1	0	0	0	0	1	0	0	0	0	0	0	0	0	0	0	0	0	0	0	0	0	0	0	0	0	0	0	0	0	0	0	0	0	0	0	0	0
OSD110_2014-06-21_0m_NPL022_HWI-M02024_112_000000000-ACJ3F_1_1116_18590_14877	13	0	0	0	0	0	0	0	0	0	0	1	0	0	0	0	0	0	0	0	0	0	0	0	0	0	0	0	0	0	0	0	0	0	0	0	0	0	0	0	0	0	0	0	0	0	0	1	0
OSD110_2014-06-21_0m_NPL022_HWI-M02024_112_000000000-ACJ3F_1_1116_21311_12826	2	0	0	0	0	0	0	0	0	0	0	1	0	0	0	0	0	0	0	0	0	0	0	0	0	0	0	0	0	0	0	0	0	0	0	0	0	0	0	0	0	0	0	0	0	0	0	0	0
OSD110_2014-06-21_0m_NPL022_HWI-M02024_112_000000000-ACJ3F_1_1116_22225_13028	1	0	0	0	0	0	0	0	0	0	0	1	0	0	0	0	0	0	0	0	0	0	0	0	0	0	0	0	0	0	0	0	0	0	0	0	0	0	0	0	0	0	0	0	0	0	0	0	0
OSD110_2014-06-21_0m_NPL022_HWI-M02024_112_000000000-ACJ3F_1_1116_28084_14731	3	0	0	0	0	0	0	0	0	0	0	1	0	0	0	0	0	0	0	0	0	0	0	0	0	0	0	0	0	0	0	0	0	0	0	0	0	0	0	0	0	0	0	0	0	0	0	0	0
OSD110_2014-06-21_0m_NPL022_HWI-M02024_112_000000000-ACJ3F_1_1116_28616_16925	8	0	0	0	0	0	0	0	0	0	0	1	0	0	0	0	0	0	0	0	0	0	0	0	0	0	0	0	0	0	0	0	0	0	0	0	0	0	0	0	0	0	0	0	0	0	0	0	0
OSD110_2014-06-21_0m_NPL022_HWI-M02024_112_000000000-ACJ3F_1_1116_3102_14384	3	0	0	0	0	0	0	0	0	0	0	1	0	0	0	0	0	0	0	0	0	0	0	0	0	0	0	0	0	0	0	0	0	0	0	0	0	0	0	0	0	0	0	0	0	0	0	0	0
OSD110_2014-06-21_0m_NPL022_HWI-M02024_112_000000000-ACJ3F_1_1116_4595_7836	1	0	0	0	0	0	0	0	0	0	0	1	0	0	0	0	0	0	0	0	0	0	0	0	0	0	0	0	0	0	0	0	0	0	0	0	0	0	0	0	0	0	0	0	0	0	0	0	0
OSD110_2014-06-21_0m_NPL022_HWI-M02024_112_000000000-ACJ3F_1_1116_7340_4307	26	0	0	0	0	0	0	0	0	0	0	2	0	0	0	0	0	0	0	0	0	0	0	0	0	0	0	0	0	0	1	0	0	0	0	0	0	0	0	1	0	0	0	0	0	0	0	0	0
OSD110_2014-06-21_0m_NPL022_HWI-M02024_112_000000000-ACJ3F_1_1116_7892_9575	1	0	0	0	0	0	0	0	0	0	0	1	0	0	0	0	0	0	0	0	0	0	0	0	0	0	0	0	0	0	0	0	0	0	0	0	0	0	0	0	0	0	0	0	0	0	0	0	0
OSD110_2014-06-21_0m_NPL022_HWI-M02024_112_000000000-ACJ3F_1_1116_9499_9508	1	0	0	0	0	0	0	0	0	0	0	1	0	0	0	0	0	0	0	0	0	0	0	0	0	0	0	0	0	0	0	0	0	0	0	0	0	0	0	0	0	0	0	0	0	0	0	0	0
OSD110_2014-06-21_0m_NPL022_HWI-M02024_112_000000000-ACJ3F_1_1117_12199_8572	26	0	0	0	0	0	0	0	0	0	0	2	1	0	0	0	0	0	0	0	0	0	0	0	0	0	0	0	0	0	1	0	0	0	0	0	0	0	0	1	0	0	0	0	0	0	0	0	0
OSD110_2014-06-21_0m_NPL022_HWI-M02024_112_000000000-ACJ3F_1_1117_13105_3612	8	0	0	0	0	0	0	0	0	0	0	1	1	0	0	0	0	0	1	0	0	0	0	0	0	0	0	0	0	0	0	0	0	0	0	0	0	0	0	0	0	0	0	0	0	0	0	0	0
OSD110_2014-06-21_0m_NPL022_HWI-M02024_112_000000000-ACJ3F_1_1117_17177_16975	1	0	0	0	0	0	0	0	0	0	0	1	0	0	0	0	0	0	0	0	0	0	0	0	0	0	0	0	0	0	0	0	0	0	0	0	0	0	0	0	0	0	0	0	0	0	0	0	0
OSD110_2014-06-21_0m_NPL022_HWI-M02024_112_000000000-ACJ3F_1_1117_19831_24675	8	0	0	0	0	0	0	0	0	0	0	1	0	0	0	0	0	0	0	0	0	0	0	0	0	0	0	0	0	0	0	0	0	0	0	0	0	0	0	0	0	0	0	0	0	0	0	0	0
OSD110_2014-06-21_0m_NPL022_HWI-M02024_112_000000000-ACJ3F_1_1117_25812_17422	8	0	0	0	0	0	0	0	0	0	0	1	0	0	0	0	0	0	0	0	0	0	0	0	0	0	0	0	0	0	0	0	0	0	0	0	0	0	0	0	0	0	0	0	0	0	1	0	0
OSD110_2014-06-21_0m_NPL022_HWI-M02024_112_000000000-ACJ3F_1_1117_25848_10029	2722	0	0	0	0	0	0	0	0	0	0	2	6	0	0	0	2	0	18	0	0	4	54	0	0	0	0	0	0	0	0	0	0	0	0	0	0	2	0	0	4	1831	0	98	0	0	0	0	0
OSD110_2014-06-21_0m_NPL022_HWI-M02024_112_000000000-ACJ3F_1_1117_3708_13795	1	0	0	0	0	0	0	0	0	0	0	1	0	0	0	0	0	0	0	0	0	0	0	0	0	0	0	0	0	0	0	0	0	0	0	0	0	0	0	0	0	0	0	0	0	0	0	0	0
OSD110_2014-06-21_0m_NPL022_HWI-M02024_112_000000000-ACJ3F_1_1117_8911_15970	1	0	0	0	0	0	0	0	0	0	0	1	0	0	0	0	0	0	0	0	0	0	0	0	0	0	0	0	0	0	0	0	0	0	0	0	0	0	0	0	0	0	0	0	0	0	0	0	0
OSD110_2014-06-21_0m_NPL022_HWI-M02024_112_000000000-ACJ3F_1_1118_10551_14533	11	0	0	0	0	0	0	0	0	0	0	1	0	0	0	0	0	0	0	0	0	0	0	0	0	0	0	0	0	0	0	0	0	0	0	0	0	0	0	1	0	0	0	0	0	0	0	0	0
OSD110_2014-06-21_0m_NPL022_HWI-M02024_112_000000000-ACJ3F_1_1118_11357_12081	24	0	0	0	0	0	0	0	0	0	0	3	0	0	0	0	0	0	0	0	0	2	0	0	0	0	0	0	0	0	0	0	0	0	0	0	0	0	0	1	0	0	0	0	0	0	1	0	0
OSD110_2014-06-21_0m_NPL022_HWI-M02024_112_000000000-ACJ3F_1_1118_15578_2413	1	0	0	0	0	0	0	0	0	0	0	1	0	0	0	0	0	0	0	0	0	0	0	0	0	0	0	0	0	0	0	0	0	0	0	0	0	0	0	0	0	0	0	0	0	0	0	0	0
OSD110_2014-06-21_0m_NPL022_HWI-M02024_112_000000000-ACJ3F_1_1118_15729_5532	1	0	0	0	0	0	0	0	0	0	0	1	0	0	0	0	0	0	0	0	0	0	0	0	0	0	0	0	0	0	0	0	0	0	0	0	0	0	0	0	0	0	0	0	0	0	0	0	0
OSD110_2014-06-21_0m_NPL022_HWI-M02024_112_000000000-ACJ3F_1_1118_20440_9423	10	0	0	0	0	0	0	0	0	0	0	1	0	0	0	0	0	0	0	0	0	0	0	0	0	0	0	0	0	0	0	0	0	0	0	1	0	0	0	0	0	0	0	0	0	0	0	0	0
OSD110_2014-06-21_0m_NPL022_HWI-M02024_112_000000000-ACJ3F_1_1118_25199_14913	1	0	0	0	0	0	0	0	0	0	0	1	0	0	0	0	0	0	0	0	0	0	0	0	0	0	0	0	0	0	0	0	0	0	0	0	0	0	0	0	0	0	0	0	0	0	0	0	0
OSD110_2014-06-21_0m_NPL022_HWI-M02024_112_000000000-ACJ3F_1_1118_26418_17747	1	0	0	0	0	0	0	0	0	0	0	1	0	0	0	0	0	0	0	0	0	0	0	0	0	0	0	0	0	0	0	0	0	0	0	0	0	0	0	0	0	0	0	0	0	0	0	0	0
OSD110_2014-06-21_0m_NPL022_HWI-M02024_112_000000000-ACJ3F_1_1118_28482_14571	18	0	0	0	0	0	0	0	0	0	0	1	0	0	0	0	1	0	0	0	0	0	0	0	0	0	0	0	0	0	0	0	0	0	0	0	0	0	0	0	0	0	0	0	0	0	0	0	0
OSD110_2014-06-21_0m_NPL022_HWI-M02024_112_000000000-ACJ3F_1_1118_4024_20808	1	0	0	0	0	0	0	0	0	0	0	1	0	0	0	0	0	0	0	0	0	0	0	0	0	0	0	0	0	0	0	0	0	0	0	0	0	0	0	0	0	0	0	0	0	0	0	0	0
OSD110_2014-06-21_0m_NPL022_HWI-M02024_112_000000000-ACJ3F_1_1118_5891_7394	1	0	0	0	0	0	0	0	0	0	0	1	0	0	0	0	0	0	0	0	0	0	0	0	0	0	0	0	0	0	0	0	0	0	0	0	0	0	0	0	0	0	0	0	0	0	0	0	0
OSD110_2014-06-21_0m_NPL022_HWI-M02024_112_000000000-ACJ3F_1_1118_9293_11240	1	0	0	0	0	0	0	0	0	0	0	1	0	0	0	0	0	0	0	0	0	0	0	0	0	0	0	0	0	0	0	0	0	0	0	0	0	0	0	0	0	0	0	0	0	0	0	0	0
OSD110_2014-06-21_0m_NPL022_HWI-M02024_112_000000000-ACJ3F_1_1118_9371_23353	4	0	0	0	0	0	0	0	0	0	0	1	0	0	0	0	0	0	0	0	0	0	0	0	0	0	0	0	0	0	0	0	0	0	0	0	0	0	0	0	0	0	0	0	0	0	0	0	0
OSD110_2014-06-21_0m_NPL022_HWI-M02024_112_000000000-ACJ3F_1_1119_10274_20239	5	0	0	0	0	0	0	0	0	0	0	1	0	0	0	0	0	0	0	0	0	1	0	0	0	0	0	0	0	0	0	0	0	0	0	0	0	0	0	0	0	0	0	0	0	0	0	0	0
OSD110_2014-06-21_0m_NPL022_HWI-M02024_112_000000000-ACJ3F_1_1119_11139_15688	6	0	0	0	0	0	0	0	0	0	0	1	0	0	0	0	0	1	0	0	0	0	0	0	0	0	0	0	0	0	0	0	0	0	0	0	0	0	0	0	0	0	0	0	0	0	0	0	0
OSD110_2014-06-21_0m_NPL022_HWI-M02024_112_000000000-ACJ3F_1_1119_11290_15785	16	0	0	0	0	0	0	0	0	0	0	1	0	0	0	1	1	0	0	0	0	0	0	0	0	0	0	0	0	0	0	0	0	0	0	0	0	0	0	0	0	0	0	0	0	0	0	1	0
OSD110_2014-06-21_0m_NPL022_HWI-M02024_112_000000000-ACJ3F_1_1119_2055_11597	1	0	0	0	0	0	0	0	0	0	0	1	0	0	0	0	0	0	0	0	0	0	0	0	0	0	0	0	0	0	0	0	0	0	0	0	0	0	0	0	0	0	0	0	0	0	0	0	0
OSD110_2014-06-21_0m_NPL022_HWI-M02024_112_000000000-ACJ3F_1_1119_4987_13386	19	0	0	0	0	0	0	0	0	0	0	1	0	1	0	0	0	0	2	0	0	0	0	0	0	0	0	0	0	0	1	0	0	0	0	0	0	0	0	1	0	0	0	0	0	0	1	0	0
OSD110_2014-06-21_0m_NPL022_HWI-M02024_112_000000000-ACJ3F_1_1119_5567_16175	11	0	0	0	0	0	0	0	0	0	0	1	0	0	0	0	0	0	0	0	0	0	0	0	0	0	0	0	0	0	0	0	0	0	0	0	0	0	0	0	0	0	0	0	0	0	0	0	0
OSD110_2014-06-21_0m_NPL022_HWI-M02024_112_000000000-ACJ3F_1_1119_7129_16641	1	0	0	0	0	0	0	0	0	0	0	1	0	0	0	0	0	0	0	0	0	0	0	0	0	0	0	0	0	0	0	0	0	0	0	0	0	0	0	0	0	0	0	0	0	0	0	0	0
OSD110_2014-06-21_0m_NPL022_HWI-M02024_112_000000000-ACJ3F_1_1119_7572_8875	1	0	0	0	0	0	0	0	0	0	0	1	0	0	0	0	0	0	0	0	0	0	0	0	0	0	0	0	0	0	0	0	0	0	0	0	0	0	0	0	0	0	0	0	0	0	0	0	0
OSD110_2014-06-21_0m_NPL022_HWI-M02024_112_000000000-ACJ3F_1_1119_8877_6860	9	0	0	0	0	0	0	0	0	0	0	1	0	0	0	0	0	0	1	0	0	1	0	0	0	0	0	0	0	0	0	0	0	0	0	0	0	0	0	1	0	0	0	0	0	0	0	0	0
OSD110_2014-06-21_0m_NPL022_HWI-M02024_112_000000000-ACJ3F_1_1119_9472_13954	1	0	0	0	0	0	0	0	0	0	0	1	0	0	0	0	0	0	0	0	0	0	0	0	0	0	0	0	0	0	0	0	0	0	0	0	0	0	0	0	0	0	0	0	0	0	0	0	0
OSD110_2014-06-21_0m_NPL022_HWI-M02024_112_000000000-ACJ3F_1_2101_12632_2984	33	0	0	0	0	0	0	0	0	0	0	1	1	0	0	0	1	1	0	0	1	0	0	0	0	0	0	0	0	0	0	0	0	0	0	0	0	0	0	0	0	0	0	0	0	0	0	0	0
OSD110_2014-06-21_0m_NPL022_HWI-M02024_112_000000000-ACJ3F_1_2101_20053_13545	1	0	0	0	0	0	0	0	0	0	0	1	0	0	0	0	0	0	0	0	0	0	0	0	0	0	0	0	0	0	0	0	0	0	0	0	0	0	0	0	0	0	0	0	0	0	0	0	0
OSD110_2014-06-21_0m_NPL022_HWI-M02024_112_000000000-ACJ3F_1_2101_20788_4899	1	0	0	0	0	0	0	0	0	0	0	1	0	0	0	0	0	0	0	0	0	0	0	0	0	0	0	0	0	0	0	0	0	0	0	0	0	0	0	0	0	0	0	0	0	0	0	0	0
OSD110_2014-06-21_0m_NPL022_HWI-M02024_112_000000000-ACJ3F_1_2101_21293_19319	1	0	0	0	0	0	0	0	0	0	0	1	0	0	0	0	0	0	0	0	0	0	0	0	0	0	0	0	0	0	0	0	0	0	0	0	0	0	0	0	0	0	0	0	0	0	0	0	0
OSD110_2014-06-21_0m_NPL022_HWI-M02024_112_000000000-ACJ3F_1_2101_2362_12888	2	0	0	0	0	0	0	0	0	0	0	1	0	0	0	0	0	0	0	0	0	0	0	0	0	0	0	0	0	0	0	0	0	0	0	0	0	0	0	0	0	0	0	0	0	0	0	0	0
OSD110_2014-06-21_0m_NPL022_HWI-M02024_112_000000000-ACJ3F_1_2101_4845_13975	16	0	0	0	0	0	0	0	0	0	0	1	0	0	0	0	1	0	1	0	0	0	0	0	0	0	0	0	0	0	0	0	0	0	0	0	0	0	0	0	0	0	0	0	0	0	0	0	0
OSD110_2014-06-21_0m_NPL022_HWI-M02024_112_000000000-ACJ3F_1_2101_6269_5506	1	0	0	0	0	0	0	0	0	0	0	1	0	0	0	0	0	0	0	0	0	0	0	0	0	0	0	0	0	0	0	0	0	0	0	0	0	0	0	0	0	0	0	0	0	0	0	0	0
OSD110_2014-06-21_0m_NPL022_HWI-M02024_112_000000000-ACJ3F_1_2102_11253_18863	3	0	0	0	0	0	0	0	0	0	0	1	2	0	0	0	0	0	0	0	0	0	0	0	0	0	0	0	0	0	0	0	0	0	0	0	0	0	0	0	0	0	0	0	0	0	0	0	0
OSD110_2014-06-21_0m_NPL022_HWI-M02024_112_000000000-ACJ3F_1_2102_12147_12392	14	0	0	0	0	0	0	0	0	0	0	1	1	0	0	0	1	0	2	0	0	0	0	0	0	0	0	0	0	0	1	0	0	0	0	0	0	0	0	0	0	0	0	0	0	0	1	0	0
OSD110_2014-06-21_0m_NPL022_HWI-M02024_112_000000000-ACJ3F_1_2102_13697_18398	8	0	0	0	0	0	0	0	0	0	0	1	0	0	0	0	0	0	0	0	0	0	0	0	0	0	0	0	0	0	0	0	0	0	0	0	0	0	0	0	0	0	0	0	0	0	0	0	0
OSD110_2014-06-21_0m_NPL022_HWI-M02024_112_000000000-ACJ3F_1_2102_17119_5060	19	0	0	0	0	0	0	0	0	0	0	1	0	0	0	0	1	1	0	0	0	1	0	0	0	0	0	0	0	0	0	0	0	0	0	0	0	0	0	0	0	0	0	0	0	0	0	0	0
OSD110_2014-06-21_0m_NPL022_HWI-M02024_112_000000000-ACJ3F_1_2102_19348_19106	2	0	0	0	0	0	0	0	0	0	0	1	1	0	0	0	0	0	0	0	0	0	0	0	0	0	0	0	0	0	0	0	0	0	0	0	0	0	0	0	0	0	0	0	0	0	0	0	0
OSD110_2014-06-21_0m_NPL022_HWI-M02024_112_000000000-ACJ3F_1_2102_20725_21985	1	0	0	0	0	0	0	0	0	0	0	1	0	0	0	0	0	0	0	0	0	0	0	0	0	0	0	0	0	0	0	0	0	0	0	0	0	0	0	0	0	0	0	0	0	0	0	0	0
OSD110_2014-06-21_0m_NPL022_HWI-M02024_112_000000000-ACJ3F_1_2102_22299_16984	4	0	0	0	0	0	0	0	0	0	0	1	0	0	0	0	0	0	1	0	0	0	0	0	0	0	0	0	0	0	0	0	0	0	0	0	0	0	0	0	0	0	0	0	0	0	0	0	0
OSD110_2014-06-21_0m_NPL022_HWI-M02024_112_000000000-ACJ3F_1_2102_24878_5808	1	0	0	0	0	0	0	0	0	0	0	1	0	0	0	0	0	0	0	0	0	0	0	0	0	0	0	0	0	0	0	0	0	0	0	0	0	0	0	0	0	0	0	0	0	0	0	0	0
OSD110_2014-06-21_0m_NPL022_HWI-M02024_112_000000000-ACJ3F_1_2102_27609_15879	1	0	0	0	0	0	0	0	0	0	0	1	0	0	0	0	0	0	0	0	0	0	0	0	0	0	0	0	0	0	0	0	0	0	0	0	0	0	0	0	0	0	0	0	0	0	0	0	0
OSD110_2014-06-21_0m_NPL022_HWI-M02024_112_000000000-ACJ3F_1_2102_3218_9323	1	0	0	0	0	0	0	0	0	0	0	1	0	0	0	0	0	0	0	0	0	0	0	0	0	0	0	0	0	0	0	0	0	0	0	0	0	0	0	0	0	0	0	0	0	0	0	0	0
OSD110_2014-06-21_0m_NPL022_HWI-M02024_112_000000000-ACJ3F_1_2102_5156_14094	18	0	0	0	0	0	0	0	0	0	0	3	0	0	0	0	0	0	0	0	0	1	0	0	0	0	0	0	0	0	0	0	0	0	0	0	0	0	0	1	0	0	0	0	0	0	1	0	0
OSD110_2014-06-21_0m_NPL022_HWI-M02024_112_000000000-ACJ3F_1_2102_6218_17224	1	0	0	0	0	0	0	0	0	0	0	1	0	0	0	0	0	0	0	0	0	0	0	0	0	0	0	0	0	0	0	0	0	0	0	0	0	0	0	0	0	0	0	0	0	0	0	0	0
OSD110_2014-06-21_0m_NPL022_HWI-M02024_112_000000000-ACJ3F_1_2102_8523_14493	1	0	0	0	0	0	0	0	0	0	0	1	0	0	0	0	0	0	0	0	0	0	0	0	0	0	0	0	0	0	0	0	0	0	0	0	0	0	0	0	0	0	0	0	0	0	0	0	0
OSD110_2014-06-21_0m_NPL022_HWI-M02024_112_000000000-ACJ3F_1_2103_10322_19239	1	0	0	0	0	0	0	0	0	0	0	1	0	0	0	0	0	0	0	0	0	0	0	0	0	0	0	0	0	0	0	0	0	0	0	0	0	0	0	0	0	0	0	0	0	0	0	0	0
OSD110_2014-06-21_0m_NPL022_HWI-M02024_112_000000000-ACJ3F_1_2103_10861_5874	10	0	0	0	0	0	0	0	0	0	0	1	0	0	0	0	0	0	1	0	0	0	0	0	0	0	0	0	0	0	0	0	0	0	0	0	0	0	0	0	0	0	0	0	0	0	0	0	0
OSD110_2014-06-21_0m_NPL022_HWI-M02024_112_000000000-ACJ3F_1_2103_11763_15653	1	0	0	0	0	0	0	0	0	0	0	1	0	0	0	0	0	0	0	0	0	0	0	0	0	0	0	0	0	0	0	0	0	0	0	0	0	0	0	0	0	0	0	0	0	0	0	0	0
OSD110_2014-06-21_0m_NPL022_HWI-M02024_112_000000000-ACJ3F_1_2103_12394_5580	13	0	0	0	0	0	0	0	0	0	0	2	3	0	0	0	0	0	0	0	0	0	0	0	0	0	0	0	0	0	0	0	0	0	0	0	0	0	0	0	0	0	0	0	0	0	0	0	0
OSD110_2014-06-21_0m_NPL022_HWI-M02024_112_000000000-ACJ3F_1_2103_13852_16738	1	0	0	0	0	0	0	0	0	0	0	1	0	0	0	0	0	0	0	0	0	0	0	0	0	0	0	0	0	0	0	0	0	0	0	0	0	0	0	0	0	0	0	0	0	0	0	0	0
OSD110_2014-06-21_0m_NPL022_HWI-M02024_112_000000000-ACJ3F_1_2103_15552_3586	1	0	0	0	0	0	0	0	0	0	0	1	0	0	0	0	0	0	0	0	0	0	0	0	0	0	0	0	0	0	0	0	0	0	0	0	0	0	0	0	0	0	0	0	0	0	0	0	0
OSD110_2014-06-21_0m_NPL022_HWI-M02024_112_000000000-ACJ3F_1_2103_15847_9118	1	0	0	0	0	0	0	0	0	0	0	1	0	0	0	0	0	0	0	0	0	0	0	0	0	0	0	0	0	0	0	0	0	0	0	0	0	0	0	0	0	0	0	0	0	0	0	0	0
OSD110_2014-06-21_0m_NPL022_HWI-M02024_112_000000000-ACJ3F_1_2103_17090_13538	2	0	0	0	0	0	0	0	0	0	0	2	0	0	0	0	0	0	0	0	0	0	0	0	0	0	0	0	0	0	0	0	0	0	0	0	0	0	0	0	0	0	0	0	0	0	0	0	0
OSD110_2014-06-21_0m_NPL022_HWI-M02024_112_000000000-ACJ3F_1_2103_18568_12975	1	0	0	0	0	0	0	0	0	0	0	1	0	0	0	0	0	0	0	0	0	0	0	0	0	0	0	0	0	0	0	0	0	0	0	0	0	0	0	0	0	0	0	0	0	0	0	0	0
OSD110_2014-06-21_0m_NPL022_HWI-M02024_112_000000000-ACJ3F_1_2103_19027_8266	1	0	0	0	0	0	0	0	0	0	0	1	0	0	0	0	0	0	0	0	0	0	0	0	0	0	0	0	0	0	0	0	0	0	0	0	0	0	0	0	0	0	0	0	0	0	0	0	0
OSD110_2014-06-21_0m_NPL022_HWI-M02024_112_000000000-ACJ3F_1_2103_19615_18735	2	0	0	0	0	0	0	0	0	0	0	1	0	0	0	0	0	0	0	0	0	0	0	0	0	0	0	0	0	0	0	0	0	0	0	0	0	0	0	0	0	0	0	0	0	0	0	0	0
OSD110_2014-06-21_0m_NPL022_HWI-M02024_112_000000000-ACJ3F_1_2103_20432_16489	13	0	0	0	0	0	0	0	0	0	0	1	0	0	0	0	0	0	0	0	0	0	0	0	0	0	0	0	0	0	0	0	0	0	0	0	0	0	0	0	0	0	0	0	0	0	0	0	0
OSD110_2014-06-21_0m_NPL022_HWI-M02024_112_000000000-ACJ3F_1_2103_21058_2967	1	0	0	0	0	0	0	0	0	0	0	1	0	0	0	0	0	0	0	0	0	0	0	0	0	0	0	0	0	0	0	0	0	0	0	0	0	0	0	0	0	0	0	0	0	0	0	0	0
OSD110_2014-06-21_0m_NPL022_HWI-M02024_112_000000000-ACJ3F_1_2103_22839_17580	7	0	0	0	0	0	0	0	0	0	0	1	2	0	0	0	0	0	0	0	0	0	0	0	0	0	0	0	0	0	0	0	0	0	0	0	0	0	0	0	0	0	0	0	0	0	0	0	0
OSD110_2014-06-21_0m_NPL022_HWI-M02024_112_000000000-ACJ3F_1_2103_23186_16934	1	0	0	0	0	0	0	0	0	0	0	1	0	0	0	0	0	0	0	0	0	0	0	0	0	0	0	0	0	0	0	0	0	0	0	0	0	0	0	0	0	0	0	0	0	0	0	0	0
OSD110_2014-06-21_0m_NPL022_HWI-M02024_112_000000000-ACJ3F_1_2103_24196_22266	9	0	0	0	0	0	0	0	0	0	0	1	0	0	0	0	0	0	0	0	0	1	0	0	0	0	0	0	0	0	0	0	0	0	0	0	0	0	0	0	0	0	0	0	0	0	0	0	0
OSD110_2014-06-21_0m_NPL022_HWI-M02024_112_000000000-ACJ3F_1_2103_2929_13371	1	0	0	0	0	0	0	0	0	0	0	1	0	0	0	0	0	0	0	0	0	0	0	0	0	0	0	0	0	0	0	0	0	0	0	0	0	0	0	0	0	0	0	0	0	0	0	0	0
OSD110_2014-06-21_0m_NPL022_HWI-M02024_112_000000000-ACJ3F_1_2103_3862_16753	1	0	0	0	0	0	0	0	0	0	0	1	0	0	0	0	0	0	0	0	0	0	0	0	0	0	0	0	0	0	0	0	0	0	0	0	0	0	0	0	0	0	0	0	0	0	0	0	0
OSD110_2014-06-21_0m_NPL022_HWI-M02024_112_000000000-ACJ3F_1_2103_4994_13614	1	0	0	0	0	0	0	0	0	0	0	1	0	0	0	0	0	0	0	0	0	0	0	0	0	0	0	0	0	0	0	0	0	0	0	0	0	0	0	0	0	0	0	0	0	0	0	0	0
OSD110_2014-06-21_0m_NPL022_HWI-M02024_112_000000000-ACJ3F_1_2103_5587_17717	3	0	0	0	0	0	0	0	0	0	0	1	0	0	0	0	0	0	0	0	0	0	0	0	0	0	0	0	0	0	0	0	0	0	0	0	0	0	0	0	0	0	0	0	0	0	0	0	0
OSD110_2014-06-21_0m_NPL022_HWI-M02024_112_000000000-ACJ3F_1_2103_7569_8960	1	0	0	0	0	0	0	0	0	0	0	1	0	0	0	0	0	0	0	0	0	0	0	0	0	0	0	0	0	0	0	0	0	0	0	0	0	0	0	0	0	0	0	0	0	0	0	0	0
OSD110_2014-06-21_0m_NPL022_HWI-M02024_112_000000000-ACJ3F_1_2103_7704_2174	1	0	0	0	0	0	0	0	0	0	0	1	0	0	0	0	0	0	0	0	0	0	0	0	0	0	0	0	0	0	0	0	0	0	0	0	0	0	0	0	0	0	0	0	0	0	0	0	0
OSD110_2014-06-21_0m_NPL022_HWI-M02024_112_000000000-ACJ3F_1_2103_9322_12378	1	0	0	0	0	0	0	0	0	0	0	1	0	0	0	0	0	0	0	0	0	0	0	0	0	0	0	0	0	0	0	0	0	0	0	0	0	0	0	0	0	0	0	0	0	0	0	0	0
OSD110_2014-06-21_0m_NPL022_HWI-M02024_112_000000000-ACJ3F_1_2103_9744_2307	1	0	0	0	0	0	0	0	0	0	0	1	0	0	0	0	0	0	0	0	0	0	0	0	0	0	0	0	0	0	0	0	0	0	0	0	0	0	0	0	0	0	0	0	0	0	0	0	0
OSD110_2014-06-21_0m_NPL022_HWI-M02024_112_000000000-ACJ3F_1_2103_9809_6018	1	0	0	0	0	0	0	0	0	0	0	1	0	0	0	0	0	0	0	0	0	0	0	0	0	0	0	0	0	0	0	0	0	0	0	0	0	0	0	0	0	0	0	0	0	0	0	0	0
OSD110_2014-06-21_0m_NPL022_HWI-M02024_112_000000000-ACJ3F_1_2104_11731_19143	1	0	0	0	0	0	0	0	0	0	0	1	0	0	0	0	0	0	0	0	0	0	0	0	0	0	0	0	0	0	0	0	0	0	0	0	0	0	0	0	0	0	0	0	0	0	0	0	0
OSD110_2014-06-21_0m_NPL022_HWI-M02024_112_000000000-ACJ3F_1_2104_12288_19942	1	0	0	0	0	0	0	0	0	0	0	1	0	0	0	0	0	0	0	0	0	0	0	0	0	0	0	0	0	0	0	0	0	0	0	0	0	0	0	0	0	0	0	0	0	0	0	0	0
OSD110_2014-06-21_0m_NPL022_HWI-M02024_112_000000000-ACJ3F_1_2104_14440_12348	28	0	0	0	0	0	0	0	0	0	0	3	0	0	0	1	0	2	0	0	0	0	0	0	0	0	0	0	0	0	1	0	0	0	0	0	0	0	0	2	1	0	0	0	0	0	0	0	0
OSD110_2014-06-21_0m_NPL022_HWI-M02024_112_000000000-ACJ3F_1_2104_16422_10123	1	0	0	0	0	0	0	0	0	0	0	1	0	0	0	0	0	0	0	0	0	0	0	0	0	0	0	0	0	0	0	0	0	0	0	0	0	0	0	0	0	0	0	0	0	0	0	0	0
OSD110_2014-06-21_0m_NPL022_HWI-M02024_112_000000000-ACJ3F_1_2104_16600_11984	1	0	0	0	0	0	0	0	0	0	0	1	0	0	0	0	0	0	0	0	0	0	0	0	0	0	0	0	0	0	0	0	0	0	0	0	0	0	0	0	0	0	0	0	0	0	0	0	0
OSD110_2014-06-21_0m_NPL022_HWI-M02024_112_000000000-ACJ3F_1_2104_19005_23279	33	0	0	0	0	0	0	0	0	0	0	2	0	0	0	0	1	1	0	0	1	1	0	0	0	0	0	0	0	0	1	0	0	0	0	0	0	0	0	2	0	0	0	0	0	0	0	0	0
OSD110_2014-06-21_0m_NPL022_HWI-M02024_112_000000000-ACJ3F_1_2104_19635_16380	34	0	0	0	0	0	0	0	0	0	0	1	0	0	0	0	0	0	0	0	0	2	0	0	0	0	0	0	0	0	0	0	0	0	0	0	0	0	0	0	0	0	0	0	0	0	0	0	0
OSD110_2014-06-21_0m_NPL022_HWI-M02024_112_000000000-ACJ3F_1_2104_20882_11872	1	0	0	0	0	0	0	0	0	0	0	1	0	0	0	0	0	0	0	0	0	0	0	0	0	0	0	0	0	0	0	0	0	0	0	0	0	0	0	0	0	0	0	0	0	0	0	0	0
OSD110_2014-06-21_0m_NPL022_HWI-M02024_112_000000000-ACJ3F_1_2104_21336_16845	1	0	0	0	0	0	0	0	0	0	0	1	0	0	0	0	0	0	0	0	0	0	0	0	0	0	0	0	0	0	0	0	0	0	0	0	0	0	0	0	0	0	0	0	0	0	0	0	0
OSD110_2014-06-21_0m_NPL022_HWI-M02024_112_000000000-ACJ3F_1_2104_23901_12830	4	0	0	0	0	0	0	0	0	0	0	1	0	0	0	0	0	0	0	0	0	0	0	0	0	0	0	0	0	0	0	0	0	0	0	0	0	0	0	0	0	0	0	0	0	0	0	0	0
OSD110_2014-06-21_0m_NPL022_HWI-M02024_112_000000000-ACJ3F_1_2104_25719_20985	12	0	0	0	0	0	0	0	0	0	0	1	0	0	0	0	1	0	0	0	0	0	0	0	0	0	0	0	0	0	1	0	0	0	0	0	0	0	0	0	0	0	0	0	0	0	0	1	0
OSD110_2014-06-21_0m_NPL022_HWI-M02024_112_000000000-ACJ3F_1_2104_26613_16655	6	0	0	0	0	0	0	0	0	0	0	1	0	0	0	0	0	0	0	0	0	1	0	0	0	0	0	0	0	0	1	0	0	0	0	0	0	0	0	0	0	0	0	0	0	0	0	0	0
OSD110_2014-06-21_0m_NPL022_HWI-M02024_112_000000000-ACJ3F_1_2104_27728_16292	10	0	0	0	0	0	0	0	0	0	0	1	0	0	0	0	1	0	0	0	0	0	0	0	0	0	0	0	0	0	0	0	1	0	0	0	0	0	0	0	0	0	0	0	0	0	0	0	0
OSD110_2014-06-21_0m_NPL022_HWI-M02024_112_000000000-ACJ3F_1_2104_4413_18708	2	0	0	0	0	0	0	0	0	0	0	1	0	0	0	0	0	0	0	0	0	0	0	0	0	0	0	0	0	0	0	0	0	0	0	0	0	0	0	0	0	0	0	0	0	0	0	0	0
OSD110_2014-06-21_0m_NPL022_HWI-M02024_112_000000000-ACJ3F_1_2104_5422_13576	1	0	0	0	0	0	0	0	0	0	0	1	0	0	0	0	0	0	0	0	0	0	0	0	0	0	0	0	0	0	0	0	0	0	0	0	0	0	0	0	0	0	0	0	0	0	0	0	0
OSD110_2014-06-21_0m_NPL022_HWI-M02024_112_000000000-ACJ3F_1_2104_5572_9436	13	0	0	0	0	0	0	0	0	0	0	2	0	0	0	0	0	1	0	0	0	0	0	0	0	0	0	0	0	0	0	0	0	0	0	0	0	0	0	1	0	0	0	0	0	0	0	0	0
OSD110_2014-06-21_0m_NPL022_HWI-M02024_112_000000000-ACJ3F_1_2104_6324_13715	1	0	0	0	0	0	0	0	0	0	0	1	0	0	0	0	0	0	0	0	0	0	0	0	0	0	0	0	0	0	0	0	0	0	0	0	0	0	0	0	0	0	0	0	0	0	0	0	0
OSD110_2014-06-21_0m_NPL022_HWI-M02024_112_000000000-ACJ3F_1_2104_7021_11299	1	0	0	0	0	0	0	0	0	0	0	1	0	0	0	0	0	0	0	0	0	0	0	0	0	0	0	0	0	0	0	0	0	0	0	0	0	0	0	0	0	0	0	0	0	0	0	0	0
OSD110_2014-06-21_0m_NPL022_HWI-M02024_112_000000000-ACJ3F_1_2104_7451_18974	10	0	0	0	0	0	0	0	0	0	0	1	0	0	0	0	1	0	0	0	0	0	0	0	0	0	0	0	0	0	0	0	0	0	0	0	0	0	0	0	0	0	0	0	0	0	0	0	0
OSD110_2014-06-21_0m_NPL022_HWI-M02024_112_000000000-ACJ3F_1_2104_8130_18713	19	0	0	0	0	0	0	0	0	0	0	5	0	0	0	0	0	0	0	0	0	1	0	0	0	0	0	0	0	0	0	0	0	0	0	0	0	0	0	0	0	0	0	0	0	0	1	0	0
OSD110_2014-06-21_0m_NPL022_HWI-M02024_112_000000000-ACJ3F_1_2104_8250_15259	1	0	0	0	0	0	0	0	0	0	0	1	0	0	0	0	0	0	0	0	0	0	0	0	0	0	0	0	0	0	0	0	0	0	0	0	0	0	0	0	0	0	0	0	0	0	0	0	0
OSD110_2014-06-21_0m_NPL022_HWI-M02024_112_000000000-ACJ3F_1_2104_8588_14259	1	0	0	0	0	0	0	0	0	0	0	1	0	0	0	0	0	0	0	0	0	0	0	0	0	0	0	0	0	0	0	0	0	0	0	0	0	0	0	0	0	0	0	0	0	0	0	0	0
OSD110_2014-06-21_0m_NPL022_HWI-M02024_112_000000000-ACJ3F_1_2104_8797_10400	7	0	0	0	0	0	0	0	0	0	0	2	0	0	0	0	0	0	0	0	0	0	0	0	0	0	0	0	0	0	0	0	0	0	0	0	0	0	0	0	0	0	0	0	0	0	0	0	0
OSD110_2014-06-21_0m_NPL022_HWI-M02024_112_000000000-ACJ3F_1_2104_8961_19178	1	0	0	0	0	0	0	0	0	0	0	1	0	0	0	0	0	0	0	0	0	0	0	0	0	0	0	0	0	0	0	0	0	0	0	0	0	0	0	0	0	0	0	0	0	0	0	0	0
OSD110_2014-06-21_0m_NPL022_HWI-M02024_112_000000000-ACJ3F_1_2104_9930_16230	1	0	0	0	0	0	0	0	0	0	0	1	0	0	0	0	0	0	0	0	0	0	0	0	0	0	0	0	0	0	0	0	0	0	0	0	0	0	0	0	0	0	0	0	0	0	0	0	0
OSD110_2014-06-21_0m_NPL022_HWI-M02024_112_000000000-ACJ3F_1_2105_10037_24518	4	0	0	0	0	0	0	0	0	0	0	1	0	0	0	0	0	0	0	0	0	0	0	0	0	0	0	0	0	0	0	0	0	0	0	0	0	0	0	0	0	0	0	0	0	0	0	0	0
OSD110_2014-06-21_0m_NPL022_HWI-M02024_112_000000000-ACJ3F_1_2105_10413_18589	3	0	0	0	0	0	0	0	0	0	0	1	0	1	0	0	0	0	0	0	0	0	0	0	0	0	0	0	0	0	0	0	0	0	0	0	0	0	0	0	0	0	0	0	0	0	0	0	0
OSD110_2014-06-21_0m_NPL022_HWI-M02024_112_000000000-ACJ3F_1_2105_10597_16189	1	0	0	0	0	0	0	0	0	0	0	1	0	0	0	0	0	0	0	0	0	0	0	0	0	0	0	0	0	0	0	0	0	0	0	0	0	0	0	0	0	0	0	0	0	0	0	0	0
OSD110_2014-06-21_0m_NPL022_HWI-M02024_112_000000000-ACJ3F_1_2105_10628_18245	5	0	0	0	0	0	0	0	0	0	0	1	0	0	0	0	0	1	0	0	0	0	0	0	0	0	0	0	0	0	1	0	0	0	0	0	0	0	0	0	0	0	0	0	0	0	0	0	0
OSD110_2014-06-21_0m_NPL022_HWI-M02024_112_000000000-ACJ3F_1_2105_11447_23091	1	0	0	0	0	0	0	0	0	0	0	1	0	0	0	0	0	0	0	0	0	0	0	0	0	0	0	0	0	0	0	0	0	0	0	0	0	0	0	0	0	0	0	0	0	0	0	0	0
OSD110_2014-06-21_0m_NPL022_HWI-M02024_112_000000000-ACJ3F_1_2105_11777_21039	1	0	0	0	0	0	0	0	0	0	0	1	0	0	0	0	0	0	0	0	0	0	0	0	0	0	0	0	0	0	0	0	0	0	0	0	0	0	0	0	0	0	0	0	0	0	0	0	0
OSD110_2014-06-21_0m_NPL022_HWI-M02024_112_000000000-ACJ3F_1_2105_12052_24666	1	0	0	0	0	0	0	0	0	0	0	1	0	0	0	0	0	0	0	0	0	0	0	0	0	0	0	0	0	0	0	0	0	0	0	0	0	0	0	0	0	0	0	0	0	0	0	0	0
OSD110_2014-06-21_0m_NPL022_HWI-M02024_112_000000000-ACJ3F_1_2105_12685_23509	2	0	0	0	0	0	0	0	0	0	0	2	0	0	0	0	0	0	0	0	0	0	0	0	0	0	0	0	0	0	0	0	0	0	0	0	0	0	0	0	0	0	0	0	0	0	0	0	0
OSD110_2014-06-21_0m_NPL022_HWI-M02024_112_000000000-ACJ3F_1_2105_13568_10063	7	0	0	0	0	0	0	0	0	0	0	1	0	0	0	0	0	0	0	0	0	1	0	0	0	0	0	0	0	0	0	0	0	0	0	0	0	0	0	0	0	0	0	0	0	0	0	0	0
OSD110_2014-06-21_0m_NPL022_HWI-M02024_112_000000000-ACJ3F_1_2105_15755_10956	1	0	0	0	0	0	0	0	0	0	0	1	0	0	0	0	0	0	0	0	0	0	0	0	0	0	0	0	0	0	0	0	0	0	0	0	0	0	0	0	0	0	0	0	0	0	0	0	0
OSD110_2014-06-21_0m_NPL022_HWI-M02024_112_000000000-ACJ3F_1_2105_17964_20133	1	0	0	0	0	0	0	0	0	0	0	1	0	0	0	0	0	0	0	0	0	0	0	0	0	0	0	0	0	0	0	0	0	0	0	0	0	0	0	0	0	0	0	0	0	0	0	0	0
OSD110_2014-06-21_0m_NPL022_HWI-M02024_112_000000000-ACJ3F_1_2105_18537_3166	1	0	0	0	0	0	0	0	0	0	0	1	0	0	0	0	0	0	0	0	0	0	0	0	0	0	0	0	0	0	0	0	0	0	0	0	0	0	0	0	0	0	0	0	0	0	0	0	0
OSD110_2014-06-21_0m_NPL022_HWI-M02024_112_000000000-ACJ3F_1_2105_19324_5967	5	0	0	0	0	0	0	0	0	0	0	1	0	0	0	0	0	1	0	0	0	0	0	0	0	0	0	0	0	0	0	0	0	0	0	0	0	0	0	0	0	0	0	0	0	0	0	0	0
OSD110_2014-06-21_0m_NPL022_HWI-M02024_112_000000000-ACJ3F_1_2105_19644_8203	21	0	0	0	0	0	0	0	0	0	0	2	0	0	0	0	0	1	1	0	0	1	0	0	0	0	0	0	0	0	0	0	0	0	0	0	0	0	0	0	0	0	0	0	0	0	0	0	0
OSD110_2014-06-21_0m_NPL022_HWI-M02024_112_000000000-ACJ3F_1_2105_20648_22829	2	0	0	0	0	0	0	0	0	0	0	1	0	0	0	0	0	0	0	0	0	0	0	0	0	0	0	0	0	0	0	0	0	0	0	0	0	0	0	0	0	0	0	0	0	0	0	0	0
OSD110_2014-06-21_0m_NPL022_HWI-M02024_112_000000000-ACJ3F_1_2105_20915_7455	1	0	0	0	0	0	0	0	0	0	0	1	0	0	0	0	0	0	0	0	0	0	0	0	0	0	0	0	0	0	0	0	0	0	0	0	0	0	0	0	0	0	0	0	0	0	0	0	0
OSD110_2014-06-21_0m_NPL022_HWI-M02024_112_000000000-ACJ3F_1_2105_21059_23369	1	0	0	0	0	0	0	0	0	0	0	1	0	0	0	0	0	0	0	0	0	0	0	0	0	0	0	0	0	0	0	0	0	0	0	0	0	0	0	0	0	0	0	0	0	0	0	0	0
OSD110_2014-06-21_0m_NPL022_HWI-M02024_112_000000000-ACJ3F_1_2105_22576_15645	1	0	0	0	0	0	0	0	0	0	0	1	0	0	0	0	0	0	0	0	0	0	0	0	0	0	0	0	0	0	0	0	0	0	0	0	0	0	0	0	0	0	0	0	0	0	0	0	0
OSD110_2014-06-21_0m_NPL022_HWI-M02024_112_000000000-ACJ3F_1_2105_23499_18515	22	0	0	0	0	0	0	0	0	0	0	2	0	0	0	0	0	0	0	0	0	2	0	0	0	0	0	0	0	0	0	0	0	0	0	0	0	0	0	0	0	0	0	0	0	0	0	0	0
OSD110_2014-06-21_0m_NPL022_HWI-M02024_112_000000000-ACJ3F_1_2105_24091_4889	1	0	0	0	0	0	0	0	0	0	0	1	0	0	0	0	0	0	0	0	0	0	0	0	0	0	0	0	0	0	0	0	0	0	0	0	0	0	0	0	0	0	0	0	0	0	0	0	0
OSD110_2014-06-21_0m_NPL022_HWI-M02024_112_000000000-ACJ3F_1_2105_24398_14891	39	0	0	0	0	0	0	0	0	0	0	3	0	1	0	0	0	1	1	0	0	2	0	0	0	0	0	0	0	0	1	0	0	0	0	1	0	0	0	1	0	0	0	0	0	0	0	0	0
OSD110_2014-06-21_0m_NPL022_HWI-M02024_112_000000000-ACJ3F_1_2105_24895_13296	1	0	0	0	0	0	0	0	0	0	0	1	0	0	0	0	0	0	0	0	0	0	0	0	0	0	0	0	0	0	0	0	0	0	0	0	0	0	0	0	0	0	0	0	0	0	0	0	0
OSD110_2014-06-21_0m_NPL022_HWI-M02024_112_000000000-ACJ3F_1_2105_25386_21710	1	0	0	0	0	0	0	0	0	0	0	1	0	0	0	0	0	0	0	0	0	0	0	0	0	0	0	0	0	0	0	0	0	0	0	0	0	0	0	0	0	0	0	0	0	0	0	0	0
OSD110_2014-06-21_0m_NPL022_HWI-M02024_112_000000000-ACJ3F_1_2105_26584_14784	1	0	0	0	0	0	0	0	0	0	0	1	0	0	0	0	0	0	0	0	0	0	0	0	0	0	0	0	0	0	0	0	0	0	0	0	0	0	0	0	0	0	0	0	0	0	0	0	0
OSD110_2014-06-21_0m_NPL022_HWI-M02024_112_000000000-ACJ3F_1_2105_27679_15498	1	0	0	0	0	0	0	0	0	0	0	1	0	0	0	0	0	0	0	0	0	0	0	0	0	0	0	0	0	0	0	0	0	0	0	0	0	0	0	0	0	0	0	0	0	0	0	0	0
OSD110_2014-06-21_0m_NPL022_HWI-M02024_112_000000000-ACJ3F_1_2105_28015_10970	1	0	0	0	0	0	0	0	0	0	0	1	0	0	0	0	0	0	0	0	0	0	0	0	0	0	0	0	0	0	0	0	0	0	0	0	0	0	0	0	0	0	0	0	0	0	0	0	0
OSD110_2014-06-21_0m_NPL022_HWI-M02024_112_000000000-ACJ3F_1_2105_4507_20294	4	0	0	0	0	0	0	0	0	0	0	1	0	0	0	0	0	0	0	0	0	0	0	0	0	0	0	0	0	0	0	0	0	0	0	0	0	0	0	0	0	0	0	0	0	0	0	0	0
OSD110_2014-06-21_0m_NPL022_HWI-M02024_112_000000000-ACJ3F_1_2105_6630_4102	1	0	0	0	0	0	0	0	0	0	0	1	0	0	0	0	0	0	0	0	0	0	0	0	0	0	0	0	0	0	0	0	0	0	0	0	0	0	0	0	0	0	0	0	0	0	0	0	0
OSD110_2014-06-21_0m_NPL022_HWI-M02024_112_000000000-ACJ3F_1_2105_8315_24652	1	0	0	0	0	0	0	0	0	0	0	1	0	0	0	0	0	0	0	0	0	0	0	0	0	0	0	0	0	0	0	0	0	0	0	0	0	0	0	0	0	0	0	0	0	0	0	0	0
OSD110_2014-06-21_0m_NPL022_HWI-M02024_112_000000000-ACJ3F_1_2105_8791_5812	2	0	0	0	0	0	0	0	0	0	0	1	0	0	0	0	0	0	0	0	0	0	0	0	0	0	0	0	0	0	0	0	0	0	0	0	0	0	0	0	0	0	0	0	0	0	0	0	0
OSD110_2014-06-21_0m_NPL022_HWI-M02024_112_000000000-ACJ3F_1_2106_11457_15930	16	0	0	0	0	0	0	0	0	0	0	5	0	0	0	0	0	0	0	0	0	1	0	0	0	0	0	0	0	0	1	0	0	0	0	1	0	0	0	0	0	0	0	0	0	0	0	0	0
OSD110_2014-06-21_0m_NPL022_HWI-M02024_112_000000000-ACJ3F_1_2106_12001_6035	1	0	0	0	0	0	0	0	0	0	0	1	0	0	0	0	0	0	0	0	0	0	0	0	0	0	0	0	0	0	0	0	0	0	0	0	0	0	0	0	0	0	0	0	0	0	0	0	0
OSD110_2014-06-21_0m_NPL022_HWI-M02024_112_000000000-ACJ3F_1_2106_12278_11654	45	0	0	0	0	0	0	0	0	0	0	6	0	0	0	0	0	1	2	0	0	2	0	0	0	0	0	0	0	0	2	0	0	0	0	0	0	0	0	1	0	0	0	0	0	0	0	0	0
OSD110_2014-06-21_0m_NPL022_HWI-M02024_112_000000000-ACJ3F_1_2106_13289_18693	6	0	0	0	0	0	0	0	0	0	0	1	0	1	0	0	0	0	0	0	0	0	0	0	0	0	0	0	0	0	0	0	0	0	0	0	0	0	0	0	0	0	0	0	0	0	0	0	0
OSD110_2014-06-21_0m_NPL022_HWI-M02024_112_000000000-ACJ3F_1_2106_13366_12868	25	0	0	0	0	0	0	0	0	0	0	2	0	0	0	0	0	0	0	0	0	1	0	0	0	0	0	0	0	0	2	0	0	0	0	0	0	0	0	1	0	0	0	0	0	0	0	0	0
OSD110_2014-06-21_0m_NPL022_HWI-M02024_112_000000000-ACJ3F_1_2106_13684_21192	2	0	0	0	0	0	0	0	0	0	0	1	0	0	0	0	0	0	0	0	0	1	0	0	0	0	0	0	0	0	0	0	0	0	0	0	0	0	0	0	0	0	0	0	0	0	0	0	0
OSD110_2014-06-21_0m_NPL022_HWI-M02024_112_000000000-ACJ3F_1_2106_14238_18954	1	0	0	0	0	0	0	0	0	0	0	1	0	0	0	0	0	0	0	0	0	0	0	0	0	0	0	0	0	0	0	0	0	0	0	0	0	0	0	0	0	0	0	0	0	0	0	0	0
OSD110_2014-06-21_0m_NPL022_HWI-M02024_112_000000000-ACJ3F_1_2106_14630_22836	1	0	0	0	0	0	0	0	0	0	0	1	0	0	0	0	0	0	0	0	0	0	0	0	0	0	0	0	0	0	0	0	0	0	0	0	0	0	0	0	0	0	0	0	0	0	0	0	0
OSD110_2014-06-21_0m_NPL022_HWI-M02024_112_000000000-ACJ3F_1_2106_17034_8122	1	0	0	0	0	0	0	0	0	0	0	1	0	0	0	0	0	0	0	0	0	0	0	0	0	0	0	0	0	0	0	0	0	0	0	0	0	0	0	0	0	0	0	0	0	0	0	0	0
OSD110_2014-06-21_0m_NPL022_HWI-M02024_112_000000000-ACJ3F_1_2106_17436_5360	1	0	0	0	0	0	0	0	0	0	0	1	0	0	0	0	0	0	0	0	0	0	0	0	0	0	0	0	0	0	0	0	0	0	0	0	0	0	0	0	0	0	0	0	0	0	0	0	0
OSD110_2014-06-21_0m_NPL022_HWI-M02024_112_000000000-ACJ3F_1_2106_17588_3489	1	0	0	0	0	0	0	0	0	0	0	1	0	0	0	0	0	0	0	0	0	0	0	0	0	0	0	0	0	0	0	0	0	0	0	0	0	0	0	0	0	0	0	0	0	0	0	0	0
OSD110_2014-06-21_0m_NPL022_HWI-M02024_112_000000000-ACJ3F_1_2106_18334_5622	1	0	0	0	0	0	0	0	0	0	0	1	0	0	0	0	0	0	0	0	0	0	0	0	0	0	0	0	0	0	0	0	0	0	0	0	0	0	0	0	0	0	0	0	0	0	0	0	0
OSD110_2014-06-21_0m_NPL022_HWI-M02024_112_000000000-ACJ3F_1_2106_19005_4453	1	0	0	0	0	0	0	0	0	0	0	1	0	0	0	0	0	0	0	0	0	0	0	0	0	0	0	0	0	0	0	0	0	0	0	0	0	0	0	0	0	0	0	0	0	0	0	0	0
OSD110_2014-06-21_0m_NPL022_HWI-M02024_112_000000000-ACJ3F_1_2106_19520_24087	1	0	0	0	0	0	0	0	0	0	0	1	0	0	0	0	0	0	0	0	0	0	0	0	0	0	0	0	0	0	0	0	0	0	0	0	0	0	0	0	0	0	0	0	0	0	0	0	0
OSD110_2014-06-21_0m_NPL022_HWI-M02024_112_000000000-ACJ3F_1_2106_20804_25171	38	0	0	0	0	0	0	0	0	0	0	6	0	0	0	0	0	0	0	0	0	1	0	0	0	0	0	0	0	0	0	0	0	0	0	0	0	0	0	0	0	0	0	0	0	0	0	0	0
OSD110_2014-06-21_0m_NPL022_HWI-M02024_112_000000000-ACJ3F_1_2106_22297_10360	2	0	0	0	0	0	0	0	0	0	0	1	0	0	0	0	0	0	0	0	0	0	0	0	0	0	0	0	0	0	0	0	0	0	0	0	0	0	0	0	0	0	0	0	0	0	0	0	0
OSD110_2014-06-21_0m_NPL022_HWI-M02024_112_000000000-ACJ3F_1_2106_22395_2102	1	0	0	0	0	0	0	0	0	0	0	1	0	0	0	0	0	0	0	0	0	0	0	0	0	0	0	0	0	0	0	0	0	0	0	0	0	0	0	0	0	0	0	0	0	0	0	0	0
OSD110_2014-06-21_0m_NPL022_HWI-M02024_112_000000000-ACJ3F_1_2106_24287_9431	14	0	0	0	0	0	0	0	0	0	0	1	1	0	0	0	1	0	0	0	0	1	0	0	0	0	0	0	0	0	1	0	0	0	0	0	0	0	0	0	0	0	0	0	0	0	0	0	0
OSD110_2014-06-21_0m_NPL022_HWI-M02024_112_000000000-ACJ3F_1_2106_25661_14646	1	0	0	0	0	0	0	0	0	0	0	1	0	0	0	0	0	0	0	0	0	0	0	0	0	0	0	0	0	0	0	0	0	0	0	0	0	0	0	0	0	0	0	0	0	0	0	0	0
OSD110_2014-06-21_0m_NPL022_HWI-M02024_112_000000000-ACJ3F_1_2106_25697_10578	47	0	0	0	0	0	0	0	0	0	0	12	1	0	0	0	0	0	0	0	0	0	0	0	0	0	0	0	0	0	1	0	0	0	0	0	0	0	0	3	0	0	0	0	0	0	0	0	0
OSD110_2014-06-21_0m_NPL022_HWI-M02024_112_000000000-ACJ3F_1_2106_26815_16617	2	0	0	0	0	0	0	0	0	0	0	1	0	0	0	0	0	0	0	0	0	0	0	0	0	0	0	0	0	0	1	0	0	0	0	0	0	0	0	0	0	0	0	0	0	0	0	0	0
OSD110_2014-06-21_0m_NPL022_HWI-M02024_112_000000000-ACJ3F_1_2106_27712_12798	58	0	0	0	0	0	0	0	0	0	0	9	0	0	0	0	1	0	1	0	0	0	0	0	0	0	0	0	0	0	3	0	0	0	0	0	0	0	0	2	0	0	0	0	0	0	1	0	0
OSD110_2014-06-21_0m_NPL022_HWI-M02024_112_000000000-ACJ3F_1_2106_28033_18909	1	0	0	0	0	0	0	0	0	0	0	1	0	0	0	0	0	0	0	0	0	0	0	0	0	0	0	0	0	0	0	0	0	0	0	0	0	0	0	0	0	0	0	0	0	0	0	0	0
OSD110_2014-06-21_0m_NPL022_HWI-M02024_112_000000000-ACJ3F_1_2106_28180_8236	6	0	0	0	0	0	0	0	0	0	0	2	0	0	0	0	0	0	0	0	0	0	0	0	0	0	0	0	0	0	0	0	0	0	0	0	0	0	0	0	0	0	0	0	0	0	0	0	0
OSD110_2014-06-21_0m_NPL022_HWI-M02024_112_000000000-ACJ3F_1_2106_4661_5782	1	0	0	0	0	0	0	0	0	0	0	1	0	0	0	0	0	0	0	0	0	0	0	0	0	0	0	0	0	0	0	0	0	0	0	0	0	0	0	0	0	0	0	0	0	0	0	0	0
OSD110_2014-06-21_0m_NPL022_HWI-M02024_112_000000000-ACJ3F_1_2106_5851_8817	40	0	0	0	0	0	0	0	0	0	0	5	0	0	0	0	0	1	0	0	0	0	0	0	0	0	0	0	0	0	0	0	1	0	0	0	0	0	0	4	0	0	0	0	0	0	0	0	0
OSD110_2014-06-21_0m_NPL022_HWI-M02024_112_000000000-ACJ3F_1_2106_7522_3130	1	0	0	0	0	0	0	0	0	0	0	1	0	0	0	0	0	0	0	0	0	0	0	0	0	0	0	0	0	0	0	0	0	0	0	0	0	0	0	0	0	0	0	0	0	0	0	0	0
OSD110_2014-06-21_0m_NPL022_HWI-M02024_112_000000000-ACJ3F_1_2106_8013_15907	1	0	0	0	0	0	0	0	0	0	0	1	0	0	0	0	0	0	0	0	0	0	0	0	0	0	0	0	0	0	0	0	0	0	0	0	0	0	0	0	0	0	0	0	0	0	0	0	0
OSD110_2014-06-21_0m_NPL022_HWI-M02024_112_000000000-ACJ3F_1_2107_11690_9115	1	0	0	0	0	0	0	0	0	0	0	1	0	0	0	0	0	0	0	0	0	0	0	0	0	0	0	0	0	0	0	0	0	0	0	0	0	0	0	0	0	0	0	0	0	0	0	0	0
OSD110_2014-06-21_0m_NPL022_HWI-M02024_112_000000000-ACJ3F_1_2107_12085_15367	7	0	0	0	0	0	0	0	0	0	0	1	0	0	0	0	0	0	0	0	0	0	0	0	0	0	0	0	0	0	1	0	0	0	0	0	0	0	0	0	0	0	0	0	0	0	0	0	0
OSD110_2014-06-21_0m_NPL022_HWI-M02024_112_000000000-ACJ3F_1_2107_12312_4905	4	0	0	0	0	0	0	0	0	0	0	1	0	0	0	0	0	0	0	0	0	0	0	0	0	0	0	0	0	0	0	0	0	0	0	0	0	0	0	0	0	0	0	0	0	0	0	0	0
OSD110_2014-06-21_0m_NPL022_HWI-M02024_112_000000000-ACJ3F_1_2107_12978_24800	1	0	0	0	0	0	0	0	0	0	0	1	0	0	0	0	0	0	0	0	0	0	0	0	0	0	0	0	0	0	0	0	0	0	0	0	0	0	0	0	0	0	0	0	0	0	0	0	0
OSD110_2014-06-21_0m_NPL022_HWI-M02024_112_000000000-ACJ3F_1_2107_13111_22489	1	0	0	0	0	0	0	0	0	0	0	1	0	0	0	0	0	0	0	0	0	0	0	0	0	0	0	0	0	0	0	0	0	0	0	0	0	0	0	0	0	0	0	0	0	0	0	0	0
OSD110_2014-06-21_0m_NPL022_HWI-M02024_112_000000000-ACJ3F_1_2107_15156_16809	1	0	0	0	0	0	0	0	0	0	0	1	0	0	0	0	0	0	0	0	0	0	0	0	0	0	0	0	0	0	0	0	0	0	0	0	0	0	0	0	0	0	0	0	0	0	0	0	0
OSD110_2014-06-21_0m_NPL022_HWI-M02024_112_000000000-ACJ3F_1_2107_16372_9212	1	0	0	0	0	0	0	0	0	0	0	1	0	0	0	0	0	0	0	0	0	0	0	0	0	0	0	0	0	0	0	0	0	0	0	0	0	0	0	0	0	0	0	0	0	0	0	0	0
OSD110_2014-06-21_0m_NPL022_HWI-M02024_112_000000000-ACJ3F_1_2107_17366_17084	1	0	0	0	0	0	0	0	0	0	0	1	0	0	0	0	0	0	0	0	0	0	0	0	0	0	0	0	0	0	0	0	0	0	0	0	0	0	0	0	0	0	0	0	0	0	0	0	0
OSD110_2014-06-21_0m_NPL022_HWI-M02024_112_000000000-ACJ3F_1_2107_18124_16122	1	0	0	0	0	0	0	0	0	0	0	1	0	0	0	0	0	0	0	0	0	0	0	0	0	0	0	0	0	0	0	0	0	0	0	0	0	0	0	0	0	0	0	0	0	0	0	0	0
OSD110_2014-06-21_0m_NPL022_HWI-M02024_112_000000000-ACJ3F_1_2107_18516_4571	1	0	0	0	0	0	0	0	0	0	0	1	0	0	0	0	0	0	0	0	0	0	0	0	0	0	0	0	0	0	0	0	0	0	0	0	0	0	0	0	0	0	0	0	0	0	0	0	0
OSD110_2014-06-21_0m_NPL022_HWI-M02024_112_000000000-ACJ3F_1_2107_19704_22089	1	0	0	0	0	0	0	0	0	0	0	1	0	0	0	0	0	0	0	0	0	0	0	0	0	0	0	0	0	0	0	0	0	0	0	0	0	0	0	0	0	0	0	0	0	0	0	0	0
OSD110_2014-06-21_0m_NPL022_HWI-M02024_112_000000000-ACJ3F_1_2107_19932_18113	1	0	0	0	0	0	0	0	0	0	0	1	0	0	0	0	0	0	0	0	0	0	0	0	0	0	0	0	0	0	0	0	0	0	0	0	0	0	0	0	0	0	0	0	0	0	0	0	0
OSD110_2014-06-21_0m_NPL022_HWI-M02024_112_000000000-ACJ3F_1_2107_20413_19401	1	0	0	0	0	0	0	0	0	0	0	1	0	0	0	0	0	0	0	0	0	0	0	0	0	0	0	0	0	0	0	0	0	0	0	0	0	0	0	0	0	0	0	0	0	0	0	0	0
OSD110_2014-06-21_0m_NPL022_HWI-M02024_112_000000000-ACJ3F_1_2107_20837_4840	2	0	0	0	0	0	0	0	0	0	0	1	0	0	0	0	0	0	0	0	0	0	0	0	0	0	0	0	0	0	0	0	0	0	0	0	0	0	0	0	0	0	0	0	0	0	0	0	0
OSD110_2014-06-21_0m_NPL022_HWI-M02024_112_000000000-ACJ3F_1_2107_21167_18456	3	0	0	0	0	0	0	0	0	0	0	1	0	0	0	0	0	0	0	0	0	0	0	0	0	0	0	0	0	0	0	0	0	0	0	0	0	0	0	0	0	0	0	0	0	0	0	0	0
OSD110_2014-06-21_0m_NPL022_HWI-M02024_112_000000000-ACJ3F_1_2107_21577_3160	1	0	0	0	0	0	0	0	0	0	0	1	0	0	0	0	0	0	0	0	0	0	0	0	0	0	0	0	0	0	0	0	0	0	0	0	0	0	0	0	0	0	0	0	0	0	0	0	0
OSD110_2014-06-21_0m_NPL022_HWI-M02024_112_000000000-ACJ3F_1_2107_21813_18718	1	0	0	0	0	0	0	0	0	0	0	1	0	0	0	0	0	0	0	0	0	0	0	0	0	0	0	0	0	0	0	0	0	0	0	0	0	0	0	0	0	0	0	0	0	0	0	0	0
OSD110_2014-06-21_0m_NPL022_HWI-M02024_112_000000000-ACJ3F_1_2107_21990_23704	4	0	0	0	0	0	0	0	0	0	0	1	1	0	0	0	0	0	0	0	0	0	0	0	0	0	0	0	0	0	0	0	0	0	0	0	0	0	0	0	0	0	0	0	0	0	0	0	0
OSD110_2014-06-21_0m_NPL022_HWI-M02024_112_000000000-ACJ3F_1_2107_22351_7313	1	0	0	0	0	0	0	0	0	0	0	1	0	0	0	0	0	0	0	0	0	0	0	0	0	0	0	0	0	0	0	0	0	0	0	0	0	0	0	0	0	0	0	0	0	0	0	0	0
OSD110_2014-06-21_0m_NPL022_HWI-M02024_112_000000000-ACJ3F_1_2107_23681_12996	1	0	0	0	0	0	0	0	0	0	0	1	0	0	0	0	0	0	0	0	0	0	0	0	0	0	0	0	0	0	0	0	0	0	0	0	0	0	0	0	0	0	0	0	0	0	0	0	0
OSD110_2014-06-21_0m_NPL022_HWI-M02024_112_000000000-ACJ3F_1_2107_26186_4399	1	0	0	0	0	0	0	0	0	0	0	1	0	0	0	0	0	0	0	0	0	0	0	0	0	0	0	0	0	0	0	0	0	0	0	0	0	0	0	0	0	0	0	0	0	0	0	0	0
OSD110_2014-06-21_0m_NPL022_HWI-M02024_112_000000000-ACJ3F_1_2107_27700_8803	1	0	0	0	0	0	0	0	0	0	0	1	0	0	0	0	0	0	0	0	0	0	0	0	0	0	0	0	0	0	0	0	0	0	0	0	0	0	0	0	0	0	0	0	0	0	0	0	0
OSD110_2014-06-21_0m_NPL022_HWI-M02024_112_000000000-ACJ3F_1_2107_28606_10199	1	0	0	0	0	0	0	0	0	0	0	1	0	0	0	0	0	0	0	0	0	0	0	0	0	0	0	0	0	0	0	0	0	0	0	0	0	0	0	0	0	0	0	0	0	0	0	0	0
OSD110_2014-06-21_0m_NPL022_HWI-M02024_112_000000000-ACJ3F_1_2107_3848_16062	1	0	0	0	0	0	0	0	0	0	0	1	0	0	0	0	0	0	0	0	0	0	0	0	0	0	0	0	0	0	0	0	0	0	0	0	0	0	0	0	0	0	0	0	0	0	0	0	0
OSD110_2014-06-21_0m_NPL022_HWI-M02024_112_000000000-ACJ3F_1_2107_3854_17872	1	0	0	0	0	0	0	0	0	0	0	1	0	0	0	0	0	0	0	0	0	0	0	0	0	0	0	0	0	0	0	0	0	0	0	0	0	0	0	0	0	0	0	0	0	0	0	0	0
OSD110_2014-06-21_0m_NPL022_HWI-M02024_112_000000000-ACJ3F_1_2107_4184_17685	2	0	0	0	0	0	0	0	0	0	0	1	0	0	0	0	0	0	0	0	0	0	0	0	0	0	0	0	0	0	0	0	0	0	0	1	0	0	0	0	0	0	0	0	0	0	0	0	0
OSD110_2014-06-21_0m_NPL022_HWI-M02024_112_000000000-ACJ3F_1_2107_6601_22482	1	0	0	0	0	0	0	0	0	0	0	1	0	0	0	0	0	0	0	0	0	0	0	0	0	0	0	0	0	0	0	0	0	0	0	0	0	0	0	0	0	0	0	0	0	0	0	0	0
OSD110_2014-06-21_0m_NPL022_HWI-M02024_112_000000000-ACJ3F_1_2107_7722_16551	1	0	0	0	0	0	0	0	0	0	0	1	0	0	0	0	0	0	0	0	0	0	0	0	0	0	0	0	0	0	0	0	0	0	0	0	0	0	0	0	0	0	0	0	0	0	0	0	0
OSD110_2014-06-21_0m_NPL022_HWI-M02024_112_000000000-ACJ3F_1_2107_8895_13709	1	0	0	0	0	0	0	0	0	0	0	1	0	0	0	0	0	0	0	0	0	0	0	0	0	0	0	0	0	0	0	0	0	0	0	0	0	0	0	0	0	0	0	0	0	0	0	0	0
OSD110_2014-06-21_0m_NPL022_HWI-M02024_112_000000000-ACJ3F_1_2107_9318_7574	1	0	0	0	0	0	0	0	0	0	0	1	0	0	0	0	0	0	0	0	0	0	0	0	0	0	0	0	0	0	0	0	0	0	0	0	0	0	0	0	0	0	0	0	0	0	0	0	0
OSD110_2014-06-21_0m_NPL022_HWI-M02024_112_000000000-ACJ3F_1_2108_10369_18124	1	0	0	0	0	0	0	0	0	0	0	1	0	0	0	0	0	0	0	0	0	0	0	0	0	0	0	0	0	0	0	0	0	0	0	0	0	0	0	0	0	0	0	0	0	0	0	0	0
OSD110_2014-06-21_0m_NPL022_HWI-M02024_112_000000000-ACJ3F_1_2108_12385_11446	1	0	0	0	0	0	0	0	0	0	0	1	0	0	0	0	0	0	0	0	0	0	0	0	0	0	0	0	0	0	0	0	0	0	0	0	0	0	0	0	0	0	0	0	0	0	0	0	0
OSD110_2014-06-21_0m_NPL022_HWI-M02024_112_000000000-ACJ3F_1_2108_12934_3421	1	0	0	0	0	0	0	0	0	0	0	1	0	0	0	0	0	0	0	0	0	0	0	0	0	0	0	0	0	0	0	0	0	0	0	0	0	0	0	0	0	0	0	0	0	0	0	0	0
OSD110_2014-06-21_0m_NPL022_HWI-M02024_112_000000000-ACJ3F_1_2108_14001_24566	4	0	0	0	0	0	0	0	0	0	0	1	0	0	0	0	0	0	0	0	0	0	0	0	0	0	0	0	0	0	0	0	0	0	0	1	0	0	0	0	0	0	0	0	0	0	0	0	0
OSD110_2014-06-21_0m_NPL022_HWI-M02024_112_000000000-ACJ3F_1_2108_15911_23921	6	0	0	0	0	0	0	0	0	0	0	1	0	0	0	0	0	0	0	0	0	0	0	0	0	0	0	3	0	0	0	0	0	0	0	0	0	0	0	0	0	0	0	0	0	0	1	0	0
OSD110_2014-06-21_0m_NPL022_HWI-M02024_112_000000000-ACJ3F_1_2108_16039_8307	1	0	0	0	0	0	0	0	0	0	0	1	0	0	0	0	0	0	0	0	0	0	0	0	0	0	0	0	0	0	0	0	0	0	0	0	0	0	0	0	0	0	0	0	0	0	0	0	0
OSD110_2014-06-21_0m_NPL022_HWI-M02024_112_000000000-ACJ3F_1_2108_17757_14988	1	0	0	0	0	0	0	0	0	0	0	1	0	0	0	0	0	0	0	0	0	0	0	0	0	0	0	0	0	0	0	0	0	0	0	0	0	0	0	0	0	0	0	0	0	0	0	0	0
OSD110_2014-06-21_0m_NPL022_HWI-M02024_112_000000000-ACJ3F_1_2108_19032_9549	1	0	0	0	0	0	0	0	0	0	0	1	0	0	0	0	0	0	0	0	0	0	0	0	0	0	0	0	0	0	0	0	0	0	0	0	0	0	0	0	0	0	0	0	0	0	0	0	0
OSD110_2014-06-21_0m_NPL022_HWI-M02024_112_000000000-ACJ3F_1_2108_19815_17208	1	0	0	0	0	0	0	0	0	0	0	1	0	0	0	0	0	0	0	0	0	0	0	0	0	0	0	0	0	0	0	0	0	0	0	0	0	0	0	0	0	0	0	0	0	0	0	0	0
OSD110_2014-06-21_0m_NPL022_HWI-M02024_112_000000000-ACJ3F_1_2108_21481_7936	1	0	0	0	0	0	0	0	0	0	0	1	0	0	0	0	0	0	0	0	0	0	0	0	0	0	0	0	0	0	0	0	0	0	0	0	0	0	0	0	0	0	0	0	0	0	0	0	0
OSD110_2014-06-21_0m_NPL022_HWI-M02024_112_000000000-ACJ3F_1_2108_21585_5589	1	0	0	0	0	0	0	0	0	0	0	1	0	0	0	0	0	0	0	0	0	0	0	0	0	0	0	0	0	0	0	0	0	0	0	0	0	0	0	0	0	0	0	0	0	0	0	0	0
OSD110_2014-06-21_0m_NPL022_HWI-M02024_112_000000000-ACJ3F_1_2108_23627_3251	1	0	0	0	0	0	0	0	0	0	0	1	0	0	0	0	0	0	0	0	0	0	0	0	0	0	0	0	0	0	0	0	0	0	0	0	0	0	0	0	0	0	0	0	0	0	0	0	0
OSD110_2014-06-21_0m_NPL022_HWI-M02024_112_000000000-ACJ3F_1_2108_23951_23805	6	0	0	0	0	0	0	0	0	0	0	1	0	0	0	0	0	0	0	0	0	0	0	0	0	0	0	0	0	0	0	0	0	0	0	0	0	0	0	0	0	0	0	0	0	0	0	0	0
OSD110_2014-06-21_0m_NPL022_HWI-M02024_112_000000000-ACJ3F_1_2108_24270_16626	1	0	0	0	0	0	0	0	0	0	0	1	0	0	0	0	0	0	0	0	0	0	0	0	0	0	0	0	0	0	0	0	0	0	0	0	0	0	0	0	0	0	0	0	0	0	0	0	0
OSD110_2014-06-21_0m_NPL022_HWI-M02024_112_000000000-ACJ3F_1_2108_25704_16369	1	0	0	0	0	0	0	0	0	0	0	1	0	0	0	0	0	0	0	0	0	0	0	0	0	0	0	0	0	0	0	0	0	0	0	0	0	0	0	0	0	0	0	0	0	0	0	0	0
OSD110_2014-06-21_0m_NPL022_HWI-M02024_112_000000000-ACJ3F_1_2108_2655_8724	1	0	0	0	0	0	0	0	0	0	0	1	0	0	0	0	0	0	0	0	0	0	0	0	0	0	0	0	0	0	0	0	0	0	0	0	0	0	0	0	0	0	0	0	0	0	0	0	0
OSD110_2014-06-21_0m_NPL022_HWI-M02024_112_000000000-ACJ3F_1_2108_2792_15133	7	0	0	0	0	0	0	0	0	0	0	1	0	0	0	0	0	0	1	0	0	0	0	0	0	0	0	0	0	0	0	0	0	0	0	0	0	0	0	0	0	0	0	0	0	0	0	0	0
OSD110_2014-06-21_0m_NPL022_HWI-M02024_112_000000000-ACJ3F_1_2108_3460_16939	1	0	0	0	0	0	0	0	0	0	0	1	0	0	0	0	0	0	0	0	0	0	0	0	0	0	0	0	0	0	0	0	0	0	0	0	0	0	0	0	0	0	0	0	0	0	0	0	0
OSD110_2014-06-21_0m_NPL022_HWI-M02024_112_000000000-ACJ3F_1_2108_8376_8328	1	0	0	0	0	0	0	0	0	0	0	1	0	0	0	0	0	0	0	0	0	0	0	0	0	0	0	0	0	0	0	0	0	0	0	0	0	0	0	0	0	0	0	0	0	0	0	0	0
OSD110_2014-06-21_0m_NPL022_HWI-M02024_112_000000000-ACJ3F_1_2109_14656_4904	8	0	0	0	0	0	0	0	0	0	0	2	0	0	0	0	0	0	0	0	0	0	0	0	0	0	0	0	0	0	0	0	0	0	0	0	0	0	0	0	0	0	0	0	0	0	0	0	0
OSD110_2014-06-21_0m_NPL022_HWI-M02024_112_000000000-ACJ3F_1_2109_16481_13260	29	0	0	0	0	0	0	0	0	0	0	1	0	0	0	0	2	0	0	0	0	0	0	0	0	0	0	0	0	0	0	0	0	0	0	0	0	0	0	0	0	0	0	0	0	0	0	0	0
OSD110_2014-06-21_0m_NPL022_HWI-M02024_112_000000000-ACJ3F_1_2109_19035_12687	9	0	0	0	0	0	0	0	0	0	0	1	0	0	0	0	0	0	0	0	0	0	0	0	0	0	0	0	0	0	0	0	0	0	0	1	0	0	0	0	0	0	0	0	0	0	0	0	0
OSD110_2014-06-21_0m_NPL022_HWI-M02024_112_000000000-ACJ3F_1_2109_20565_16218	22	0	0	0	0	0	0	0	0	0	0	2	0	0	0	0	0	0	0	0	0	0	0	0	0	0	0	0	0	0	0	0	0	0	0	0	0	0	0	0	0	0	0	0	0	0	0	0	0
OSD110_2014-06-21_0m_NPL022_HWI-M02024_112_000000000-ACJ3F_1_2109_25663_22687	20	0	0	0	0	0	0	0	0	0	0	1	0	0	0	0	1	0	2	0	0	0	0	0	0	0	0	0	0	0	0	0	0	0	0	0	0	0	0	0	0	0	0	0	0	0	0	0	0
OSD110_2014-06-21_0m_NPL022_HWI-M02024_112_000000000-ACJ3F_1_2109_28963_13909	25	0	0	0	0	0	0	0	0	0	0	1	0	0	0	0	0	0	1	0	0	0	0	0	0	0	0	0	0	0	0	0	0	0	0	0	0	0	0	0	0	0	1	0	0	0	0	0	0
OSD110_2014-06-21_0m_NPL022_HWI-M02024_112_000000000-ACJ3F_1_2109_4763_6352	1	0	0	0	0	0	0	0	0	0	0	1	0	0	0	0	0	0	0	0	0	0	0	0	0	0	0	0	0	0	0	0	0	0	0	0	0	0	0	0	0	0	0	0	0	0	0	0	0
OSD110_2014-06-21_0m_NPL022_HWI-M02024_112_000000000-ACJ3F_1_2109_9003_16773	9	0	0	0	0	0	0	0	0	0	0	1	0	0	0	0	1	0	0	0	0	0	0	0	0	0	0	0	0	0	1	0	0	0	0	0	0	0	0	0	0	0	0	0	0	0	0	0	0
OSD110_2014-06-21_0m_NPL022_HWI-M02024_112_000000000-ACJ3F_1_2110_13694_3929	1	0	0	0	0	0	0	0	0	0	0	1	0	0	0	0	0	0	0	0	0	0	0	0	0	0	0	0	0	0	0	0	0	0	0	0	0	0	0	0	0	0	0	0	0	0	0	0	0
OSD110_2014-06-21_0m_NPL022_HWI-M02024_112_000000000-ACJ3F_1_2110_13821_11724	1	0	0	0	0	0	0	0	0	0	0	1	0	0	0	0	0	0	0	0	0	0	0	0	0	0	0	0	0	0	0	0	0	0	0	0	0	0	0	0	0	0	0	0	0	0	0	0	0
OSD110_2014-06-21_0m_NPL022_HWI-M02024_112_000000000-ACJ3F_1_2110_14392_16626	5	0	0	0	0	0	0	0	0	0	0	2	1	0	0	0	0	0	0	0	0	0	0	0	0	0	0	0	0	0	0	0	0	0	0	0	0	0	0	0	0	0	0	0	0	0	0	0	0
OSD110_2014-06-21_0m_NPL022_HWI-M02024_112_000000000-ACJ3F_1_2110_18426_5533	11	0	0	0	0	0	0	0	0	0	0	1	0	0	0	0	0	0	0	0	0	0	0	0	0	0	0	0	0	0	0	0	1	0	0	1	0	0	0	0	0	0	1	0	0	0	0	1	0
OSD110_2014-06-21_0m_NPL022_HWI-M02024_112_000000000-ACJ3F_1_2110_19456_2947	1	0	0	0	0	0	0	0	0	0	0	1	0	0	0	0	0	0	0	0	0	0	0	0	0	0	0	0	0	0	0	0	0	0	0	0	0	0	0	0	0	0	0	0	0	0	0	0	0
OSD110_2014-06-21_0m_NPL022_HWI-M02024_112_000000000-ACJ3F_1_2110_20493_8503	2	0	0	0	0	0	0	0	0	0	0	1	0	0	0	0	0	0	0	0	0	0	0	0	0	0	0	0	0	0	0	0	0	0	0	0	0	0	0	0	0	0	0	0	0	0	0	0	0
OSD110_2014-06-21_0m_NPL022_HWI-M02024_112_000000000-ACJ3F_1_2110_2236_12939	1	0	0	0	0	0	0	0	0	0	0	1	0	0	0	0	0	0	0	0	0	0	0	0	0	0	0	0	0	0	0	0	0	0	0	0	0	0	0	0	0	0	0	0	0	0	0	0	0
OSD110_2014-06-21_0m_NPL022_HWI-M02024_112_000000000-ACJ3F_1_2110_25279_15764	14	0	0	0	0	0	0	0	0	0	0	1	0	0	0	0	0	0	0	0	0	1	0	0	0	0	0	0	0	0	0	0	0	0	0	0	0	0	0	0	0	0	0	0	0	0	0	0	0
OSD110_2014-06-21_0m_NPL022_HWI-M02024_112_000000000-ACJ3F_1_2110_2607_14135	1	0	0	0	0	0	0	0	0	0	0	1	0	0	0	0	0	0	0	0	0	0	0	0	0	0	0	0	0	0	0	0	0	0	0	0	0	0	0	0	0	0	0	0	0	0	0	0	0
OSD110_2014-06-21_0m_NPL022_HWI-M02024_112_000000000-ACJ3F_1_2110_4233_12470	3	0	0	0	0	0	0	0	0	0	0	1	0	0	0	0	0	0	0	0	0	0	0	0	0	0	0	0	0	0	0	0	0	0	0	0	0	0	0	0	0	0	0	0	0	0	0	0	0
OSD110_2014-06-21_0m_NPL022_HWI-M02024_112_000000000-ACJ3F_1_2110_6864_22086	1	0	0	0	0	0	0	0	0	0	0	1	0	0	0	0	0	0	0	0	0	0	0	0	0	0	0	0	0	0	0	0	0	0	0	0	0	0	0	0	0	0	0	0	0	0	0	0	0
OSD110_2014-06-21_0m_NPL022_HWI-M02024_112_000000000-ACJ3F_1_2110_9696_17998	8	0	0	0	0	0	0	0	0	0	0	1	0	0	0	0	1	0	0	0	0	0	0	0	0	0	0	0	0	0	0	0	0	0	0	0	0	0	0	0	0	0	0	0	0	0	0	0	0
OSD110_2014-06-21_0m_NPL022_HWI-M02024_112_000000000-ACJ3F_1_2111_13986_23540	70	0	0	0	0	0	0	0	0	0	0	1	0	0	0	0	6	2	7	0	3	3	0	0	0	0	0	0	0	0	0	0	0	0	0	0	0	0	0	0	0	0	0	0	0	0	2	1	0
OSD110_2014-06-21_0m_NPL022_HWI-M02024_112_000000000-ACJ3F_1_2111_16032_7452	7	0	0	0	0	0	0	0	0	0	0	1	0	0	0	0	0	0	0	0	0	0	0	0	0	0	0	0	0	0	0	0	0	0	0	0	0	0	0	0	0	0	0	0	0	0	0	0	0
OSD110_2014-06-21_0m_NPL022_HWI-M02024_112_000000000-ACJ3F_1_2111_17870_4949	2	0	0	0	0	0	0	0	0	0	0	1	0	0	0	0	0	0	0	0	0	0	0	0	0	0	0	0	0	0	0	0	0	0	0	0	0	0	0	0	0	0	0	0	0	0	0	0	0
OSD110_2014-06-21_0m_NPL022_HWI-M02024_112_000000000-ACJ3F_1_2111_20301_17682	1	0	0	0	0	0	0	0	0	0	0	1	0	0	0	0	0	0	0	0	0	0	0	0	0	0	0	0	0	0	0	0	0	0	0	0	0	0	0	0	0	0	0	0	0	0	0	0	0
OSD110_2014-06-21_0m_NPL022_HWI-M02024_112_000000000-ACJ3F_1_2111_22511_23754	1	0	0	0	0	0	0	0	0	0	0	1	0	0	0	0	0	0	0	0	0	0	0	0	0	0	0	0	0	0	0	0	0	0	0	0	0	0	0	0	0	0	0	0	0	0	0	0	0
OSD110_2014-06-21_0m_NPL022_HWI-M02024_112_000000000-ACJ3F_1_2111_24142_16059	4	0	0	0	0	0	0	0	0	0	0	1	0	0	0	0	0	0	0	0	0	0	0	0	0	0	0	0	0	0	0	0	0	0	0	0	0	0	0	0	0	0	0	0	0	0	0	0	0
OSD110_2014-06-21_0m_NPL022_HWI-M02024_112_000000000-ACJ3F_1_2111_27246_5817	2	0	0	0	0	0	0	0	0	0	0	1	0	0	0	0	0	0	0	0	0	0	0	0	0	0	0	0	0	0	0	0	0	0	0	0	0	0	0	0	0	0	0	0	0	0	0	0	0
OSD110_2014-06-21_0m_NPL022_HWI-M02024_112_000000000-ACJ3F_1_2112_10472_6951	1	0	0	0	0	0	0	0	0	0	0	1	0	0	0	0	0	0	0	0	0	0	0	0	0	0	0	0	0	0	0	0	0	0	0	0	0	0	0	0	0	0	0	0	0	0	0	0	0
OSD110_2014-06-21_0m_NPL022_HWI-M02024_112_000000000-ACJ3F_1_2112_19058_10132	16	0	0	0	0	0	0	0	0	0	0	1	1	0	0	0	0	1	1	0	0	0	0	0	0	0	0	0	0	0	0	0	0	0	0	0	0	0	0	0	0	0	0	0	0	0	0	0	0
OSD110_2014-06-21_0m_NPL022_HWI-M02024_112_000000000-ACJ3F_1_2112_21106_4681	1	0	0	0	0	0	0	0	0	0	0	1	0	0	0	0	0	0	0	0	0	0	0	0	0	0	0	0	0	0	0	0	0	0	0	0	0	0	0	0	0	0	0	0	0	0	0	0	0
OSD110_2014-06-21_0m_NPL022_HWI-M02024_112_000000000-ACJ3F_1_2112_21527_3859	1	0	0	0	0	0	0	0	0	0	0	1	0	0	0	0	0	0	0	0	0	0	0	0	0	0	0	0	0	0	0	0	0	0	0	0	0	0	0	0	0	0	0	0	0	0	0	0	0
OSD110_2014-06-21_0m_NPL022_HWI-M02024_112_000000000-ACJ3F_1_2112_24962_9810	1	0	0	0	0	0	0	0	0	0	0	1	0	0	0	0	0	0	0	0	0	0	0	0	0	0	0	0	0	0	0	0	0	0	0	0	0	0	0	0	0	0	0	0	0	0	0	0	0
OSD110_2014-06-21_0m_NPL022_HWI-M02024_112_000000000-ACJ3F_1_2112_3376_12262	12	0	0	0	0	0	0	0	0	0	0	1	1	0	0	0	0	0	0	0	0	1	0	0	0	0	0	0	0	0	0	0	0	0	0	1	0	0	0	0	0	0	0	0	0	0	0	0	0
OSD110_2014-06-21_0m_NPL022_HWI-M02024_112_000000000-ACJ3F_1_2112_3662_14684	2	0	0	0	0	0	0	0	0	0	0	1	0	0	0	0	0	0	0	0	0	0	0	0	0	0	0	0	0	0	0	0	0	0	0	0	0	0	0	0	0	0	0	0	0	0	0	0	0
OSD110_2014-06-21_0m_NPL022_HWI-M02024_112_000000000-ACJ3F_1_2112_6315_10588	5	0	0	0	0	0	0	0	0	0	0	1	0	0	0	0	0	0	0	0	0	0	0	0	0	0	0	0	0	0	1	0	0	0	0	0	0	0	0	0	0	0	0	0	0	0	0	0	0
OSD110_2014-06-21_0m_NPL022_HWI-M02024_112_000000000-ACJ3F_1_2112_6485_11843	1	0	0	0	0	0	0	0	0	0	0	1	0	0	0	0	0	0	0	0	0	0	0	0	0	0	0	0	0	0	0	0	0	0	0	0	0	0	0	0	0	0	0	0	0	0	0	0	0
OSD110_2014-06-21_0m_NPL022_HWI-M02024_112_000000000-ACJ3F_1_2112_6618_17572	5	0	0	0	0	0	0	0	0	0	0	1	0	0	0	0	0	0	0	0	0	0	0	0	0	0	0	0	0	0	0	0	0	0	0	0	0	0	0	0	0	0	0	0	0	0	0	0	0
OSD110_2014-06-21_0m_NPL022_HWI-M02024_112_000000000-ACJ3F_1_2112_7022_15357	1	0	0	0	0	0	0	0	0	0	0	1	0	0	0	0	0	0	0	0	0	0	0	0	0	0	0	0	0	0	0	0	0	0	0	0	0	0	0	0	0	0	0	0	0	0	0	0	0
OSD110_2014-06-21_0m_NPL022_HWI-M02024_112_000000000-ACJ3F_1_2112_7708_8745	19	0	0	0	0	0	0	0	0	0	0	1	0	0	0	0	0	0	0	0	0	0	0	0	0	0	0	0	0	0	0	0	0	0	0	0	0	0	0	0	0	0	0	0	0	0	1	0	0
OSD110_2014-06-21_0m_NPL022_HWI-M02024_112_000000000-ACJ3F_1_2112_8256_21697	1	0	0	0	0	0	0	0	0	0	0	1	0	0	0	0	0	0	0	0	0	0	0	0	0	0	0	0	0	0	0	0	0	0	0	0	0	0	0	0	0	0	0	0	0	0	0	0	0
OSD110_2014-06-21_0m_NPL022_HWI-M02024_112_000000000-ACJ3F_1_2113_10823_22875	8	0	0	0	0	0	0	0	0	0	0	1	2	0	0	0	0	0	0	0	0	0	0	0	0	0	0	0	0	0	0	0	0	0	0	0	0	0	0	0	0	0	0	0	0	0	0	0	0
OSD110_2014-06-21_0m_NPL022_HWI-M02024_112_000000000-ACJ3F_1_2113_11773_5341	1	0	0	0	0	0	0	0	0	0	0	1	0	0	0	0	0	0	0	0	0	0	0	0	0	0	0	0	0	0	0	0	0	0	0	0	0	0	0	0	0	0	0	0	0	0	0	0	0
OSD110_2014-06-21_0m_NPL022_HWI-M02024_112_000000000-ACJ3F_1_2113_12828_15415	23	0	0	0	0	0	0	0	0	0	0	2	0	0	0	0	2	0	0	0	0	0	0	0	0	0	0	0	0	0	0	0	1	0	0	0	0	0	0	0	0	0	0	0	0	0	0	0	0
OSD110_2014-06-21_0m_NPL022_HWI-M02024_112_000000000-ACJ3F_1_2113_17158_24522	1	0	0	0	0	0	0	0	0	0	0	1	0	0	0	0	0	0	0	0	0	0	0	0	0	0	0	0	0	0	0	0	0	0	0	0	0	0	0	0	0	0	0	0	0	0	0	0	0
OSD110_2014-06-21_0m_NPL022_HWI-M02024_112_000000000-ACJ3F_1_2113_18458_23652	15	0	0	0	0	0	0	0	0	0	0	1	1	0	0	0	0	0	0	0	1	1	0	0	0	0	0	0	0	0	0	0	0	0	0	0	0	0	0	0	0	0	0	0	0	0	0	0	0
OSD110_2014-06-21_0m_NPL022_HWI-M02024_112_000000000-ACJ3F_1_2113_22381_6538	1	0	0	0	0	0	0	0	0	0	0	1	0	0	0	0	0	0	0	0	0	0	0	0	0	0	0	0	0	0	0	0	0	0	0	0	0	0	0	0	0	0	0	0	0	0	0	0	0
OSD110_2014-06-21_0m_NPL022_HWI-M02024_112_000000000-ACJ3F_1_2113_24194_21424	5	0	0	0	0	0	0	0	0	0	0	1	0	0	0	0	0	0	1	0	0	0	0	0	0	0	0	0	0	0	0	0	0	0	0	0	0	0	0	0	0	0	1	0	0	0	0	0	0
OSD110_2014-06-21_0m_NPL022_HWI-M02024_112_000000000-ACJ3F_1_2113_5484_6699	1	0	0	0	0	0	0	0	0	0	0	1	0	0	0	0	0	0	0	0	0	0	0	0	0	0	0	0	0	0	0	0	0	0	0	0	0	0	0	0	0	0	0	0	0	0	0	0	0
OSD110_2014-06-21_0m_NPL022_HWI-M02024_112_000000000-ACJ3F_1_2113_5769_16607	18	0	0	0	0	0	0	0	0	0	0	1	1	0	0	0	0	0	0	0	1	0	0	0	0	0	0	0	0	0	0	0	0	0	0	0	0	0	0	0	0	0	0	0	0	0	0	0	0
OSD110_2014-06-21_0m_NPL022_HWI-M02024_112_000000000-ACJ3F_1_2113_7403_8116	1	0	0	0	0	0	0	0	0	0	0	1	0	0	0	0	0	0	0	0	0	0	0	0	0	0	0	0	0	0	0	0	0	0	0	0	0	0	0	0	0	0	0	0	0	0	0	0	0
OSD110_2014-06-21_0m_NPL022_HWI-M02024_112_000000000-ACJ3F_1_2113_7724_2565	6	0	0	0	0	0	0	0	0	0	0	1	0	0	0	0	0	0	0	0	0	0	0	0	0	0	0	0	0	0	0	0	0	0	0	0	0	0	0	0	0	0	0	0	0	0	0	0	0
OSD110_2014-06-21_0m_NPL022_HWI-M02024_112_000000000-ACJ3F_1_2114_10158_9342	1	0	0	0	0	0	0	0	0	0	0	1	0	0	0	0	0	0	0	0	0	0	0	0	0	0	0	0	0	0	0	0	0	0	0	0	0	0	0	0	0	0	0	0	0	0	0	0	0
OSD110_2014-06-21_0m_NPL022_HWI-M02024_112_000000000-ACJ3F_1_2114_11993_13103	1	0	0	0	0	0	0	0	0	0	0	1	0	0	0	0	0	0	0	0	0	0	0	0	0	0	0	0	0	0	0	0	0	0	0	0	0	0	0	0	0	0	0	0	0	0	0	0	0
OSD110_2014-06-21_0m_NPL022_HWI-M02024_112_000000000-ACJ3F_1_2114_12371_20242	2	0	0	0	0	0	0	0	0	0	0	1	0	0	0	0	0	0	1	0	0	0	0	0	0	0	0	0	0	0	0	0	0	0	0	0	0	0	0	0	0	0	0	0	0	0	0	0	0
OSD110_2014-06-21_0m_NPL022_HWI-M02024_112_000000000-ACJ3F_1_2114_13603_7371	12	0	0	0	0	0	0	0	0	0	0	2	0	0	0	0	0	0	0	0	0	0	0	0	0	0	0	0	0	0	1	0	0	0	0	0	0	0	0	1	0	0	0	0	0	0	1	0	0
OSD110_2014-06-21_0m_NPL022_HWI-M02024_112_000000000-ACJ3F_1_2114_15829_25098	18	0	0	0	0	0	0	0	0	0	0	2	2	0	0	0	1	0	0	0	0	1	0	0	0	0	0	0	0	0	0	0	0	0	0	0	0	0	0	0	0	0	0	0	0	0	0	0	0
OSD110_2014-06-21_0m_NPL022_HWI-M02024_112_000000000-ACJ3F_1_2114_15860_19196	2	0	0	0	0	0	0	0	0	0	0	1	0	0	0	0	0	0	0	0	0	0	0	0	0	0	0	0	0	0	0	0	0	0	0	0	0	0	0	0	0	0	0	0	0	0	0	0	0
OSD110_2014-06-21_0m_NPL022_HWI-M02024_112_000000000-ACJ3F_1_2114_16276_11943	22	0	0	0	0	0	0	0	0	0	0	3	0	0	0	0	0	0	0	0	0	0	0	0	0	0	0	0	0	0	0	0	0	0	0	0	0	0	0	1	0	0	0	0	0	0	0	0	0
OSD110_2014-06-21_0m_NPL022_HWI-M02024_112_000000000-ACJ3F_1_2114_19237_14785	8	0	0	0	0	0	0	0	0	0	0	2	0	0	0	0	1	0	0	0	0	0	0	0	0	0	0	0	0	0	0	0	0	0	0	0	0	0	0	0	0	0	0	0	0	0	0	0	0
OSD110_2014-06-21_0m_NPL022_HWI-M02024_112_000000000-ACJ3F_1_2114_20310_18915	1	0	0	0	0	0	0	0	0	0	0	1	0	0	0	0	0	0	0	0	0	0	0	0	0	0	0	0	0	0	0	0	0	0	0	0	0	0	0	0	0	0	0	0	0	0	0	0	0
OSD110_2014-06-21_0m_NPL022_HWI-M02024_112_000000000-ACJ3F_1_2114_22460_18369	1	0	0	0	0	0	0	0	0	0	0	1	0	0	0	0	0	0	0	0	0	0	0	0	0	0	0	0	0	0	0	0	0	0	0	0	0	0	0	0	0	0	0	0	0	0	0	0	0
OSD110_2014-06-21_0m_NPL022_HWI-M02024_112_000000000-ACJ3F_1_2114_23044_11177	2	0	0	0	0	0	0	0	0	0	0	1	0	0	0	0	0	0	0	0	0	0	0	0	0	0	0	0	0	0	0	0	0	0	0	0	0	0	0	0	0	0	0	0	0	0	0	0	0
OSD110_2014-06-21_0m_NPL022_HWI-M02024_112_000000000-ACJ3F_1_2114_23728_7812	1	0	0	0	0	0	0	0	0	0	0	1	0	0	0	0	0	0	0	0	0	0	0	0	0	0	0	0	0	0	0	0	0	0	0	0	0	0	0	0	0	0	0	0	0	0	0	0	0
OSD110_2014-06-21_0m_NPL022_HWI-M02024_112_000000000-ACJ3F_1_2114_24358_19908	7	0	0	0	0	0	0	0	0	0	0	1	0	0	0	0	0	0	0	0	0	0	0	0	0	0	0	0	0	0	0	0	0	0	0	0	0	0	0	0	0	0	0	0	0	0	0	0	0
OSD110_2014-06-21_0m_NPL022_HWI-M02024_112_000000000-ACJ3F_1_2114_27141_5973	1	0	0	0	0	0	0	0	0	0	0	1	0	0	0	0	0	0	0	0	0	0	0	0	0	0	0	0	0	0	0	0	0	0	0	0	0	0	0	0	0	0	0	0	0	0	0	0	0
OSD110_2014-06-21_0m_NPL022_HWI-M02024_112_000000000-ACJ3F_1_2114_3268_15566	1	0	0	0	0	0	0	0	0	0	0	1	0	0	0	0	0	0	0	0	0	0	0	0	0	0	0	0	0	0	0	0	0	0	0	0	0	0	0	0	0	0	0	0	0	0	0	0	0
OSD110_2014-06-21_0m_NPL022_HWI-M02024_112_000000000-ACJ3F_1_2114_5073_17059	1	0	0	0	0	0	0	0	0	0	0	1	0	0	0	0	0	0	0	0	0	0	0	0	0	0	0	0	0	0	0	0	0	0	0	0	0	0	0	0	0	0	0	0	0	0	0	0	0
OSD110_2014-06-21_0m_NPL022_HWI-M02024_112_000000000-ACJ3F_1_2114_6036_11019	1	0	0	0	0	0	0	0	0	0	0	1	0	0	0	0	0	0	0	0	0	0	0	0	0	0	0	0	0	0	0	0	0	0	0	0	0	0	0	0	0	0	0	0	0	0	0	0	0
OSD110_2014-06-21_0m_NPL022_HWI-M02024_112_000000000-ACJ3F_1_2114_6051_12610	1	0	0	0	0	0	0	0	0	0	0	1	0	0	0	0	0	0	0	0	0	0	0	0	0	0	0	0	0	0	0	0	0	0	0	0	0	0	0	0	0	0	0	0	0	0	0	0	0
OSD110_2014-06-21_0m_NPL022_HWI-M02024_112_000000000-ACJ3F_1_2114_7614_17212	1	0	0	0	0	0	0	0	0	0	0	1	0	0	0	0	0	0	0	0	0	0	0	0	0	0	0	0	0	0	0	0	0	0	0	0	0	0	0	0	0	0	0	0	0	0	0	0	0
OSD110_2014-06-21_0m_NPL022_HWI-M02024_112_000000000-ACJ3F_1_2114_7746_3807	21	0	0	0	0	0	0	0	0	0	0	1	0	1	0	0	4	0	0	0	0	0	0	0	0	0	0	0	0	0	0	0	0	0	0	0	0	0	0	1	0	0	0	0	0	0	0	0	0
OSD110_2014-06-21_0m_NPL022_HWI-M02024_112_000000000-ACJ3F_1_2114_8572_18823	1	0	0	0	0	0	0	0	0	0	0	1	0	0	0	0	0	0	0	0	0	0	0	0	0	0	0	0	0	0	0	0	0	0	0	0	0	0	0	0	0	0	0	0	0	0	0	0	0
OSD110_2014-06-21_0m_NPL022_HWI-M02024_112_000000000-ACJ3F_1_2114_8764_8805	1	0	0	0	0	0	0	0	0	0	0	1	0	0	0	0	0	0	0	0	0	0	0	0	0	0	0	0	0	0	0	0	0	0	0	0	0	0	0	0	0	0	0	0	0	0	0	0	0
OSD110_2014-06-21_0m_NPL022_HWI-M02024_112_000000000-ACJ3F_1_2115_10863_18420	11	0	0	0	0	0	0	0	0	0	0	1	0	0	0	0	0	0	0	0	0	1	0	0	0	0	0	0	0	0	0	0	0	0	0	0	0	0	0	0	0	0	0	0	0	0	0	0	0
OSD110_2014-06-21_0m_NPL022_HWI-M02024_112_000000000-ACJ3F_1_2115_10871_9460	1	0	0	0	0	0	0	0	0	0	0	1	0	0	0	0	0	0	0	0	0	0	0	0	0	0	0	0	0	0	0	0	0	0	0	0	0	0	0	0	0	0	0	0	0	0	0	0	0
OSD110_2014-06-21_0m_NPL022_HWI-M02024_112_000000000-ACJ3F_1_2115_12051_18304	1	0	0	0	0	0	0	0	0	0	0	1	0	0	0	0	0	0	0	0	0	0	0	0	0	0	0	0	0	0	0	0	0	0	0	0	0	0	0	0	0	0	0	0	0	0	0	0	0
OSD110_2014-06-21_0m_NPL022_HWI-M02024_112_000000000-ACJ3F_1_2115_14031_23698	1	0	0	0	0	0	0	0	0	0	0	1	0	0	0	0	0	0	0	0	0	0	0	0	0	0	0	0	0	0	0	0	0	0	0	0	0	0	0	0	0	0	0	0	0	0	0	0	0
OSD110_2014-06-21_0m_NPL022_HWI-M02024_112_000000000-ACJ3F_1_2115_16178_11624	11	0	0	0	0	0	0	0	0	0	0	1	0	0	0	0	0	0	0	0	0	1	0	0	0	0	0	0	0	0	1	0	0	0	0	0	0	0	0	1	0	0	0	0	0	0	0	0	0
OSD110_2014-06-21_0m_NPL022_HWI-M02024_112_000000000-ACJ3F_1_2115_17329_17236	18	0	0	0	0	0	0	0	0	0	0	2	1	0	0	0	1	0	0	0	0	1	0	0	0	0	0	0	0	0	1	0	0	0	0	0	0	0	0	1	0	0	0	0	0	0	0	0	0
OSD110_2014-06-21_0m_NPL022_HWI-M02024_112_000000000-ACJ3F_1_2115_21691_12970	1	0	0	0	0	0	0	0	0	0	0	1	0	0	0	0	0	0	0	0	0	0	0	0	0	0	0	0	0	0	0	0	0	0	0	0	0	0	0	0	0	0	0	0	0	0	0	0	0
OSD110_2014-06-21_0m_NPL022_HWI-M02024_112_000000000-ACJ3F_1_2115_22050_4132	46	0	0	0	0	0	0	0	0	0	0	2	0	0	0	0	0	0	0	0	0	2	0	0	0	0	0	0	0	0	2	0	0	0	0	0	0	0	0	1	0	0	0	0	0	0	0	0	0
OSD110_2014-06-21_0m_NPL022_HWI-M02024_112_000000000-ACJ3F_1_2115_25861_20391	5	0	0	0	0	0	0	0	0	0	0	1	0	0	0	0	0	0	0	0	0	0	0	0	0	0	0	0	0	0	0	0	0	0	0	0	0	0	0	0	0	0	0	0	0	0	0	0	0
OSD110_2014-06-21_0m_NPL022_HWI-M02024_112_000000000-ACJ3F_1_2115_27516_7677	3	0	0	0	0	0	0	0	0	0	0	1	0	0	0	0	1	0	0	0	0	0	0	0	0	0	0	0	0	0	0	0	0	0	0	0	0	0	0	0	0	0	0	0	0	0	0	0	0
OSD110_2014-06-21_0m_NPL022_HWI-M02024_112_000000000-ACJ3F_1_2115_2763_11218	1	0	0	0	0	0	0	0	0	0	0	1	0	0	0	0	0	0	0	0	0	0	0	0	0	0	0	0	0	0	0	0	0	0	0	0	0	0	0	0	0	0	0	0	0	0	0	0	0
OSD110_2014-06-21_0m_NPL022_HWI-M02024_112_000000000-ACJ3F_1_2115_8088_23478	18	0	0	0	0	0	0	0	0	0	0	2	0	0	0	0	0	0	0	0	0	0	0	0	0	0	0	0	0	0	1	0	0	0	0	0	0	0	0	1	0	0	0	0	0	0	0	0	0
OSD110_2014-06-21_0m_NPL022_HWI-M02024_112_000000000-ACJ3F_1_2115_8175_12088	1	0	0	0	0	0	0	0	0	0	0	1	0	0	0	0	0	0	0	0	0	0	0	0	0	0	0	0	0	0	0	0	0	0	0	0	0	0	0	0	0	0	0	0	0	0	0	0	0
OSD110_2014-06-21_0m_NPL022_HWI-M02024_112_000000000-ACJ3F_1_2115_9678_15312	12	0	0	0	0	0	0	0	0	0	0	1	0	0	0	0	0	0	0	0	0	0	0	0	0	0	0	0	0	0	0	0	0	0	0	0	0	0	0	0	0	0	0	0	0	0	0	0	0
OSD110_2014-06-21_0m_NPL022_HWI-M02024_112_000000000-ACJ3F_1_2116_10855_13151	1	0	0	0	0	0	0	0	0	0	0	1	0	0	0	0	0	0	0	0	0	0	0	0	0	0	0	0	0	0	0	0	0	0	0	0	0	0	0	0	0	0	0	0	0	0	0	0	0
OSD110_2014-06-21_0m_NPL022_HWI-M02024_112_000000000-ACJ3F_1_2116_11498_15624	17	0	0	0	0	0	0	0	0	0	0	1	0	1	0	0	0	0	0	0	0	1	0	0	0	0	0	0	0	0	0	0	0	0	0	0	0	0	0	0	0	0	0	0	0	0	0	0	0
OSD110_2014-06-21_0m_NPL022_HWI-M02024_112_000000000-ACJ3F_1_2116_13868_9703	10	0	0	0	0	0	0	0	0	0	0	2	1	0	0	0	0	0	0	0	0	1	0	0	0	0	0	0	0	0	0	0	0	0	0	0	0	0	0	0	0	0	0	0	0	0	0	0	0
OSD110_2014-06-21_0m_NPL022_HWI-M02024_112_000000000-ACJ3F_1_2116_17954_23419	1	0	0	0	0	0	0	0	0	0	0	1	0	0	0	0	0	0	0	0	0	0	0	0	0	0	0	0	0	0	0	0	0	0	0	0	0	0	0	0	0	0	0	0	0	0	0	0	0
OSD110_2014-06-21_0m_NPL022_HWI-M02024_112_000000000-ACJ3F_1_2116_18046_12368	14	0	0	0	0	0	0	0	0	0	0	2	0	0	0	0	0	1	0	0	0	0	0	0	0	0	0	0	0	0	1	0	0	0	0	0	0	0	0	1	0	0	0	0	0	0	0	0	0
OSD110_2014-06-21_0m_NPL022_HWI-M02024_112_000000000-ACJ3F_1_2116_21656_7127	1	0	0	0	0	0	0	0	0	0	0	1	0	0	0	0	0	0	0	0	0	0	0	0	0	0	0	0	0	0	0	0	0	0	0	0	0	0	0	0	0	0	0	0	0	0	0	0	0
OSD110_2014-06-21_0m_NPL022_HWI-M02024_112_000000000-ACJ3F_1_2116_22258_16239	1	0	0	0	0	0	0	0	0	0	0	1	0	0	0	0	0	0	0	0	0	0	0	0	0	0	0	0	0	0	0	0	0	0	0	0	0	0	0	0	0	0	0	0	0	0	0	0	0
OSD110_2014-06-21_0m_NPL022_HWI-M02024_112_000000000-ACJ3F_1_2116_26002_22656	1	0	0	0	0	0	0	0	0	0	0	1	0	0	0	0	0	0	0	0	0	0	0	0	0	0	0	0	0	0	0	0	0	0	0	0	0	0	0	0	0	0	0	0	0	0	0	0	0
OSD110_2014-06-21_0m_NPL022_HWI-M02024_112_000000000-ACJ3F_1_2116_28150_19311	1	0	0	0	0	0	0	0	0	0	0	1	0	0	0	0	0	0	0	0	0	0	0	0	0	0	0	0	0	0	0	0	0	0	0	0	0	0	0	0	0	0	0	0	0	0	0	0	0
OSD110_2014-06-21_0m_NPL022_HWI-M02024_112_000000000-ACJ3F_1_2116_2980_16632	1	0	0	0	0	0	0	0	0	0	0	1	0	0	0	0	0	0	0	0	0	0	0	0	0	0	0	0	0	0	0	0	0	0	0	0	0	0	0	0	0	0	0	0	0	0	0	0	0
OSD110_2014-06-21_0m_NPL022_HWI-M02024_112_000000000-ACJ3F_1_2116_7263_19629	1	0	0	0	0	0	0	0	0	0	0	1	0	0	0	0	0	0	0	0	0	0	0	0	0	0	0	0	0	0	0	0	0	0	0	0	0	0	0	0	0	0	0	0	0	0	0	0	0
OSD110_2014-06-21_0m_NPL022_HWI-M02024_112_000000000-ACJ3F_1_2116_7443_19755	10	0	0	0	0	0	0	0	0	0	0	1	1	0	0	0	1	0	1	0	0	1	0	0	0	0	0	0	0	0	0	0	0	0	0	0	0	0	0	0	0	0	0	0	0	0	0	0	0
OSD110_2014-06-21_0m_NPL022_HWI-M02024_112_000000000-ACJ3F_1_2116_8352_3575	1	0	0	0	0	0	0	0	0	0	0	1	0	0	0	0	0	0	0	0	0	0	0	0	0	0	0	0	0	0	0	0	0	0	0	0	0	0	0	0	0	0	0	0	0	0	0	0	0
OSD110_2014-06-21_0m_NPL022_HWI-M02024_112_000000000-ACJ3F_1_2116_8719_4051	1	0	0	0	0	0	0	0	0	0	0	1	0	0	0	0	0	0	0	0	0	0	0	0	0	0	0	0	0	0	0	0	0	0	0	0	0	0	0	0	0	0	0	0	0	0	0	0	0
OSD110_2014-06-21_0m_NPL022_HWI-M02024_112_000000000-ACJ3F_1_2116_8870_18317	1	0	0	0	0	0	0	0	0	0	0	1	0	0	0	0	0	0	0	0	0	0	0	0	0	0	0	0	0	0	0	0	0	0	0	0	0	0	0	0	0	0	0	0	0	0	0	0	0
OSD110_2014-06-21_0m_NPL022_HWI-M02024_112_000000000-ACJ3F_1_2116_9251_4780	3	0	0	0	0	0	0	0	0	0	0	1	0	0	0	0	0	0	0	0	0	0	0	0	0	0	0	0	0	0	0	0	0	0	0	0	0	0	0	1	0	0	0	0	0	0	0	0	0
OSD110_2014-06-21_0m_NPL022_HWI-M02024_112_000000000-ACJ3F_1_2117_11530_21531	15	0	0	0	0	0	0	0	0	0	0	1	1	0	0	0	0	0	0	0	0	0	0	0	0	0	0	0	0	0	0	0	0	0	0	0	0	0	0	0	0	0	0	0	0	0	0	0	0
OSD110_2014-06-21_0m_NPL022_HWI-M02024_112_000000000-ACJ3F_1_2117_12943_3292	1	0	0	0	0	0	0	0	0	0	0	1	0	0	0	0	0	0	0	0	0	0	0	0	0	0	0	0	0	0	0	0	0	0	0	0	0	0	0	0	0	0	0	0	0	0	0	0	0
OSD110_2014-06-21_0m_NPL022_HWI-M02024_112_000000000-ACJ3F_1_2117_13135_8447	1	0	0	0	0	0	0	0	0	0	0	1	0	0	0	0	0	0	0	0	0	0	0	0	0	0	0	0	0	0	0	0	0	0	0	0	0	0	0	0	0	0	0	0	0	0	0	0	0
OSD110_2014-06-21_0m_NPL022_HWI-M02024_112_000000000-ACJ3F_1_2117_15739_17373	7	0	0	0	0	0	0	0	0	0	0	1	0	0	0	0	0	0	0	0	0	0	0	0	0	0	0	0	0	0	1	0	0	0	0	0	0	0	0	1	0	0	0	0	0	0	0	0	0
OSD110_2014-06-21_0m_NPL022_HWI-M02024_112_000000000-ACJ3F_1_2117_16859_10609	7	0	0	0	0	0	0	0	0	0	0	1	0	0	0	0	0	0	0	0	0	0	0	0	0	0	0	0	0	0	0	0	0	0	0	0	0	0	0	0	0	0	1	0	0	0	0	0	0
OSD110_2014-06-21_0m_NPL022_HWI-M02024_112_000000000-ACJ3F_1_2117_20909_12127	1	0	0	0	0	0	0	0	0	0	0	1	0	0	0	0	0	0	0	0	0	0	0	0	0	0	0	0	0	0	0	0	0	0	0	0	0	0	0	0	0	0	0	0	0	0	0	0	0
OSD110_2014-06-21_0m_NPL022_HWI-M02024_112_000000000-ACJ3F_1_2117_23747_11410	1	0	0	0	0	0	0	0	0	0	0	1	0	0	0	0	0	0	0	0	0	0	0	0	0	0	0	0	0	0	0	0	0	0	0	0	0	0	0	0	0	0	0	0	0	0	0	0	0
OSD110_2014-06-21_0m_NPL022_HWI-M02024_112_000000000-ACJ3F_1_2117_24269_17991	3	0	0	0	0	0	0	0	0	0	0	1	0	0	0	0	0	0	0	0	0	0	0	0	0	0	0	0	0	0	0	0	0	0	0	0	0	0	0	0	0	0	0	0	0	0	0	0	0
OSD110_2014-06-21_0m_NPL022_HWI-M02024_112_000000000-ACJ3F_1_2117_28763_9838	1	0	0	0	0	0	0	0	0	0	0	1	0	0	0	0	0	0	0	0	0	0	0	0	0	0	0	0	0	0	0	0	0	0	0	0	0	0	0	0	0	0	0	0	0	0	0	0	0
OSD110_2014-06-21_0m_NPL022_HWI-M02024_112_000000000-ACJ3F_1_2117_28880_16951	1	0	0	0	0	0	0	0	0	0	0	1	0	0	0	0	0	0	0	0	0	0	0	0	0	0	0	0	0	0	0	0	0	0	0	0	0	0	0	0	0	0	0	0	0	0	0	0	0
OSD110_2014-06-21_0m_NPL022_HWI-M02024_112_000000000-ACJ3F_1_2117_4865_13832	1	0	0	0	0	0	0	0	0	0	0	1	0	0	0	0	0	0	0	0	0	0	0	0	0	0	0	0	0	0	0	0	0	0	0	0	0	0	0	0	0	0	0	0	0	0	0	0	0
OSD110_2014-06-21_0m_NPL022_HWI-M02024_112_000000000-ACJ3F_1_2117_6329_21009	10	0	0	0	0	0	0	0	0	0	0	1	0	0	0	1	0	0	0	0	0	0	0	0	0	0	0	0	0	0	0	0	1	0	0	0	0	0	0	0	0	0	0	0	0	0	0	0	0
OSD110_2014-06-21_0m_NPL022_HWI-M02024_112_000000000-ACJ3F_1_2117_7601_14617	14	0	0	0	0	0	0	0	0	0	0	1	0	0	0	0	0	1	2	0	0	0	0	0	0	0	0	0	0	0	0	0	0	0	0	0	0	0	0	0	0	0	0	0	0	0	0	2	0
OSD110_2014-06-21_0m_NPL022_HWI-M02024_112_000000000-ACJ3F_1_2117_8222_24876	3	0	0	0	0	0	0	0	0	0	0	1	0	0	0	0	0	0	0	0	0	0	0	0	0	0	0	0	0	0	0	0	0	0	0	0	0	0	0	0	0	0	0	0	0	0	0	0	0
OSD110_2014-06-21_0m_NPL022_HWI-M02024_112_000000000-ACJ3F_1_2117_9843_9067	1	0	0	0	0	0	0	0	0	0	0	1	0	0	0	0	0	0	0	0	0	0	0	0	0	0	0	0	0	0	0	0	0	0	0	0	0	0	0	0	0	0	0	0	0	0	0	0	0
OSD110_2014-06-21_0m_NPL022_HWI-M02024_112_000000000-ACJ3F_1_2118_12281_12268	21	0	0	0	0	0	0	0	0	0	0	2	0	0	0	0	1	0	0	0	1	0	0	0	0	0	0	0	0	0	1	0	0	0	0	0	0	0	0	0	0	0	0	0	0	0	0	0	0
OSD110_2014-06-21_0m_NPL022_HWI-M02024_112_000000000-ACJ3F_1_2118_16224_3826	13	0	0	0	0	0	0	0	0	0	0	1	0	0	0	0	0	0	0	0	0	1	0	0	0	0	0	0	0	0	0	0	0	0	0	0	0	0	0	0	0	0	0	0	0	0	0	0	0
OSD110_2014-06-21_0m_NPL022_HWI-M02024_112_000000000-ACJ3F_1_2118_18382_23567	1	0	0	0	0	0	0	0	0	0	0	1	0	0	0	0	0	0	0	0	0	0	0	0	0	0	0	0	0	0	0	0	0	0	0	0	0	0	0	0	0	0	0	0	0	0	0	0	0
OSD110_2014-06-21_0m_NPL022_HWI-M02024_112_000000000-ACJ3F_1_2118_20617_20630	7	0	0	0	0	0	0	0	0	0	0	1	0	0	0	0	0	0	0	0	0	0	0	0	0	0	0	0	0	0	0	0	0	0	0	0	0	0	0	0	0	0	0	0	0	0	0	0	0
OSD110_2014-06-21_0m_NPL022_HWI-M02024_112_000000000-ACJ3F_1_2118_22310_8242	19	0	0	0	0	0	0	0	0	0	0	1	0	0	0	0	0	0	0	0	0	0	0	0	0	0	0	0	0	0	0	0	0	0	0	0	0	0	0	0	0	0	0	0	0	0	0	0	0
OSD110_2014-06-21_0m_NPL022_HWI-M02024_112_000000000-ACJ3F_1_2118_4697_12942	3	0	0	0	0	0	0	0	0	0	0	1	0	0	0	0	0	0	0	0	0	0	0	0	0	0	0	0	0	0	0	0	0	0	0	0	0	0	0	0	0	0	0	0	0	0	0	0	0
OSD110_2014-06-21_0m_NPL022_HWI-M02024_112_000000000-ACJ3F_1_2118_5991_7946	1	0	0	0	0	0	0	0	0	0	0	1	0	0	0	0	0	0	0	0	0	0	0	0	0	0	0	0	0	0	0	0	0	0	0	0	0	0	0	0	0	0	0	0	0	0	0	0	0
OSD110_2014-06-21_0m_NPL022_HWI-M02024_112_000000000-ACJ3F_1_2118_9792_10220	13	0	0	0	0	0	0	0	0	0	0	1	0	0	0	0	1	0	0	0	0	0	0	0	0	0	0	0	0	0	0	0	0	0	0	0	0	0	0	0	0	0	0	0	0	0	0	0	0
OSD110_2014-06-21_0m_NPL022_HWI-M02024_112_000000000-ACJ3F_1_2119_10155_3326	4	0	0	0	0	0	0	0	0	0	0	1	0	0	0	0	0	0	0	0	0	0	0	0	0	0	0	0	0	0	0	0	0	0	0	0	0	0	0	0	0	0	0	0	0	0	0	0	0
OSD110_2014-06-21_0m_NPL022_HWI-M02024_112_000000000-ACJ3F_1_2119_15378_16795	1	0	0	0	0	0	0	0	0	0	0	1	0	0	0	0	0	0	0	0	0	0	0	0	0	0	0	0	0	0	0	0	0	0	0	0	0	0	0	0	0	0	0	0	0	0	0	0	0
OSD110_2014-06-21_0m_NPL022_HWI-M02024_112_000000000-ACJ3F_1_2119_20788_5854	5	0	0	0	0	0	0	0	0	0	0	1	0	0	0	0	0	0	0	0	0	0	0	0	0	0	0	0	0	0	0	0	0	0	0	0	0	0	0	0	0	0	0	0	0	0	0	0	0
OSD110_2014-06-21_0m_NPL022_HWI-M02024_112_000000000-ACJ3F_1_2119_21384_7784	4	0	0	0	0	0	0	0	0	0	0	1	0	0	0	0	0	0	0	0	0	0	0	0	0	0	0	0	0	0	0	0	0	0	0	0	0	0	0	0	0	0	0	0	0	0	0	0	0
OSD110_2014-06-21_0m_NPL022_HWI-M02024_112_000000000-ACJ3F_1_2119_22151_5189	1	0	0	0	0	0	0	0	0	0	0	1	0	0	0	0	0	0	0	0	0	0	0	0	0	0	0	0	0	0	0	0	0	0	0	0	0	0	0	0	0	0	0	0	0	0	0	0	0
OSD110_2014-06-21_0m_NPL022_HWI-M02024_112_000000000-ACJ3F_1_2119_25880_9970	1	0	0	0	0	0	0	0	0	0	0	1	0	0	0	0	0	0	0	0	0	0	0	0	0	0	0	0	0	0	0	0	0	0	0	0	0	0	0	0	0	0	0	0	0	0	0	0	0
OSD110_2014-06-21_0m_NPL022_HWI-M02024_112_000000000-ACJ3F_1_2119_3421_16466	1	0	0	0	0	0	0	0	0	0	0	1	0	0	0	0	0	0	0	0	0	0	0	0	0	0	0	0	0	0	0	0	0	0	0	0	0	0	0	0	0	0	0	0	0	0	0	0	0
OSD111_2014-06-21_0m_NPL022_M01108_60_000000000-AD50T_1_1101_10506_20185	3	0	0	0	0	0	0	0	0	0	0	0	1	0	0	0	0	0	0	0	0	0	0	0	0	0	0	0	0	0	0	0	0	0	0	0	0	0	0	0	0	0	0	0	0	0	0	0	0
OSD111_2014-06-21_0m_NPL022_M01108_60_000000000-AD50T_1_1101_21721_7986	1	0	0	0	0	0	0	0	0	0	0	0	1	0	0	0	0	0	0	0	0	0	0	0	0	0	0	0	0	0	0	0	0	0	0	0	0	0	0	0	0	0	0	0	0	0	0	0	0
OSD111_2014-06-21_0m_NPL022_M01108_60_000000000-AD50T_1_1101_22208_18116	1	0	0	0	0	0	0	0	0	0	0	0	1	0	0	0	0	0	0	0	0	0	0	0	0	0	0	0	0	0	0	0	0	0	0	0	0	0	0	0	0	0	0	0	0	0	0	0	0
OSD111_2014-06-21_0m_NPL022_M01108_60_000000000-AD50T_1_1101_22730_8886	4	0	0	0	0	0	0	0	0	0	0	0	1	0	0	0	0	0	0	0	0	0	0	0	0	0	0	0	0	0	0	0	0	0	0	0	0	0	0	0	0	0	0	0	0	0	0	0	0
OSD111_2014-06-21_0m_NPL022_M01108_60_000000000-AD50T_1_1101_22770_2258	7	0	0	0	0	0	0	0	0	0	0	0	1	0	0	0	0	0	0	0	0	0	0	0	0	0	0	0	0	0	0	0	0	0	0	0	0	0	0	0	0	0	0	0	0	0	0	0	0
OSD111_2014-06-21_0m_NPL022_M01108_60_000000000-AD50T_1_1101_23508_13520	10	0	0	0	0	0	0	0	0	0	0	0	3	0	0	0	1	0	0	0	0	0	0	0	0	0	0	0	0	0	0	0	0	0	0	0	0	0	0	0	0	0	0	0	0	0	0	0	0
OSD111_2014-06-21_0m_NPL022_M01108_60_000000000-AD50T_1_1101_26712_17856	1	0	0	0	0	0	0	0	0	0	0	0	1	0	0	0	0	0	0	0	0	0	0	0	0	0	0	0	0	0	0	0	0	0	0	0	0	0	0	0	0	0	0	0	0	0	0	0	0
OSD111_2014-06-21_0m_NPL022_M01108_60_000000000-AD50T_1_1101_27497_8897	1	0	0	0	0	0	0	0	0	0	0	0	1	0	0	0	0	0	0	0	0	0	0	0	0	0	0	0	0	0	0	0	0	0	0	0	0	0	0	0	0	0	0	0	0	0	0	0	0
OSD111_2014-06-21_0m_NPL022_M01108_60_000000000-AD50T_1_1101_27708_14992	1	0	0	0	0	0	0	0	0	0	0	0	1	0	0	0	0	0	0	0	0	0	0	0	0	0	0	0	0	0	0	0	0	0	0	0	0	0	0	0	0	0	0	0	0	0	0	0	0
OSD111_2014-06-21_0m_NPL022_M01108_60_000000000-AD50T_1_1101_3069_17974	14	0	0	0	0	0	0	0	0	0	0	0	2	0	0	0	0	0	0	0	0	0	0	0	0	0	0	0	0	0	0	0	0	0	0	0	0	0	0	0	0	0	0	0	0	0	0	0	0
OSD111_2014-06-21_0m_NPL022_M01108_60_000000000-AD50T_1_1101_3127_14059	2	0	0	0	0	0	0	0	0	0	0	0	2	0	0	0	0	0	0	0	0	0	0	0	0	0	0	0	0	0	0	0	0	0	0	0	0	0	0	0	0	0	0	0	0	0	0	0	0
OSD111_2014-06-21_0m_NPL022_M01108_60_000000000-AD50T_1_1101_4757_20591	1	0	0	0	0	0	0	0	0	0	0	0	1	0	0	0	0	0	0	0	0	0	0	0	0	0	0	0	0	0	0	0	0	0	0	0	0	0	0	0	0	0	0	0	0	0	0	0	0
OSD111_2014-06-21_0m_NPL022_M01108_60_000000000-AD50T_1_1101_9889_16086	1	0	0	0	0	0	0	0	0	0	0	0	1	0	0	0	0	0	0	0	0	0	0	0	0	0	0	0	0	0	0	0	0	0	0	0	0	0	0	0	0	0	0	0	0	0	0	0	0
OSD111_2014-06-21_0m_NPL022_M01108_60_000000000-AD50T_1_1101_9994_24173	1	0	0	0	0	0	0	0	0	0	0	0	1	0	0	0	0	0	0	0	0	0	0	0	0	0	0	0	0	0	0	0	0	0	0	0	0	0	0	0	0	0	0	0	0	0	0	0	0
OSD111_2014-06-21_0m_NPL022_M01108_60_000000000-AD50T_1_1102_12287_7009	8	0	0	0	0	0	0	0	0	0	0	0	1	0	0	0	0	0	0	0	0	0	0	0	0	0	0	0	0	0	0	0	0	0	0	0	0	0	0	0	0	0	0	0	0	0	0	0	0
OSD111_2014-06-21_0m_NPL022_M01108_60_000000000-AD50T_1_1102_15661_6259	1	0	0	0	0	0	0	0	0	0	0	0	1	0	0	0	0	0	0	0	0	0	0	0	0	0	0	0	0	0	0	0	0	0	0	0	0	0	0	0	0	0	0	0	0	0	0	0	0
OSD111_2014-06-21_0m_NPL022_M01108_60_000000000-AD50T_1_1102_20806_16493	1	0	0	0	0	0	0	0	0	0	0	0	1	0	0	0	0	0	0	0	0	0	0	0	0	0	0	0	0	0	0	0	0	0	0	0	0	0	0	0	0	0	0	0	0	0	0	0	0
OSD111_2014-06-21_0m_NPL022_M01108_60_000000000-AD50T_1_1102_22329_12053	1	0	0	0	0	0	0	0	0	0	0	0	1	0	0	0	0	0	0	0	0	0	0	0	0	0	0	0	0	0	0	0	0	0	0	0	0	0	0	0	0	0	0	0	0	0	0	0	0
OSD111_2014-06-21_0m_NPL022_M01108_60_000000000-AD50T_1_1102_26225_20902	10	0	0	0	0	0	0	0	0	0	0	0	6	0	0	0	0	0	0	0	0	0	0	0	0	0	0	0	0	0	0	0	0	0	0	0	0	0	0	0	0	0	0	0	0	0	0	0	0
OSD111_2014-06-21_0m_NPL022_M01108_60_000000000-AD50T_1_1102_3734_8050	8	0	0	0	0	0	0	0	0	0	0	0	1	0	0	0	0	0	1	0	0	0	0	0	0	0	0	0	0	0	1	0	0	0	0	0	0	0	0	0	0	0	0	0	0	0	0	0	0
OSD111_2014-06-21_0m_NPL022_M01108_60_000000000-AD50T_1_1102_4902_10848	2	0	0	0	0	0	0	0	0	0	0	0	1	0	0	0	0	0	0	0	0	0	0	0	0	0	0	0	0	0	0	0	0	0	0	0	0	0	0	0	0	0	0	0	0	0	0	1	0
OSD111_2014-06-21_0m_NPL022_M01108_60_000000000-AD50T_1_1102_7997_13453	6	0	0	0	0	0	0	0	0	0	0	0	1	0	0	0	0	0	0	0	0	0	0	0	0	0	0	0	0	0	0	0	0	0	0	0	0	0	0	0	0	0	0	0	0	0	0	0	0
OSD111_2014-06-21_0m_NPL022_M01108_60_000000000-AD50T_1_1103_13414_7869	62	0	0	0	0	0	0	0	0	0	0	0	14	0	0	0	0	0	0	0	0	0	0	0	0	0	0	0	0	0	0	0	0	0	0	0	0	3	0	0	0	0	0	0	0	0	0	36	0
OSD111_2014-06-21_0m_NPL022_M01108_60_000000000-AD50T_1_1103_17759_9824	1	0	0	0	0	0	0	0	0	0	0	0	1	0	0	0	0	0	0	0	0	0	0	0	0	0	0	0	0	0	0	0	0	0	0	0	0	0	0	0	0	0	0	0	0	0	0	0	0
OSD111_2014-06-21_0m_NPL022_M01108_60_000000000-AD50T_1_1103_18150_7191	14	0	0	0	0	0	0	0	0	0	0	0	1	0	0	0	0	0	0	0	0	0	0	0	0	0	0	0	0	0	0	1	0	0	0	0	0	1	0	1	0	0	0	0	0	0	0	0	0
OSD111_2014-06-21_0m_NPL022_M01108_60_000000000-AD50T_1_1103_18611_4673	1	0	0	0	0	0	0	0	0	0	0	0	1	0	0	0	0	0	0	0	0	0	0	0	0	0	0	0	0	0	0	0	0	0	0	0	0	0	0	0	0	0	0	0	0	0	0	0	0
OSD111_2014-06-21_0m_NPL022_M01108_60_000000000-AD50T_1_1103_21331_13831	1	0	0	0	0	0	0	0	0	0	0	0	1	0	0	0	0	0	0	0	0	0	0	0	0	0	0	0	0	0	0	0	0	0	0	0	0	0	0	0	0	0	0	0	0	0	0	0	0
OSD111_2014-06-21_0m_NPL022_M01108_60_000000000-AD50T_1_1103_24144_19149	1	0	0	0	0	0	0	0	0	0	0	0	1	0	0	0	0	0	0	0	0	0	0	0	0	0	0	0	0	0	0	0	0	0	0	0	0	0	0	0	0	0	0	0	0	0	0	0	0
OSD111_2014-06-21_0m_NPL022_M01108_60_000000000-AD50T_1_1103_25081_9928	12	0	0	0	0	0	0	0	0	0	0	0	1	0	0	0	0	0	0	0	0	0	0	0	0	0	0	0	0	0	0	0	0	0	0	0	0	0	0	0	0	0	0	0	0	0	0	0	0
OSD111_2014-06-21_0m_NPL022_M01108_60_000000000-AD50T_1_1103_27492_9074	1	0	0	0	0	0	0	0	0	0	0	0	1	0	0	0	0	0	0	0	0	0	0	0	0	0	0	0	0	0	0	0	0	0	0	0	0	0	0	0	0	0	0	0	0	0	0	0	0
OSD111_2014-06-21_0m_NPL022_M01108_60_000000000-AD50T_1_1103_2794_18402	1	0	0	0	0	0	0	0	0	0	0	0	1	0	0	0	0	0	0	0	0	0	0	0	0	0	0	0	0	0	0	0	0	0	0	0	0	0	0	0	0	0	0	0	0	0	0	0	0
OSD111_2014-06-21_0m_NPL022_M01108_60_000000000-AD50T_1_1103_3643_16844	1	0	0	0	0	0	0	0	0	0	0	0	1	0	0	0	0	0	0	0	0	0	0	0	0	0	0	0	0	0	0	0	0	0	0	0	0	0	0	0	0	0	0	0	0	0	0	0	0
OSD111_2014-06-21_0m_NPL022_M01108_60_000000000-AD50T_1_1103_6952_14652	23	0	0	0	0	0	0	0	0	0	0	0	11	0	0	0	0	0	0	0	0	0	0	0	0	0	0	0	0	0	0	0	0	0	0	0	0	0	0	0	5	0	0	0	0	0	0	0	0
OSD111_2014-06-21_0m_NPL022_M01108_60_000000000-AD50T_1_1103_8323_24309	1	0	0	0	0	0	0	0	0	0	0	0	1	0	0	0	0	0	0	0	0	0	0	0	0	0	0	0	0	0	0	0	0	0	0	0	0	0	0	0	0	0	0	0	0	0	0	0	0
OSD111_2014-06-21_0m_NPL022_M01108_60_000000000-AD50T_1_1104_16211_15569	1	0	0	0	0	0	0	0	0	0	0	0	1	0	0	0	0	0	0	0	0	0	0	0	0	0	0	0	0	0	0	0	0	0	0	0	0	0	0	0	0	0	0	0	0	0	0	0	0
OSD111_2014-06-21_0m_NPL022_M01108_60_000000000-AD50T_1_1104_16374_4812	1	0	0	0	0	0	0	0	0	0	0	0	1	0	0	0	0	0	0	0	0	0	0	0	0	0	0	0	0	0	0	0	0	0	0	0	0	0	0	0	0	0	0	0	0	0	0	0	0
OSD111_2014-06-21_0m_NPL022_M01108_60_000000000-AD50T_1_1104_19413_21320	5	0	0	0	0	0	0	0	0	0	0	0	2	0	0	0	0	0	0	0	0	0	0	0	0	0	0	0	0	0	0	0	0	0	0	0	0	0	0	0	0	0	0	0	0	0	0	0	0
OSD111_2014-06-21_0m_NPL022_M01108_60_000000000-AD50T_1_1104_19563_18835	1	0	0	0	0	0	0	0	0	0	0	0	1	0	0	0	0	0	0	0	0	0	0	0	0	0	0	0	0	0	0	0	0	0	0	0	0	0	0	0	0	0	0	0	0	0	0	0	0
OSD111_2014-06-21_0m_NPL022_M01108_60_000000000-AD50T_1_1104_19619_2146	1	0	0	0	0	0	0	0	0	0	0	0	1	0	0	0	0	0	0	0	0	0	0	0	0	0	0	0	0	0	0	0	0	0	0	0	0	0	0	0	0	0	0	0	0	0	0	0	0
OSD111_2014-06-21_0m_NPL022_M01108_60_000000000-AD50T_1_1104_21408_10976	1	0	0	0	0	0	0	0	0	0	0	0	1	0	0	0	0	0	0	0	0	0	0	0	0	0	0	0	0	0	0	0	0	0	0	0	0	0	0	0	0	0	0	0	0	0	0	0	0
OSD111_2014-06-21_0m_NPL022_M01108_60_000000000-AD50T_1_1104_23651_15437	20	0	0	0	0	0	0	0	0	0	0	0	1	0	0	0	0	0	0	0	0	0	0	0	0	0	0	0	0	0	0	0	0	0	0	0	0	1	0	1	0	0	0	0	0	0	0	0	0
OSD111_2014-06-21_0m_NPL022_M01108_60_000000000-AD50T_1_1104_27140_7512	1	0	0	0	0	0	0	0	0	0	0	0	1	0	0	0	0	0	0	0	0	0	0	0	0	0	0	0	0	0	0	0	0	0	0	0	0	0	0	0	0	0	0	0	0	0	0	0	0
OSD111_2014-06-21_0m_NPL022_M01108_60_000000000-AD50T_1_1104_2973_16840	5	0	0	0	0	0	0	0	0	0	0	0	1	0	0	0	0	0	0	0	0	0	0	0	0	0	0	0	0	0	0	0	0	0	0	0	0	0	0	0	0	0	0	0	0	0	0	0	0
OSD111_2014-06-21_0m_NPL022_M01108_60_000000000-AD50T_1_1104_3359_11587	1	0	0	0	0	0	0	0	0	0	0	0	1	0	0	0	0	0	0	0	0	0	0	0	0	0	0	0	0	0	0	0	0	0	0	0	0	0	0	0	0	0	0	0	0	0	0	0	0
OSD111_2014-06-21_0m_NPL022_M01108_60_000000000-AD50T_1_1104_9099_14488	1	0	0	0	0	0	0	0	0	0	0	0	1	0	0	0	0	0	0	0	0	0	0	0	0	0	0	0	0	0	0	0	0	0	0	0	0	0	0	0	0	0	0	0	0	0	0	0	0
OSD111_2014-06-21_0m_NPL022_M01108_60_000000000-AD50T_1_1104_9365_7226	1	0	0	0	0	0	0	0	0	0	0	0	1	0	0	0	0	0	0	0	0	0	0	0	0	0	0	0	0	0	0	0	0	0	0	0	0	0	0	0	0	0	0	0	0	0	0	0	0
OSD111_2014-06-21_0m_NPL022_M01108_60_000000000-AD50T_1_1105_10278_21025	1	0	0	0	0	0	0	0	0	0	0	0	1	0	0	0	0	0	0	0	0	0	0	0	0	0	0	0	0	0	0	0	0	0	0	0	0	0	0	0	0	0	0	0	0	0	0	0	0
OSD111_2014-06-21_0m_NPL022_M01108_60_000000000-AD50T_1_1105_10356_11412	1	0	0	0	0	0	0	0	0	0	0	0	1	0	0	0	0	0	0	0	0	0	0	0	0	0	0	0	0	0	0	0	0	0	0	0	0	0	0	0	0	0	0	0	0	0	0	0	0
OSD111_2014-06-21_0m_NPL022_M01108_60_000000000-AD50T_1_1105_10376_2538	1	0	0	0	0	0	0	0	0	0	0	0	1	0	0	0	0	0	0	0	0	0	0	0	0	0	0	0	0	0	0	0	0	0	0	0	0	0	0	0	0	0	0	0	0	0	0	0	0
OSD111_2014-06-21_0m_NPL022_M01108_60_000000000-AD50T_1_1105_10665_4310	5	0	0	0	0	0	0	0	0	0	0	0	5	0	0	0	0	0	0	0	0	0	0	0	0	0	0	0	0	0	0	0	0	0	0	0	0	0	0	0	0	0	0	0	0	0	0	0	0
OSD111_2014-06-21_0m_NPL022_M01108_60_000000000-AD50T_1_1105_10722_12362	1	0	0	0	0	0	0	0	0	0	0	0	1	0	0	0	0	0	0	0	0	0	0	0	0	0	0	0	0	0	0	0	0	0	0	0	0	0	0	0	0	0	0	0	0	0	0	0	0
OSD111_2014-06-21_0m_NPL022_M01108_60_000000000-AD50T_1_1105_10763_2899	7	0	0	0	0	0	0	0	0	0	0	0	6	0	0	1	0	0	0	0	0	0	0	0	0	0	0	0	0	0	0	0	0	0	0	0	0	0	0	0	0	0	0	0	0	0	0	0	0
OSD111_2014-06-21_0m_NPL022_M01108_60_000000000-AD50T_1_1105_15042_10923	1	0	0	0	0	0	0	0	0	0	0	0	1	0	0	0	0	0	0	0	0	0	0	0	0	0	0	0	0	0	0	0	0	0	0	0	0	0	0	0	0	0	0	0	0	0	0	0	0
OSD111_2014-06-21_0m_NPL022_M01108_60_000000000-AD50T_1_1105_15359_15750	2	0	0	0	0	0	0	0	0	0	0	0	2	0	0	0	0	0	0	0	0	0	0	0	0	0	0	0	0	0	0	0	0	0	0	0	0	0	0	0	0	0	0	0	0	0	0	0	0
OSD111_2014-06-21_0m_NPL022_M01108_60_000000000-AD50T_1_1105_17162_22915	1	0	0	0	0	0	0	0	0	0	0	0	1	0	0	0	0	0	0	0	0	0	0	0	0	0	0	0	0	0	0	0	0	0	0	0	0	0	0	0	0	0	0	0	0	0	0	0	0
[truncated: 21,792 more rows]
[truncated: 90 more columns]
