# Supplementary material for: Global distribution and diversity of Chaetoceros (Bacillariophyta, Mediophyceae): integration of classical and novel strategies
Source: PeerJ. 2019 Aug 19;7:e7410. doi: 10.7717/peerj.7410 (PMC6705385; doi:10.7717/peerj.7410)
Supplement: Table S4 — The raw data of the abundance of V9 reads of Chaetoceros species in each sampling locality. [file peerj-07-7410-s004.xlsx]

## Sheet: Table S4
Table S4. Chaetoceros-species Tara Oceans abundance table
Species	Representative_Sequence	total	TARA_004	TARA_006	TARA_007	TARA_009	TARA_010	TARA_011	TARA_012	TARA_017	TARA_018	TARA_019	TARA_020	TARA_022	TARA_023	TARA_024	TARA_025	TARA_026	TARA_030	TARA_031	TARA_032	TARA_033	TARA_034	TARA_036	TARA_037	TARA_038	TARA_039	TARA_040	TARA_041	TARA_042	TARA_043	TARA_044	TARA_046	TARA_047	TARA_048	TARA_049	TARA_050	TARA_051	TARA_052	TARA_053	TARA_054	TARA_057	TARA_058	TARA_064	TARA_065	TARA_066	TARA_067	TARA_072	TARA_076
C. anastomosans Na14C2	ffa0e617597240475c0793f8545a9d2b	24	0	0	0	0	0	0	0	0	0	0	0	0	0	0	0	0	0	0	0	0	0	0	0	0	23	0	0	0	0	0	0	0	0	0	0	0	0	0	0	0	0	1	0	0	0	0	0
C. brevis 1 Na3C3	f21c76edd96c8661c4dd93b0c841df14	51	0	0	0	0	0	3	0	0	0	0	0	9	9	4	3	2	0	0	0	0	0	0	0	0	0	0	0	0	0	0	0	0	0	0	0	0	0	0	0	0	0	0	0	0	0	0	0
C. brevis 2 Na7C2	876f45d2a61e6af3f36e0d725f354435	1211	0	5	0	0	0	0	0	0	0	0	0	1	0	0	0	0	0	0	0	0	7	0	0	0	83	6	7	0	0	0	11	0	0	52	0	0	0	0	6	2	1	10	506	0	0	0	0
C. brevis 3 Ch9B3	fba76d8f8a1498aa473155fa345a0266	12	0	1	0	0	0	0	0	0	0	0	0	0	0	0	0	0	0	0	0	0	0	0	0	0	0	0	0	0	0	0	0	0	0	0	0	0	0	0	0	0	0	0	1	0	0	0	0
C. cf. convolutus Ch5C4	d21196f66d9385309ded522f9ec26161	3	0	0	0	0	0	0	0	0	0	0	0	0	0	0	0	0	0	0	0	0	0	0	0	0	0	0	0	0	0	0	1	0	0	0	0	0	0	0	0	0	0	0	0	0	0	0	0
C. cf. pseudodichaeta EL1C1	ee95f958bd5e23798536d43f50e6cf75	811	0	0	0	0	0	5	1	0	0	0	0	11	2	1	36	3	0	0	46	0	9	2	0	1	7	13	50	6	0	0	0	5	0	0	6	1	5	0	0	2	1	236	183	0	0	2	2
C. cf. tortissimus Na2A3	d7625f831b689391f78b23155f4ec7ff	114	0	0	0	0	1	3	0	1	13	0	0	1	1	0	35	1	0	0	0	0	0	0	0	0	0	0	7	0	0	0	0	0	1	1	0	0	0	5	7	0	2	11	1	0	0	1	1
C. cf. vixvisibilis Na16A3	efdf404554deae4ac5dfa8e046e2584a	1	0	0	0	0	0	0	0	0	0	0	0	0	0	0	0	0	0	0	0	0	0	0	0	0	0	0	0	0	0	0	1	0	0	0	0	0	0	0	0	0	0	0	0	0	0	0	0
C. cinctus Ch11C3	e788b16e46f725725b3777b4defde95f	21	0	0	0	0	0	0	0	0	0	0	0	0	0	0	0	0	0	0	0	0	0	0	0	0	0	0	0	0	0	0	0	0	0	0	0	0	0	0	0	0	0	0	0	0	0	0	0
C. circinalis Na15C2	84795b87462fcbdf75716d3f80a5acb7	4	0	0	0	0	0	0	0	0	0	0	0	0	0	0	0	0	0	0	0	0	0	0	0	0	0	0	0	0	0	0	0	0	0	0	0	0	0	0	0	0	0	0	0	0	0	0	0
C. constrictus Ch12C1	e3f1c255a20ef734a28d45e25be5f8f2	15	0	0	0	0	0	0	0	0	0	0	0	0	0	0	0	0	0	0	0	0	0	0	0	0	0	0	0	0	0	0	0	0	0	0	0	0	0	0	0	0	0	0	0	0	0	0	0
C. contortus Ch12A4	32c8f448d7aae09a6298dac4c43a5176	52	0	0	0	0	0	0	0	0	0	0	0	0	0	0	0	0	0	0	0	0	0	0	0	0	0	0	0	0	0	0	0	0	0	0	0	0	0	0	0	0	0	0	0	0	0	0	0
C. contortus Ch8A1	8f3fa3d2625391834a85f4e43e6091a6	6	0	0	0	0	0	0	0	0	0	0	0	0	0	0	0	0	0	0	0	0	0	0	0	0	0	0	0	0	0	0	0	0	0	0	0	0	0	0	0	0	0	0	0	0	0	0	0
C. contortus var. contortus Na30A1	fff3d6205ed576952da88e99b7036f36	19	0	0	0	0	0	0	0	0	0	0	0	0	0	0	0	0	0	0	0	0	0	0	0	0	0	0	0	0	0	0	0	0	0	0	0	0	0	0	0	0	0	0	0	0	0	0	0
C. costatus newDA4	f33a7e039b3915996b122d46cac5bb84	5	0	3	0	0	0	0	0	0	0	0	0	0	0	0	0	0	0	0	0	0	0	0	0	0	0	0	0	0	0	0	0	0	0	0	0	0	0	0	0	0	0	0	0	0	0	0	0
C. curvisetus 2a Na1C1	ff29c9591cbd723418fc020d67000a2d	1	0	1	0	0	0	0	0	0	0	0	0	0	0	0	0	0	0	0	0	0	0	0	0	0	0	0	0	0	0	0	0	0	0	0	0	0	0	0	0	0	0	0	0	0	0	0	0
C. curvisetus 2a Na20A4	0d62c3e2e01f9a512c368a524f29d6da	10	0	6	0	0	0	0	0	0	0	0	0	0	0	0	0	0	0	0	0	0	0	0	0	0	0	0	0	0	0	0	0	0	0	0	0	0	0	0	0	0	0	0	0	0	0	0	0
C. curvisetus 3 newBB2	fe803b06c06f35109a5a197182be379b	6	0	0	0	0	0	0	0	0	0	0	0	0	0	0	1	0	0	0	0	0	0	1	0	0	1	0	0	0	1	0	1	0	0	0	0	0	0	0	0	0	0	0	0	0	0	0	0
C. danicus newCB1	fe0ccae144a0345046badaf908b29765	3	0	1	0	0	0	0	0	0	0	0	0	0	0	0	0	0	0	0	0	0	0	0	0	0	0	0	0	0	0	0	0	0	0	0	0	0	0	0	0	0	0	0	0	0	0	0	0
C. debilis 1 Helgoland	b0c5c03ebd93fcaf49cde48e779a7ec7	203	0	0	0	0	0	0	0	0	0	0	0	0	0	0	0	0	0	0	0	0	0	0	0	0	0	0	0	0	0	0	0	0	0	0	0	0	0	0	0	0	0	0	0	0	0	0	0
C. debilis 2 L38-A2	f793df26d976c3df12392a14d1df9730	3	0	0	0	0	0	0	0	0	0	0	0	0	0	0	0	0	0	0	0	0	0	0	0	0	0	0	0	0	0	0	0	0	0	0	0	0	0	0	0	0	0	0	0	0	0	0	0
C. debilis 2 MM24-A3	fdc2384d8bdee2084d12f1ec0227f59a	75	0	0	0	0	0	0	0	0	0	0	0	0	1	0	0	0	0	0	0	0	0	0	1	0	0	0	4	0	0	0	0	0	1	0	0	2	0	0	0	0	0	0	0	0	0	0	0
C. debilis 3 Ch1A1	355f4ca7f9923f13ed564878b3d0e539	4	0	0	0	0	0	0	0	0	0	0	0	0	0	0	0	0	0	0	0	0	0	0	0	0	0	0	0	0	0	0	0	0	0	0	0	0	0	0	0	0	0	0	0	0	2	0	0
C. decipiens Na12B4	fe84ab6126459a45a60a9cf695afbcca	6	0	0	0	0	0	0	0	0	0	0	0	0	0	0	0	0	0	0	0	0	0	0	0	0	0	0	0	0	0	0	0	0	0	0	0	0	0	0	0	0	0	0	0	0	0	0	0
C. diadema 1 Ch4A1	fc03a8914817fbff0c989c7300a2b039	16	0	0	0	0	0	0	0	0	0	0	0	0	0	0	0	0	0	0	0	0	0	0	0	0	0	0	0	0	0	0	0	0	0	0	0	0	0	0	0	0	0	1	0	0	0	0	0
C. diadema 1 Na14B2	feef77fb60643514f6067ea0d0bc852f	233	1	0	4	8	0	0	0	0	0	0	0	0	0	0	0	0	1	0	0	0	0	6	9	4	1	0	0	0	0	1	0	0	0	0	3	0	0	0	0	0	0	0	2	0	3	2	1
C. dichaeta CCMP1751	ffe8a780861ace578bc742dae5b7efa3	3	0	0	0	0	0	0	0	0	0	0	0	0	0	0	0	0	0	0	0	0	0	0	0	0	0	0	0	0	0	0	0	0	0	0	0	0	0	0	0	0	0	0	0	0	0	0	0
C. dichaeta MM19-C5	fefd8c93e04113279cf027aa45aff997	31	0	0	1	0	0	0	0	0	0	0	0	0	0	0	0	0	0	0	0	0	0	0	0	0	1	0	0	0	0	0	0	0	0	0	0	0	0	0	0	0	0	0	0	0	0	0	0
C. didymus 1 Ch3B3	f406022c1cf174f43d7ebb2ef1c485c9	6	0	0	0	0	0	0	0	0	0	0	0	0	0	0	0	0	0	0	0	0	0	0	0	0	0	0	0	0	0	0	0	0	0	0	0	1	0	0	0	0	0	0	0	0	0	0	0
C. diversus 1 Na15B4	ffec0f8d606c1792ef39f88b39dbf422	4	0	0	1	0	0	0	0	0	0	0	0	2	0	1	0	0	0	0	0	0	0	0	0	0	0	0	0	0	0	0	0	0	0	0	0	0	0	0	0	0	0	0	0	0	0	0	0
C. eibenii Ch8C3	45188e980f8d1403170b021c290f97d5	360	0	2	0	0	0	0	0	0	0	0	0	0	0	0	0	0	0	0	3	0	0	0	0	0	0	0	5	0	0	0	284	0	0	0	0	0	0	1	0	1	4	16	18	0	0	0	0
C. elegans Ch12A1	fdb6e9d434f2437a538df7b4fff8b3f1	426	0	0	0	0	0	0	0	0	0	0	0	0	0	0	0	0	0	0	0	0	0	0	0	0	0	0	0	0	0	0	0	0	0	0	0	0	0	0	1	0	0	0	0	0	0	0	0
C. gelidus RCC1992	ff3150d14333d8fc2aae07eb601ae7ec	4	0	0	0	0	0	0	0	0	0	0	0	0	0	0	0	0	0	0	0	0	0	0	0	0	0	0	0	0	0	0	0	0	0	0	0	0	0	0	0	0	0	0	0	0	0	0	0
C. lauderi Na1A1	ab0a2d4687231f845a1db4c1138db3cd	1043	0	136	2	0	0	5	0	0	18	1	1	152	20	2	57	5	0	2	2	1	9	9	0	0	8	1	3	2	7	0	222	0	0	75	0	0	0	0	9	42	4	54	13	0	0	0	0
C. lorenzianus 1 Ch3B4	813767c96877a7fc09f1e6f28575615b	419	0	0	0	0	0	0	0	0	0	0	0	0	0	0	0	0	0	0	0	1	0	0	0	0	1	0	5	0	0	0	0	0	1	0	0	0	0	0	0	0	0	103	25	1	0	1	1
C. lorenzianus 2 Ch3A4	fda3d055bf2552a20b5b62415e33f0bc	5	0	0	0	0	0	0	0	0	0	0	0	0	0	0	0	0	0	0	0	0	0	0	0	0	0	0	0	0	0	0	0	0	0	0	0	0	0	0	0	0	0	2	0	2	1	0	0
C. neogracilis 1 RCC2507	ff1351714a92f04acfb6d83bc7e5676b	47	0	0	0	0	0	0	0	0	0	0	0	0	0	0	0	0	0	0	0	0	0	0	0	0	0	0	0	0	0	0	0	0	0	0	0	0	0	0	0	0	0	0	0	0	0	0	0
C. peruvianus 1 newEA1	8bcab3c60272339c26e12d531e5c8d61	225	0	4	1	0	0	0	0	0	0	0	0	0	3	0	1	0	0	0	0	0	0	0	0	0	0	0	0	0	0	0	0	0	0	1	0	0	0	0	0	0	0	0	1	0	0	0	0
C. peruvianus 2 Ch11B4	89d44555862029e3f6c1aef85be70b26	19	0	0	0	0	0	0	0	0	0	0	0	0	0	0	0	0	0	0	0	0	0	0	0	0	0	0	0	0	0	0	0	0	0	0	0	0	0	0	0	0	0	0	0	0	0	0	0
C. protuberans Bristol	ebd46e684774f8104486a7146d89d1c3	6	0	0	0	0	0	0	0	0	0	0	0	0	0	0	0	0	0	0	0	0	0	0	0	0	0	0	0	0	0	0	0	0	0	0	0	0	0	0	0	0	0	0	0	0	0	0	0
C. pseudocurvisetus Na13C4	d837bfcf896dcecadf84d8f5c05a1b03	1	0	1	0	0	0	0	0	0	0	0	0	0	0	0	0	0	0	0	0	0	0	0	0	0	0	0	0	0	0	0	0	0	0	0	0	0	0	0	0	0	0	0	0	0	0	0	0
C. radicans CCMP197	f1f155d97d337cd1f1983f07e11658bb	3	0	0	0	0	0	0	0	0	0	0	0	0	0	0	0	0	0	0	0	0	0	0	0	0	0	0	0	0	0	0	0	0	0	0	0	0	0	0	0	0	0	0	0	0	0	0	0
C. radicans Ch11A4	ff75a9bccc718c55cd0cda1d6eaa5192	3	0	1	0	0	0	0	0	0	0	0	0	0	0	0	0	0	0	0	0	0	0	0	0	0	0	0	0	0	0	0	0	0	0	0	0	0	0	0	0	0	0	0	0	0	0	0	0
C. rostratus Na1C3	ff649f531e842bec65181a27b3a27f67	59	0	0	0	0	0	4	0	0	1	0	0	12	2	0	2	0	0	0	0	0	0	2	0	0	0	1	0	0	0	0	0	0	0	0	0	0	0	0	0	0	0	0	0	0	0	0	0
C. rostratus newDA3	8f4ffda07aa93472ad223a82a6b37fc9	835	1	28	0	1	0	3	0	0	0	0	1	15	8	1	5	1	0	0	0	0	0	0	0	0	0	0	1	0	0	0	1	0	0	2	0	0	0	0	0	0	0	0	1	0	0	1	0
C. rotosporus Na22A3	74a5a15845a79cc86c5c557b218b2f3f	131	0	0	0	0	0	1	0	0	0	0	0	0	0	0	0	0	0	0	0	0	0	0	0	0	0	0	0	0	0	0	0	0	0	0	0	0	0	0	0	0	0	7	2	0	0	0	1
C. seiracanthus EB3big	f17cbaebee55be807fe613c6c0642555	2	0	0	0	0	0	0	0	0	0	0	0	0	0	0	0	0	0	0	0	0	0	0	0	0	0	0	0	0	0	0	0	0	0	0	0	0	0	0	0	0	0	0	0	0	0	0	0
C. sp. Clade Na13C1 Na13C1	c3b88cad1e842f8841baa9dec9fb23f9	3	0	3	0	0	0	0	0	0	0	0	0	0	0	0	0	0	0	0	0	0	0	0	0	0	0	0	0	0	0	0	0	0	0	0	0	0	0	0	0	0	0	0	0	0	0	0	0
C. sp. Clade Na17B2 Na17B2	ff2eb8bc2986f99b91763e3e0c362830	2	0	0	0	0	0	0	0	0	0	0	0	0	0	0	0	0	0	0	0	0	0	0	0	0	0	0	0	0	0	0	0	0	0	0	0	0	0	0	0	0	0	0	0	0	0	0	0
C. sporotruncatus Ch2A4	fbd0ed1d9461359b7e7b02e3788131bb	5	0	0	0	0	0	0	0	0	0	0	0	0	0	0	0	0	0	0	0	0	0	0	0	0	0	0	0	0	0	0	0	0	0	0	0	0	0	0	0	0	0	0	0	0	0	0	0
C. tenuissimus newCA3bis	fccd2814d97e78c4970f73eb79f16898	25	0	0	0	0	0	0	0	0	0	0	0	0	0	0	0	0	0	0	0	0	0	0	0	0	0	0	0	0	5	0	6	0	0	0	0	0	0	0	3	0	0	0	0	4	1	0	0
C. teres Ch6B1	df0a9bc762847b39fc8459be2cc8b11f	313	0	16	0	0	0	0	0	0	0	0	0	0	0	0	0	0	0	0	0	0	0	0	0	0	0	0	0	0	0	0	0	0	0	0	0	0	0	0	0	0	0	0	0	0	0	0	0
C. throndsenii Na44C3	e5b6cc8686fbb7cedb3c3a84fa35d830	6	0	0	0	0	0	0	0	0	0	0	0	0	5	1	0	0	0	0	0	0	0	0	0	0	0	0	0	0	0	0	0	0	0	0	0	0	0	0	0	0	0	0	0	0	0	0	0
C. tortissimus Na25B2	f0a3fec932ba863b23b0a3a6f2740431	5	0	0	0	0	0	3	0	0	0	0	0	2	0	0	0	0	0	0	0	0	0	0	0	0	0	0	0	0	0	0	0	0	0	0	0	0	0	0	0	0	0	0	0	0	0	0	0
[truncated: 68 more columns]
