# Supplementary material for: Global distribution and diversity of Chaetoceros (Bacillariophyta, Mediophyceae): integration of classical and novel strategies
Source: PeerJ. 2019 Aug 19;7:e7410. doi: 10.7717/peerj.7410 (PMC6705385; doi:10.7717/peerj.7410)
Supplement: Table S7 — The results of the literature search conducted using Google Scholar ordered by locality. [file peerj-07-7410-s007.xlsx]

## Sheet: Table S7
Table S7. List of bibliographic references reporting Chaetoceros at given localities.
Country	Authors	Reference
Adriatic Sea E	Viličić et al. (2002)	Viličić, D., Marasović, I., & Mioković, D. (2002). Checklist of phytoplankton in the eastern Adriatic Sea. Acta Botanica Croatica, 61(1), 57-91.
Adriatic Sea E	Bosak and Sarno (2017)	Bosak, S., & Sarno, D. (2017). The planktonic diatom genus Chaetoceros Ehrenberg (Bacillariophyta) from the Adriatic Sea. Phytotaxa, 314(1), 1-44.
Adriatic Sea NE	Viličić et al. (2009)	Viličić, D., Djakovac, T., Burić, Z., & Bosak, S. (2009). Composition and annual cycle of phytoplankton assemblages in the northeastern Adriatic Sea. Botanica Marina, 52(4), 291-305.
Aegean Sea	Ignatiades (1969)	Ignatiades, L. (1969). Annual cycle, species diversity and succession of phytoplankton in lower Saronicos Bay, Aegean Sea. Marine Biology, 3(3), 196-200.
Andaman and Nicobar Islands	Sarojini and Sarma (2001)	Sarojini, Y., & Sarma, N. S. (2001). Vertical distribution of phytoplankton around Andaman and Nicobar Islands, Bay of Bengal. Indian Journal of Marine Sciences, 30, 65-69.
Antarctica (Adelie Land)	Manguin (1960)	Manguin, E. (1960). Les Diatomees de La Terre Adelie. Campagne du 'Commandant Charcot' 1949-1950. Annales des Sciences Naturelles, Botanique, 12, 225-363.
Antarctica	Crosta et al. (1997)	Crosta, X., Pichon, J. J., & Labracherie, M. (1997). Distribution of Chaetoceros resting spores in modern peri-Antarctic sediments. Marine Micropaleontology, 29(3-4), 283-299.
Antilles lesser	Hargraves et al. (1970)	Hargraves, P. E., Brody, R. W., & Burkholder, P. R. (1970). A study of phytoplankton in the Lesser Antilles region. Bulletin of Marine Science, 20(2), 331-349.
Arabian Sea	Schiebel et al. (2004)	Schiebel, R., Zeltner, A., Treppke, U. F., Waniek, J. J., Bollmann, J., Rixen, T., & Hemleben, C. (2004). Distribution of diatoms, coccolithophores and planktic foraminifers along a trophic gradient during SW monsoon in the Arabian Sea. Marine Micropaleontology, 51(3), 345-371.
Arabian Sea (Pakistan)	Tabassum & Saifullah (2010)	Tabassum, A., & Saifullah, S. M. (2010). The planktonic diatom of the genus Chaetoceros Ehrenberg from northwestern Arabian Sea bordering Pakistan. Pakistan Journal of Botany, 42(2), 1137-1151.
Argentina (Buenos Aires)	Sunesen et al. (2008)	Sunesen, I., Becerril, D. U. H., & Sar, E. A. (2008). Marine diatoms from Buenos Aires coastal waters (Argentina). V. Species of the genus Chaetoceros. Revista de Biología Marina y Oceanografía, 43(2), 303-326.
Australia	Burford et al. (1995)	Burford, M. A., Rothlisberg, P. C., & Wang, Y. (1995). Spatial and temporal distribution of tropical phytoplankton species and biomass in the Gulf of Carpentaria, Australia. Marine ecology progress series. Oldendorf, 118(1), 255-266.
Baltic Sea	Hällfors (2004)	Hällfors, G. (2004). Checklist of Baltic Sea phytoplankton species (including some heterotrophic protistan groups). Baltic Sea Environment Proceedings No. 95 Helsinki Commission, Baltic Marine Environment Protection Commission.
Barbados	Sander (1976)	Sander, F. (1976). Quantitative and qualitative aspects of inshore phytoplankton off Barbados. Canadian Journal of Botany, 54(20), 2306-2314.
Barents Sea	Meunier (1910)	Meunier, A. (1910). Microplankton des Mers de Barents et de Kara. Duc d'Orleans, Campagne Arctique de 1907, Bruxelles
Bay of Bengal	Boonyapiwat et al. (2008)	Boonyapiwat, S., Sada, M. N., Mandal, J. K., & Sinha, M. K. (2008). Species composition, abundance and distribution of phytoplankton in the Bay of Bengal. The ecosystem-based fishery management in the Bay of Bengal. SEAFDEC, Thailand, 53-64.
Benguela-Guinea	Wood (1965)	Wood, F. E. (1965). Protoplankton of the Benguela-Guinea current region. Bulletin of Marine Science, 15(2), 475-479.
Bering and Chukchi Sea	Ran et al. (2013)	Ran, L. H., Chen, J. F., Jin, H. Y., Li, H. L., Lu, Y., & Wang, K. (2013). Diatom distribution of surface sediment in the Bering Sea and Chukchi Sea. Adv. Polar. Sci, 24(2), 106-112.
Brazil	Moreira and Moreira (1981-1982)	Moreira, I. M. V., & Moreira, H. F. (1981-1982). Contribution to the study of Bacillariophyceae in Caiobà, Parana State, Brazil. Acta Biol. Par. 10, (11), 157-197.
Brazil	Moreira and Moreira (1984)	Moreira, H. F., & Moreira, I. M. V. (1984). Catalogue of marine and estuarine diatoms (Crysophyta - Bacillariophyceae) in Parana State, Brazil. Acta Biol. Par. 13, 3-49.
Brazil	Forzza et al. (2010)	Forzza, R. C., Leitman, P. M., Costa, A., Carvalho Jr, A. A. D., Peixoto, A. L., Walter, B. M. T., ... & Martinelli, G. (2010). Catálogo de plantas e fungos do Brasil-Vol. 1. JBRJ.
Brazil Rio Grande	Souza et al. (2013)	Souza, J. S. D., Stanca, E., Roselli, L., Attayde, J. L., Panosso, R., & Basset, A. (2013). A checklist of phytoplankton species around the Equator in Guaraíras, Galinhos and Diogo Lopes lagoons (Rio Grande do Norte, Brazil). Transitional Waters Bulletin, 7(2), 220-232.
Britain	Hendey (1974)	Hendey, N. I. (1974). A revised check-list of British marine diatoms. Journal of the Marine Biological Association of the United Kingdom, 54(2), 277-300.
British Isles and coasts	Hartley et al. (1986)	Hartley, B., Ross, R., & Williams, D. M. (1986). A check-list of the freshwater, brackish and marine diatoms of the British Isles and adjoining coastal waters. Journal of the Marine Biological Association of the United Kingdom, 66(3), 531-610.
Canada	Mather et al. (2010)	Mather, L., MacIntosh, K., Kaczmarska, I., Klein, G. and Martin, J.L. 2010. A checklist of diatom species reported (and presumed native) from Canadian coastal waters. Can. Tech. Rep. Fish. Aquat. Sci. 2881: iii + 78p.
Canary Islands	Afonso-Carrillo (2014)	Afonso-Carrillo, J. (2014). Lista actualizada de las algas marinas de las islas Canarias, 2014. Elaborada para la Sociedad Española de Ficología (SEF). 64 pp.
Caspian Sea	Ostenfeld (1901)	Ostenfeld, C. H. (1901). Phytoplankton fra det Kaspiske hav. Videnskabelige Meddelelser fra den naturhistoriske Forening i Kjφbenhavn, 1901, 129–139.
Caspian Sea Iran	Bagheri and Fallahi (2014)	Bagheri, S., & Fallahi, M. (2014). Checklist of phytoplankton taxa in the Iranian waters of the Caspian Sea. Caspian Journal of Environmental Sciences, 12(1), 81-97.
Chile	Krasske (1942)	Krasske, G. (1942). Die Kieselalgen des chilenischen Kustenplanktons. Archiv. Hydrobiol. 38: 260-287.
China	Chin (1981)	Chin, T. G., & Jin, D. X. (1981). The geographical distribution of the marine diatoms in China. Nova Hedwigia, 35, 763-792.
Colombia	Lozano-Duque et al. (2010)	Lozano-Duque, Y., Vidal, L. A., & Navas, G. R. (2010). Listado de diatomeas (Bacillariophyta) registradas para el Mar Caribe colombiano. Boletín de Investigaciones Marinas y Costeras, 39(1), 83-116.
Cuba	Moreira et al. (2011)	Moreira, A., Seisdedos, M., Leal, S., Comas, A., Delgado, G., Regadera, R., ... & Abatte, M. (2011). Composición y abundancia del fitoplancton de la bahía de Cienfüegos, Cuba. Revista de Investigaciones Marinas, 28(2), 97-109.
Danish waters	Jensen and Moestrup (1998)	Jensen, K. G., & Moestrup, Ø. (1998). The genus Chaetoceros (Bacillariophyceae) in inner Danish coastal waters. Opera Botanica, 133, 1-68.
East China Sea	Chiang et al. (1999)	Chiang, K. P., Chen, Y. T., & Gong, G. C. (1999). Spring distribution of diatom assemblages in the East China Sea. Marine ecology Progress series, 186, 75-86.
Ecuador and Gulf of Panama	Marshall (1970)	Marshall, H. G. (1970). Phytoplankton in tropical surface waters between the coast of Ecuador and the Gulf of Panama. Journal of the Washington Academy of Sciences, 60(1), 18-21.
Egypt Red Sea	Nassar and Khairy (2014)	Nassar, M. Z. A., & Khairy, H. M. (2014). Checklist of phytoplankton species in the Egyptian waters of the Red Sea and some surrounding habitats (1990-2010). Annual Research & Review in Biology, 4(23), 3566-3585.
Elephant Islands and South Orkney Islands	Ligowski (1991)	Ligowski, R., & KOPCZYŃSKA, E. (1991). Distribution of net phytoplankton in the sea-ice zone between Elephant Island and the South Orkney Islands (December 1988-January 1989). Pol. Polar Res, 12, 529-546.
English Channel W	Guilloux et al. (2013)	Guilloux, L., Rigaut-Jalabert, F., Jouenne, F., Ristori, S., Viprey, M., Not, F., ... & Simon, N. (2013). An annotated checklist of Marine Phytoplankton taxa at the SOMLIT-Astan time series off Roscoff (Western English Channel, France): data collected from 2000 to 2010. Cah Biol Mar, 54, 247-256.
Florida	Saunders and Glenn (1969)	Saunders, R. P., & Glenn, D. A. (1969). Diatoms. Memoirs of the Hourglass Cruises 1(3): 1-119.
Georgia	Barinova et al. (2011)	Barinova, S., KUKHALEISHVILI, L., Nevo, E., & Janelidze, Z. (2011). Diversity and ecology of algae in the Algeti National Park as a part of the Georgian system of protected areas. Turkish Journal of Botany, 35(6), 729-774.
Greenland	Grøntved and Seidenfaden (1938)	Grøntved, J., & Seidenfaden, G. (1938). The phytoplankton of the waters west of Greenland. Meddel. Grønl. 82(5): 380 pp
Greenland	von Quillfeldt (1997)	von Quillfeldt, C. H. (1997). Distribution of diatoms in the Northeast Water polynya, Greenland. Journal of Marine Systems, 10(1-4), 211-240.
Gulf of California	Allen (1938)	Allen, W.E. (1938). Plankton diatoms of the Gulf of California obtained by the G. Allan Hancock Expedition of 1936. Allan Hancock Pac. Exped. 3: 47-59.
Gulf of Mexico S	Hernández-Becerril and Granados (1998)	Hernández-Becerril, D. U., & Granados, C. F. (1998). Species of the diatom genus Chaetoceros (Bacillariophyceae) in the plankton from the Southern Gulf of Mexico. Botanica Marina, 41(1-6), 505-520.
Gulf of Mexico S	Licea et al. (2016)	Licea, S., Moreno-Ruiz, J. L., & Luna, R. (2016). Checklist of diatoms (Bacillariophyceae) from the southern Gulf of Mexico: data-base (1979–2010) and new records. J. Biodivers. Endang. Spec, 4, 174.
Gulf of Naples	Marino and Modigh (1981)	Marino, D., & Modigh, M. (1981). An annotated check‐list of planktonic diatoms from the Gulf of Naples. Marine Ecology, 2(4), 317-333.
Gulf of Nicoya (Costa Rica)	Hargraves and Viquez (1985)	Hargraves, P. E., & Viquez, M. (1985). Spatial and temporal distribution of phytoplankton in the Gulf of Nicoya, Costa Rica. Bulletin of marine science, 37(2), 577-585.
Gulf of Siam	Schmidt (1901)	Schmidt, J. (1901). Flora of Koh Chang: contributions to the knowledge of the vegetation in the Gulf of Siam. Part VII. Bot. Tidsskr., 24, 241-327.
Helgoland	Hoppenrath (2004)	Hoppenrath, M. (2004). A revised checklist of planktonic diatoms and dinoflagellates from Helgoland (North Sea, German Bight). Helgoland Marine Research, 58(4), 243.
India E	Joseph (1975)	Joseph, P. S. (1975). Seasonal distribution of phytoplankton in the Vellar estuary, east coast of India. Indian J Mar Sci 4, 198-200.
India E	Madhav & Kondalarao (2004)	Madhav, V.G., & Kondalarao, B. (2004). Distribution of phytoplankton in the coastal waters of east coast of India. Indian J Mar Sci 3, 262-268.
Indian Ocean, East Antarctica	Ligowski (1983)	Ligowski, R. (1983). Phytoplankton of the Olaf Prydz Bay (Indian Ocean, East Antarctica) in February 1969. POL. POLAR RES.4, 21-32
Iraq	Maulood et al. (2013)	Maulood, B. K., Hassan, F. M., Al-Lami, A. A., Toma, J. J., & Ismail, A. M. (2013). Checklist of algal flora in Iraq. Baghdad, Ministry of Environ. (pp 51-52) 94 pp.
Jangmok Bay, Korea	Lee et al. (2005)	Lee, W. J., Shin, K., Jang, P. G., Jang, M. C., & Park, N. J. (2005). Summer pattern of phytoplankton distribution at a station in Jangmok Bay. Ocean Science Journal, 40(3), 1-9.
Japan	Ikari (1926)	Ikari, J. (1926). On some Chaetoceras species of Japan I. Bot. Mag. Tokyo 40: 517-534.
Japan	Ikari (1928)	Ikari, J. (1928). On some Chaetoceras of Japan II. Bot. Mag. Tokyo 42: 247-262.
Japan Sea	Shevchenko et al. (2006)	Shevchenko, O. G., Orlova, T. Y., & Hernandez-Becerril, D. U. (2006). The genus Chaetoceros (Bacillariophyta) from Peter the Great Bay, Sea of Japan. Botanica Marina, 49(3), 236-258.
Java Sea	Cleve (1873)	CLEVE, P. (1873). Examination of diatoms found on the surface of the Sea of Java. BIHANG TILL K. SVENSKA VET. AKAD. HANDLINGAR. Band 1. N:o 11. 22pp
Korea	Lee and Cho (1985)	Lee, J. H., & Cho, C. H. (1985). Check-list of marine planktonic algae in the Korean coastal waters. II. Bacillariophyceae. Ocean Research, 7, 19-47.
Kuwait	Al-Kandari et al. (2009)	Al-Kandari, M., Al-Yamani, F., & Al-Rifaie, K. (2009). Marine phytoplankton atlas of Kuwait’s waters. Kuwait Institute for Scientific Research. Safat, Kuwait. 351 pp (pag 37 chaetoceros)
Madeira Island	Kaufmann et al. (2015)	Kaufmann, M. J., Santos, F., & Maranhão, M. (2015). Checklist of nanno-and microphytoplankton off Madeira Island (Northeast Atlantic) with some historical notes. Nova Hedwigia, 101(1-2), 205-232.
Maldives	Stanca et al. (2013)	Stanca, E., Roselli, L., Durante, G., Seveso, D., Galli, P., & Basset, A. (2013). A checklist of phytoplankton species in the Faafu atoll (Republic of Maldives). Transitional waters bulletin, 7(2), 133-144.
Marmara Sea	Deniz and Taş (2009)	Deniz, N., & Taş, S. (2009). Seasonal variations in the phytoplankton community in the north-eastern Sea of Marmara and a species list. Journal of the Marine Biological Association of the United Kingdom, 89(2), 269-276.
Mexico (Pacific Ocean)	Hernández-Becerril (1996)	Hernández-Becerril, D. U. (1996). A morphological study of Chaetoceros species (Bacillariophyta) from the plankton of the Pacific Ocean of Mexico. Bull. Nat. Hist. Mus. London (Botany), 26(1), 1-73.
Mozambique Channel	Sournia (1970)	Sournia, A. (1970). A checklist of planktonic diatoms and dinoflagellates from the Mozambique Channel. Bulletin of Marine Science, 20(3), 678-696.
New Zealand	Taylor (1970)	Taylor, F. J. (1970). A preliminary check list of diatoms from New Zealand coastal waters. Transactions of the Royal Society of New Zealand, Biological Sciences 12(14), 153-174.
New Zealand	Burns (1977)	Burns, D. A. (1977). Distribution of planktonic diatoms in Pelorus Sound, South island, new Zealand. New Zealand journal of marine and freshwater research, 11(2), 275-295.
Norway N	Eilertsen et al. (1981)	Eilertsen, H. C., Schei, B., & Taasen, J. P. (1981). Investigations on the plankton community of Bals-fjorden, Northern Norway: The phytoplankton 1976–1978. Abundance, species composition, and succession. Sarsia, 66(2), 129-141.
Okhotsk Sea	Kashiwai & Kantakov (2009)	Kashiwai, M., & Kantakov, G. (2009). Proceedings of the Fourth Workshop on the Okhotsk Sea and Adjacent Areas.
Peru	Strickland et al. (1969)	Strickland, J. D., Eppley, R. W., & De Mendiola, B. R. (1969). Phytoplankton populations, nutrients and photosynthesis in Peruvian coastal waters. Bol. Inst. Mar. Peru, 2, 1-45.
Portugal	Moita and Vilarinho (1998)	Moita, M. T., & Vilarinho, M. G. (1998). Checklist of phytoplankton species off Portugal: 70 years (1929–1998) of studies. Portugaliae Acta Biologica, 18(1/4), 5-50.
Puerto Rico	Navarro (1982)	Navarro, J. N. (1982). A survey of the marine diatoms of Puerto Rico. III. Suborder Biddulphiineae: Family Chaetoceraceae. Botanica Marina, 25(7), 305-320.
Romania	Cărăuş (2002)	Cărăuş, I. (2002). Algae of Romania. Studii şi Cercetări, Universitatea Bacau, Biologie, 7, 1-694.
Sepanggar Bay, Malaysia	Sidik et al. (2008)	Sidik, M. J., Rashed-Un-Nabi, M., & Hoque, M. A. (2008). Distribution of phytoplankton community in relation to environmental parameters in cage culture area of Sepanggar Bay, Sabah, Malaysia. Estuarine, Coastal and Shelf Science, 80(2), 251-260.
Siberian Sea E	Okolodkov (1993)	Okolodkov, Y. B. (1993). A checklist of algal species found in the East Siberian Sea in May 1987. Polar Biology, 13(1), 7-11.
Singapore	Pham et al. (2011)	Pham, M. N., Tan, H. T., Mitrovic, S., & Yeo, H. H. (2011). A checklist of the algae of Singapore. Raffles Museum of Biodiversity Research, National University of Singapore, Singapore, 1-100.
South Africa (Cape Peninsula)	Pitcher (1990)	Pitcher, G. C. (1990). Phytoplankton seed populations of the Cape Peninsula upwelling plume, with particular reference to resting spores of Chaetoceros (Bacillariophyceae) and their role in seeding upwelling waters. Estuarine, Coastal and Shelf Science, 31(3), 283-301.
South China Sea	Boonyapiwat (1998)	Boonyapiwat, S. (1998, December). Distribution, abundance and species composition of phytoplankton in the South China Sea, Area II: Sabah, Sarawak and Brunei Darussalam. In Proceedings of the Second Technical Seminar on Marine Fishery Resources Survey in the South China Sea, Area II: West Coast of Sabah, Sarawak and Brunei Darussalam (pp. 14-15).
South China Sea	Boonyapiwat (1997)	Boonyapiwat, S. (1997, November). Distribution, abundance and species composition of phytoplankton in the South China Sea, Area I: Gulf of Thailand and East Coast of Peninsular Malaysia. In Proceedings of the 1st Technical Seminar on Marine Fishery Resources Survey in the South China Sea, Bankok, Thailand (pp. 24-26).
Spain Murcia	Bouza and Aboal (2008)	Bouza, N., & Aboal, M. (2008). Checklist of phytoplankton on the south coast of murcia (SE spain, SW Mediterranean sea). In Algal Toxins: Nature, Occurrence, Effect and Detection (pp. 179-196). Springer, Dordrecht.
Sydney	Hallegraeff and Reid (1986)	Hallegraeff, G. M., & Reid, D. D. (1986). Phytoplankton species successions and their hydrological environment at a coastal station off Sydney. Marine and Freshwater Research, 37(3), 361-377.
Venezuela	Hulburt (1963)	Hulburt, E. M. (1963). Distribution of phytoplankton in coastal waters of Venezuela. Ecology, 44(1), 169-171.
Virginia	Makinen and Moisan (2012)	Makinen, C. P., & Moisan, T. A. (2012). Phytoplankton assemblage patterns in the southern Mid-Atlantic Bight. Botanica marina, 55(5), 445-457.
Yucatan Peninsula	del Carmen Merino-Virgilio et al. (2013)	del Carmen Merino-Virgilio, F., Okolodkov, Y. B., Aguilar-Trujillo, A. C., & Herrera-Silveira, J. A. (2013). Phytoplankton of the northern coastal and shelf waters of the Yucatan Peninsula, southeastern Gulf of Mexico, Mexico. Check List, 9(4), 771-779.
