# Supplementary material for: Global distribution and diversity of Chaetoceros (Bacillariophyta, Mediophyceae): integration of classical and novel strategies
Source: PeerJ. 2019 Aug 19;7:e7410. doi: 10.7717/peerj.7410 (PMC6705385; doi:10.7717/peerj.7410)
Supplement: Table S8 — Yellow: highlighted cases in which different species have collapsed together at the set threshold. [file peerj-07-7410-s008.xlsx]

## Sheet: Table S8
Table S8. This file contains summary of the clustering test at 100 and 99% of similarity for V4 and V9 fragments.
In yellow are highlighted cases in which different species have collapsed together at the set threshold.

## Sheet: Ref_V4_100
List of V4 barcodes collapsed at 100% similarity
Clusters	Sequences collapsed in the same cluster
Cluster 1	C. affinis Na27C2, C. affinis SZN-B439
Cluster 2	C. anastomosans Na14C2 , C. anastomosans Na14C4 , C. anastomosans Na14C3 , C. anastomosans Na28B2
Cluster 3	C. atlanticus 7C1
Cluster 4	C. brevis 1 Na7B1 , C. brevis 1 Na3C3 , C. brevis 1 newFB2
Cluster 5	C. brevis 2 Na7C2
Cluster 6	C. brevis 3 Ch9B3
Cluster 7	C. cf. convolutus Ch5C3, C. cf. convolutus Ch5C4
Cluster 8	C. cf. pseudodichaeta EL1C1
Cluster 9	C. cf. tortissimus Na18A2 , C. cf. tortissimus Na18C4 , C. cf. tortissimus Na26A4 , C. cf. tortissimus Na28B3 , C. cf. tortissimus Na2A3
Cluster 10	C. cf. tortissimus Na26A2
Cluster 11	C. cf. vixvisibilis Na18C2 , C. cf. vixvisibilis Na16A3 , C. cf. vixvisibilis Na26B2 , C. cf. vixvisibilis Na28A4
Cluster 12	C. cinctus Ch10B1 , C. cinctus Ch11C3 , C. cinctus Ch3A1 , C. cinctus Ch3C4 , C. cinctus Ch10B3 , C. cinctus Ch6A2
Cluster 13	C. circinalis Na15C2
Cluster 14	C. constrictus Ch12C1 , C. constrictus Ch13B1
Cluster 15	C. contortus Ch12A4, C. contortus Ch8A1, C. contortus Ch2B2, C. contortus Ch9A2
Cluster 16	C. contortus var. contortus Na30A1, C. contortus var. contortus Na30A2
Cluster 17	C. costatus Na7A4 , C. costatus Na7C3 , C. costatus Na32B1 , C. costatus newDA4 , C. costatus Ro1B1
Cluster 18	C. curvisetus 1 Na10C1 , C. curvisetus 1 Na10B4 , C. curvisetus 1 newDC4
Cluster 19	C. curvisetus 2a DH8 , C. curvisetus 2a Na20A4 , C. curvisetus 2b Ch12A2 , C. curvisetus 2a Na1C1 , C. curvisetus 2b Ch5B1 , C. curvisetus 2a Na19A2 , C. curvisetus 2b Ch5B2
Cluster 20	C. curvisetus 3 newBB2
Cluster 21	C. danicus Na9B4, C. danicus MCA4-DH5, C. danicus newCB1
Cluster 22	C. danicus RCC2565
Cluster 23	C. debilis 1 Helgoland
Cluster 24	C. debilis 2 CCMP164
Cluster 25	C. debilis 2 L38-A2
Cluster 26	C. debilis 2 MM24-A3
Cluster 27	C. debilis 3 Ch13A4 , C. debilis 3 Ch1A1 , C. debilis 3 Ch1B1 , C. debilis 3 Ch2B3
Cluster 28	C. decipiens MC1062 , C. decipiens MC1065 , C. decipiens MC1066 , C. decipiens Na12B4 , C. decipiens Na11B3 , C. decipiens Na14B3 , C. decipiens Na1A4 , C. decipiens RCC1997
Cluster 29	C. diadema 1 Ch4A1 , C. diadema 1 newBB3 , C. diadema 1 Ch1A4 , C. diadema 1 newBC3 , C. diadema 1 Na12C1 , C. diadema 1 Na14B2 , C. diadema 1 Ch1C1 , C. diadema 1 Na13B1 , C. diadema 1 RCC2564 KT861006
Cluster 30	C. diadema 1 Na41A4
Cluster 31	C. diadema 2 Ch1A3 , C. diadema 2 Ch5C1
Cluster 32	C. dichaeta MM19-C5, C. dichaeta CCMP1751 , C. dichaeta MB2-A3, C. dichaeta MM19-D3
Cluster 33	C. dichatoensis Ch1B3 , C. dichatoensis Ch4A4 , C. dichatoensis Ch9B4
Cluster 34	C. didymus 1 Ch2B4, C. didymus 1 Ch3B3, C. didymus 1 Ch6A3
Cluster 35	C. didymus 2 Na20B4, C. didymus 2 SOLB2
Cluster 36	C. diversus 1 Na15B4
Cluster 37	C. diversus 1 Na3C1, C. diversus 1 Na5B2
Cluster 38	C. diversus 2 Na55C1, C. diversus 2 Na56A3, C. diversus 2 Na56B2, C. diversus 2 Na56B3
Cluster 39	C. eibenii Ch8C3, C. eibenii Ro1B2
Cluster 40	C. elegans Ch12A1 , C. elegans MC688
Cluster 41	C. elegans MC1001
Cluster 42	C. elegans MC777 , C. elegans MC785
Cluster 43	C. gelidus RCC1992 , C. gelidus RCC3007
Cluster 44	C. laevisporus MC730 , C. laevisporus MC745 , C. laevisporus MC746
Cluster 45	C. lauderi Na13A4 , C. lauderi Na34C3
Cluster 46	C. lauderi Na1A1 , C. lauderi Na2A1
Cluster 47	C. lorenzianus 1 Ch11C1 , C. lorenzianus 1 Ch5B4 , C. lorenzianus 1 Ch3B4 , C. lorenzianus 1 Ch4C3 , C. lorenzianus 1 Ch6B2
Cluster 48	C. lorenzianus 2 Ch3A4 , C. lorenzianus 2 Ch4C4
Cluster 49	C. mannaii MC1080 , C. mannaii MC1088
Cluster 50	C. minimus MC755
Cluster 51	C. mitra P10A1
Cluster 52	C. neogracilis 1 RCC2507 , C. neogracilis 2 RCC2318
Cluster 53	C. neogracilis 4 RCC2016
Cluster 54	C. peruvianus 1 Na4B4, C. peruvianus 1 Na8A1, C. peruvianus 1 newEA1
Cluster 55	C. peruvianus 2 Ch11B4, C. peruvianus 2 newAB1
Cluster 56	C. protuberans Bristol
Cluster 57	C. protuberans Ch9C2, C. protuberans Na30A4, C. protuberans Ch8C2, C. protuberans newJC4, C. protuberans Ro1A2
Cluster 58	C. pseudocurvisetus Na13C4
Cluster 59	C. pseudocurvisetus newBC2
Cluster 60	C. radicans CCMP197
Cluster 61	C. radicans Ch10A3
Cluster 62	C. radicans Ch11A4 , C. radicans Ch1B4 , C. radicans Ch2A2 , C. radicans Ch3B1
Cluster 63	C. rostratus Na1C3, C. rostratus Na6B3, C. rostratus Na6B4, C. rostratus newDA3
Cluster 64	C. rotosporus Na18C1 , C. rotosporus Na22A3 , C. rotosporus Na22B1 , C. rotosporus Na22B3
Cluster 65	C. seiracanthus EB3big , C. seiracanthus EB3small
Cluster 66	C. socialis KMMCC B734 , C. socialis newEA3 , C. socialis newCB4 , C. socialis newEC4 , C. socialis newLC4
Cluster 67	C. sp Clade CDP22 CDP22
Cluster 68	C. sp Clade Na11C3 Na11C3 , C. sp Clade Na11C3 Na41C2
Cluster 69	C. sp Clade Na12A3 Na12A3, C. sp Clade Na12A3 Na43B1
Cluster 70	C. sp Clade Na13C1 Na13C1
Cluster 71	C. sp Clade Na13C2 Na13C2
Cluster 72	C. sp Clade Na17B2 Na17B2, C. sp Clade Na17B2 Na44B1
Cluster 73	C. sp Clade Na26B1 Na26B1
Cluster 74	C. sp Clade Na28A1 Na26C1 , C. sp Clade Na28A1 Na28A1
Cluster 75	C. sp Clade Va7D2 Va7D2
Cluster 76	C. sporotruncatus Ch2A4
Cluster 77	C. tenuissimus Na26A1 , C. tenuissimus Na44A1 , C. tenuissimus Na14C1 , C. tenuissimus newGB2a , C. tenuissimus newCA3bis KY852257, C. tenuissimus SZN B430
Cluster 78	C. teres Ch2C3 , C. teres Ch12B1 , C. teres Ch6B1
Cluster 79	C. teres Ch5A1 , C. teres Ch6A4
Cluster 80	C. throndsenii Na44C3, C. throndsenii Na45B2, C. throndsenii Na45B3, C. throndsenii Na45B4
Cluster 81	C. tortissimus Na25A2 , C. tortissimus Na25B2

## Sheet: Ref_V4_99
List of V4 barcodes collapsed at 99% similarity
Clusters	Sequences collapsed in the same cluster
Cluster 1	C. affinis Na27C2 , C. affinis SZN-B439
Cluster 2	C. anastomosans Na14C2 , C. anastomosans Na14C4 , C. anastomosans Na14C3 , C. anastomosans Na28B2
Cluster 3	C. atlanticus 7C1
Cluster 4	C. brevis 1 Na7B1 , C. brevis 1 Na3C3 , C. brevis 1 newFB2
Cluster 5	C. brevis 2 Na7C2
Cluster 6	C. brevis 3 Ch9B3
Cluster 7	C. cf. convolutus Ch5C3 , C. cf. convolutus Ch5C4 , C. danicus Na9B4 , C. danicus MCA4-DH5 , C. danicus newCB1 , C. danicus RCC2565
Cluster 8	C. cf. pseudodichaeta EL1C1
Cluster 9	C. cf tortissimus Na26A2 ,C. cf tortissimus Na18A2 ,C. cf tortissimus Na18C4 ,C. cf tortissimus Na26A4 ,C. cf tortissimus Na28B3 ,C. cf tortissimus Na2A3
Cluster 10	C. cf vixvisibilis Na18C2 , C. cf. vixvisibilis Na16A3 , C. cf. vixvisibilis Na26B2 , C. cf. vixvisibilis Na28A4
Cluster 11	C. cinctus Ch10B1 , C. cinctus Ch11C3 , C. cinctus Ch3A1 , C. cinctus Ch3C4 , C. cinctus Ch10B3 , C. cinctus Ch6A2
Cluster 12	C. circinalis Na15C2
Cluster 13	C. constrictus Ch12C1 , C. constrictus Ch13B1
Cluster 14	C. contortus Ch12A4 , C. contortus Ch8A1 , C. contortus Ch2B2 , C. contortus Ch9A2 , C. contortus var. contortus Na30A1 , C. contortus var. contortus Na30A2
Cluster 15	C. costatus Na7A4 , C. costatus Na7C3 , C. costatus Na32B1 , C. costatus newDA4 , C. costatus Ro1B1
Cluster 16	C. curvisetus 1 Na10C1 , C. curvisetus 1 Na10B4 , C. curvisetus 1 newDC4
Cluster 17	C. curvisetus 2a DH8 , C. curvisetus 2a Na20A4 , C. curvisetus 2b Ch12A2 , C. curvisetus 2a Na1C1 , C. curvisetus 2b Ch5B1 , C. curvisetus 2a Na19A2 , C. curvisetus 2b Ch5B2
Cluster 18	C. curvisetus 3 newBB2
Cluster 19	C. debilis 1 Helgoland
Cluster 20	C. debilis 2 L38-A2 , C. debilis 2 CCMP164 , C. debilis 2 MM24-A3
Cluster 21	C. debilis 3 Ch13A4 , C. debilis 3 Ch1A1 , C. debilis 3 Ch1B1 , C. debilis 3 Ch2B3
Cluster 22	C. decipiens MC1062 , C. decipiens MC1065 , C. decipiens MC1066 , C. decipiens Na12B4 , C. decipiens Na11B3 , C. decipiens Na14B3 , C. decipiens Na1A4 , C. decipiens RCC1997 , C. lorenzianus 2 Ch3A4 , C. lorenzianus 2 Ch4C4
Cluster 23	C. diadema 1 Na41A4 , C. diadema 1 Ch4A1 , C. diadema 1 newBB3 , C. diadema 1 Ch1A4 , C. diadema 1 newBC3 , C. diadema 1 Na12C1 , C. diadema 1 Na14B2 , C. diadema 1 Ch1C1 , C. diadema 1 Na13B1 , C. diadema 1 RCC2564 , C. diadema 2 Ch1A3 , C. diadema 2 Ch5C1
Cluster 24	C. dichaeta MM19-C5,C. dichaeta CCMP1751 KF925340,C. dichaeta MB2-A3,C. dichaeta MM19-D3
Cluster 25	C. dichatoensis Ch1B3 , C. dichatoensis Ch4A4 , C. dichatoensis Ch9B4
Cluster 26	C. didymus 1 Ch2B4 , C. didymus 1 Ch3B3 , C. didymus 1 Ch6A3
Cluster 27	C. didymus 2 Na20B4 , C. didymus 2 SOLB2
Cluster 28	C. diversus 1 Na3C1 , C. diversus 1 Na5B2 , C. diversus 1 Na15B4 , C. diversus 2 Na55C1 , C. diversus 2 Na56A3 , C. diversus 2 Na56B2 , C. diversus 2 Na56B3
Cluster 29	C. eibenii Ch8C3 , C. eibenii Ro1B2
Cluster 30	C. elegans MC1001 , C. elegans Ch12A1 , C. elegans MC688 , C. elegans MC777 , C. elegans MC785
Cluster 31	C. gelidus RCC1992 , C. gelidus RCC3007
Cluster 32	C. laevisporus MC730 , C. laevisporus MC745 , C. laevisporus MC746
Cluster 33	C. lauderi Na1A1 , C. lauderi Na2A1 , C. lauderi Na13A4 , C. lauderi Na34C3
Cluster 34	C. lorenzianus 1 Ch11C1 , C. lorenzianus 1 Ch5B4 , C. lorenzianus 1 Ch3B4 , C. lorenzianus 1 Ch4C3 , C. lorenzianus 1 Ch6B2
Cluster 35	C. mannaii MC1080 , C. mannaii MC1088
Cluster 36	C. minimus MC755
Cluster 37	C. mitra P10A1
Cluster 38	C. neogracilis 1 RCC2507 , C. neogracilis 2 RCC2318 , C. neogracilis 4 RCC2016
Cluster 39	C. peruvianus 1 Na4B4 , C. peruvianus 1 Na8A1 , C. peruvianus 1 newEA1
Cluster 40	C. peruvianus 2 Ch11B4 , C. peruvianus 2 newAB1 , C. rostratus Na1C3 , C. rostratus Na6B3 , C. rostratus Na6B4 , C. rostratus newDA3
Cluster 41	C. protuberans Bristol , C. protuberans Ch9C2 , C. protuberans Na30A4 , C. protuberans Ch8C2 , C. protuberans newJC4 , C. protuberans Ro1A2
Cluster 42	C. pseudocurvisetus Na13C4 , C. pseudocurvisetus newBC2
Cluster 43	C. radicans CCMP197 , C. radicans Ch10A3 , C. radicans Ch11A4 , C. radicans Ch1B4 , C. radicans Ch2A2 , C. radicans Ch3B1
Cluster 44	C. rotosporus Na18C1 , C. rotosporus Na22A3 , C. rotosporus Na22B1 , C. rotosporus Na22B3
Cluster 45	C. seiracanthus EB3big , C. seiracanthus EB3small
Cluster 46	C. socialis KMMCC B734 , C. socialis newEA3 , C. socialis newCB4 , C. socialis newEC4 , C. socialis newLC4
Cluster 47	C. sp. Clade CDP22 CDP22
Cluster 48	C. sp. Clade Na11C3 Na11C3 , C. sp. Clade Na11C3 Na41C2 , C. sp. Clade Na26B1 Na26B1
Cluster 49	C. sp. Clade Na12A3 Na12A3 , C. sp. Clade Na12A3 Na43B1
Cluster 50	C. sp. Clade Na13C1 Na13C1
Cluster 51	C. sp. Clade Na13C2 Na13C2
Cluster 52	C. sp. Clade Na17B2 Na17B2 , C. sp. Clade Na17B2 Na44B1
Cluster 53	C. sp. Clade Na28A1 Na26C1 , C. sp. Clade Na28A1 Na28A1
Cluster 54	C. sp. Clade Va7D2 Va7D2
Cluster 55	C. sporotruncatus Ch2A4
Cluster 56	C. tenuissimus Na26A1 , C. tenuissimus Na44A1 , C. tenuissimus Na14C1 , C. tenuissimus newGB2a , C. tenuissimus newCA3bis , C. tenuissimus SZN B430
Cluster 57	C. teres Ch5A1 , C. teres Ch6A4 , C. teres Ch2C3 , C. teres Ch12B1 , C. teres Ch6B1
Cluster 58	C. throndsenii Na44C3, C. throndsenii Na45B2, C. throndsenii Na45B3, C. throndsenii Na45B4
Cluster 59	C. tortissimus Na25A2 , C. tortissimus Na25B2

## Sheet: Ref_V9_100
List of V9 barcodes collapsed at 100% similarity
Clusters	Sequences collapsed in the same cluster
Cluster 1	C. anastomosans Na14C4 , C. anastomosans Na14C2 , C. anastomosans Na14C3 , C. anastomosans Na28B2
Cluster 2	C. brevis 1 Na3C3
Cluster 3	C. brevis 1 Na7B1 , C. brevis 1 newFB2
Cluster 4	C. brevis 2 Na7C2
Cluster 5	C. brevis 3 Ch9B3
Cluster 6	C. cf. convolutus Ch5C3 , C. cf. convolutus Ch5C4
Cluster 7	C. cf. pseudodichaeta EL1C1
Cluster 8	C. cf. tortissimus Na18C4 , C. cf. tortissimus Na26A2 , C. cf. tortissimus Na18A2 , C. cf. tortissimus Na26A4 , C. cf. tortissimus Na28B3 , C. cf. tortissimus Na2A3
Cluster 9	C. cf. vixvisibilis Na16A3 , C. cf. vixvisibilis Na18C2
Cluster 10	C. cf. vixvisibilis Na26B2
Cluster 11	C. cinctus Ch10B1 , C. cinctus Ch3C4 , C. cinctus Ch6A2
Cluster 12	C. cinctus Ch11C3
Cluster 13	C. circinalis Na15C2
Cluster 14	C. constrictus Ch12C1 , C. constrictus Ch13B1
Cluster 15	C. contortus Ch2B2 , C. contortus Ch12A4 , C. contortus Ch9A2
Cluster 16	C. contortus Ch8A1
Cluster 17	C. contortus var. contortus Na30A1 , C. contortus var. contortus Na30A2
Cluster 18	C. costatus Na7A4 , C. costatus newDA4 , C. costatus Na7C3 , C. costatus Na32B1 , C. costatus Ro1B1
Cluster 19	C. curvisetus 1 Na10B4 , C. curvisetus 1 Na10C1
Cluster 20	C. curvisetus 1 newDC4
Cluster 21	C. curvisetus 2a DH8 , C. curvisetus 2a Na19A2 , C. curvisetus 2a Na1C1
Cluster 22	C. curvisetus 2a Na20A4
Cluster 23	C. curvisetus 2b Ch5B1 , C. curvisetus 2b Ch12A2 , C. curvisetus 2b Ch5B2
Cluster 24	C. curvisetus 3 newBB2
Cluster 25	C. danicus MCA4-DH5 , C. danicus Na9B4 , C. danicus newCB1
Cluster 26	C. debilis 1 Helgoland
Cluster 27	C. debilis 2 L38-A2
Cluster 28	C. debilis 2 MM24-A3
Cluster 29	C. debilis 3 Ch13A4 , C. debilis 3 Ch1A1 , C. debilis 3 Ch1B1 , C. debilis 3 Ch2B3
Cluster 30	C. decipiens Na12B4
Cluster 31	C. diadema 1 Ch1C1 , C. diadema 1 Ch1A4 , C. diadema 1 Ch4A1
Cluster 32	C. diadema 1 Na14B2 , C. diadema 1 Na41A4 , C. diadema 1 newBC3 , C. diadema 2 Ch5C1 , C. diadema 1 Na13B1 , C. rotosporus Na18C1 , C. diadema 1 Na12C1 , C. diadema 1 newBB3 , C. diadema 2 Ch1A3 , C. rotosporus Na22B3
Cluster 33	C. dichaeta CCMP1751
Cluster 34	C. dichaeta MB2-A3 , C. atlanticus 7C1 , C. dichaeta MM19-C5 , C. dichaeta MM19-D3
Cluster 35	C. dichatoensis Ch9B4 , C. dichatoensis Ch1B3 , C. dichatoensis Ch4A4 , C. sporotruncatus Ch2A4
Cluster 36	C. didymus 1 Ch2B4 , C. didymus 1 Ch3B3
Cluster 37	C. didymus 1 Ch6A3
Cluster 38	C. didymus 2 Na20B4 , C. didymus 2 SOLB2
Cluster 39	C. diversus 1 Na3C1
Cluster 40	C. diversus 2 Na56A3 , C. diversus 1 Na5B2 , C. diversus 2 Na56B2 , C. diversus 1 Na15B4 , C. diversus 2 Na55C1 , C. diversus 2 Na56B3
Cluster 41	C. eibenii Ch8C3 , C. eibenii Ro1B2
Cluster 42	C. elegans Ch12A1
Cluster 43	C. gelidus RCC1992
Cluster 44	C. lauderi Na2A1 , C. lauderi Na13A4 , C. lauderi Na1A1 , C. lauderi Na34C3
Cluster 45	C. lorenzianus 1 Ch5B4 , C. lorenzianus 1 Ch11C1 , C. lorenzianus 1 Ch3B4 , C. lorenzianus 1 Ch4C3 , C. lorenzianus 1 Ch6B2
Cluster 46	C. lorenzianus 2 Ch3A4 , C. lorenzianus 2 Ch4C4
Cluster 47	C. neogracilis 1 RCC2507
Cluster 48	C. peruvianus 1 newEA1 , C. peruvianus 1 Na4B4 , C. peruvianus 1 Na8A1 , C. rostratus Na6B4
Cluster 49	C. peruvianus 2 Ch11B4 , C. peruvianus 2 newAB1
Cluster 50	C. protuberans Bristol , C. protuberans Ro1A2
Cluster 51	C. protuberans Ch8C2 , C. protuberans Na30A4 , C. protuberans newJC4
Cluster 52	C. protuberans Ch9C2
Cluster 53	C. pseudocurvisetus Na13C4
Cluster 54	C. pseudocurvisetus newBC2
Cluster 55	C. radicans Ch10A3 , C. radicans Ch11A4
Cluster 56	C. radicans Ch2A2 , C. radicans CCMP197 , C. radicans Ch1B4 , C. radicans Ch3B1
Cluster 57	C. rostratus Na1C3 , C. rostratus Na6B3
Cluster 58	C. rostratus newDA3
Cluster 59	C. rotosporus Na22A3 , C. rotosporus Na22B1
Cluster 60	C. seiracanthus EB3big , C. seiracanthus EB3small
Cluster 61	C. socialis KMMCC B734 , C. socialis newCB4 , C. socialis newEC4 , C. socialis newEA3 , C. socialis newLC4
Cluster 62	C. sp. Clade CDP22 CDP22
Cluster 63	C. sp. Clade Na11C3 Na11C3 , C. sp. Clade Na11C3 Na41C2 , C. sp. Clade Na26B1 Na26B1
Cluster 64	C. sp. Clade Na12A3 Na12A3 , C. sp. Clade Na12A3 Na43B1 , C. sp. Clade Na17B2 Na17B2 , C. sp. Clade Na17B2 Na44B1
Cluster 65	C. sp. Clade Na13C1 Na13C1
Cluster 66	C. sp. Clade Na13C2 Na13C2
Cluster 67	C. sp. Clade Na28A1 Na26C1 , C. cf. vixvisibilis Na28A4 , C. sp. Clade Na28A1 Na28A1
Cluster 68	C. tenuissimus Na14C1 , C. tenuissimus Na44A1 , C. tenuissimus newCA3bis , C. tenuissimus newGB2a , C. tenuissimus Na26A1 , C. tenuissimus SZN B430
Cluster 69	C. teres Ch6A4 , C. teres Ch2C3 , C. teres Ch12B1 , C. teres Ch5A1 , C. teres Ch6B1
Cluster 70	C. throndsenii Na44C3 , C. throndsenii Na45B2 , C. throndsenii Na45B3 , C. throndsenii Na45B4
Cluster 71	C. tortissimus Na25A2 , C. tortissimus Na25B2

## Sheet: Ref_V9_99
List of V9 barcodes collapsed at 99% similarity
Clusters	Sequences collapsed in the same cluster
Cluster 1	C. anastomosans Na14C4 , C. anastomosans Na14C2 , C. anastomosans Na14C3 , C. anastomosans Na28B2
Cluster 2	C. brevis 1 Na3C3 , C. brevis 1 Na7B1 , C. brevis 1 newFB2
Cluster 3	C. brevis 2 Na7C2 , C. brevis 3 Ch9B3
Cluster 4	C. cf. convolutus Ch5C3 , C. cf. convolutus Ch5C4 , C. danicus MCA4-DH5 , C. danicus Na9B4 , C. danicus newCB1
Cluster 5	C. cf. pseudodichaeta EL1C1
Cluster 6	C. cf. tortissimus Na18C4 , C. cf. tortissimus Na26A2 , C. cf. tortissimus Na18A2 , C. cf. tortissimus Na26A4 , C. cf. tortissimus Na28B3 , C. cf. tortissimus Na2A3
Cluster 7	C. cf. vixvisibilis Na16A3 , C. cf. vixvisibilis Na18C2
Cluster 8	C. cf. vixvisibilis Na26B2 , C. sp. Clade Na28A1 Na26C1 , C. cf. vixvisibilis Na28A4 , C. sp. Clade Na28A1 Na28A1
Cluster 9	C. cinctus Ch10B1 , C. cinctus Ch3C4 , C. cinctus Ch6A2
Cluster 10	C. cinctus Ch11C3
Cluster 11	C. circinalis Na15C2
Cluster 12	C. constrictus Ch12C1 , C. constrictus Ch13B1
Cluster 13	C. contortus Ch2B2 , C. contortus Ch12A4 , C. contortus Ch9A2
Cluster 14	C. contortus Ch8A1
Cluster 15	C. contortus var. contortus Na30A1 , C. contortus var. contortus Na30A2
Cluster 16	C. costatus Na7A4 , C. costatus newDA4 , C. costatus Na7C3 , C. costatus Na32B1 , C. costatus Ro1B1
Cluster 17	C. curvisetus 1 Na10B4 , C. curvisetus 1 Na10C1
Cluster 18	C. curvisetus 1 newDC4
Cluster 19	C. curvisetus 2a DH8 , C. curvisetus 2a Na19A2 , C. curvisetus 2a Na1C1 , C. curvisetus 2b Ch5B1 , C. curvisetus 2b Ch12A2 , C. curvisetus 2b Ch5B2
Cluster 20	C. curvisetus 2a Na20A4
Cluster 21	C. curvisetus 3 newBB2
Cluster 22	C. debilis 1 Helgoland
Cluster 23	C. debilis 2 L38-A2 , C. debilis 2 MM24-A3
Cluster 24	C. debilis 3 Ch13A4 , C. debilis 3 Ch1A1 , C. debilis 3 Ch1B1 , C. debilis 3 Ch2B3
Cluster 25	C. decipiens Na12B4
Cluster 26	C. diadema 1 Ch1C1 , C. diadema 1 Ch1A4 , C. diadema 1 Ch4A1 , C. diadema 1 Na14B2 , C. diadema 1 Na41A4 , C. diadema 1 newBC3 , C. diadema 2 Ch5C1 , C. diadema 1 Na13B1 , C. rotosporus Na18C1 , C. diadema 1 Na12C1 , C. diadema 1 newBB3 , C. diadema 2 Ch1A3 , C. rotosporus Na22B3
Cluster 27	C. dichaeta CCMP1751
Cluster 28	C. dichaeta MB2-A3 , C. atlanticus 7C1 , C. dichaeta MM19-C5 , C. dichaeta MM19-D3
Cluster 29	C. dichatoensis Ch9B4 , C. dichatoensis Ch1B3 , C. dichatoensis Ch4A4 , C. sporotruncatus Ch2A4
Cluster 30	C. didymus 1 Ch2B4 , C. didymus 1 Ch3B3 , C. didymus 1 Ch6A3
Cluster 31	C. didymus 2 Na20B4 , C. didymus 2 SOLB2
Cluster 32	C. diversus 1 Na3C1 , C. diversus 2 Na56A3 , C. diversus 1 Na5B2 , C. diversus 2 Na56B2 , C. diversus 1 Na15B4 , C. diversus 2 Na55C1 , C. diversus 2 Na56B3
Cluster 33	C. eibenii Ch8C3 , C. eibenii Ro1B2
Cluster 34	C. elegans Ch12A1
Cluster 35	C. gelidus RCC1992
Cluster 36	C. lauderi Na2A1 , C. lauderi Na13A4 , C. lauderi Na1A1 , C. lauderi Na34C3
Cluster 37	C. lorenzianus 1 Ch5B4 , C. lorenzianus 1 Ch11C1 , C. lorenzianus 1 Ch3B4 , C. lorenzianus 1 Ch4C3 , C. lorenzianus 1 Ch6B2
Cluster 38	C. lorenzianus 2 Ch3A4 , C. lorenzianus 2 Ch4C4
Cluster 39	C. neogracilis 1 RCC2507
Cluster 40	C. peruvianus 2 Ch11B4 , C. peruvianus 2 newAB1 , C. peruvianus 1 newEA1 , C. peruvianus 1 Na4B4 , C. peruvianus 1 Na8A1 , C. rostratus Na6B4
Cluster 41	C. protuberans Ch8C2 , C. protuberans Na30A4 , C. protuberans newJC4 , C. protuberans Bristol X85392 , C. protuberans Ro1A2
Cluster 42	C. protuberans Ch9C2
Cluster 43	C. pseudocurvisetus Na13C4
Cluster 44	C. pseudocurvisetus newBC2
Cluster 45	C. radicans Ch10A3 , C. radicans Ch11A4 , C. radicans Ch2A2 , C. radicans CCMP197 , C. radicans Ch1B4 , C. radicans Ch3B1
Cluster 46	C. rostratus Na1C3 , C. rostratus Na6B3
Cluster 47	C. rostratus newDA3
Cluster 48	C. rotosporus Na22A3 , C. rotosporus Na22B1
Cluster 49	C. seiracanthus EB3big , C. seiracanthus EB3small
Cluster 50	C. socialis KMMCC B734 , C. socialis newCB4 , C. socialis newEC4 , C. socialis newEA3 , C. socialis newLC4
Cluster 51	C. sp. Clade CDP22 CDP22
Cluster 52	C. sp. Clade Na11C3 Na11C3 , C. sp. Clade Na11C3 Na41C2 , C. sp. Clade Na26B1 Na26B1
Cluster 53	C. sp. Clade Na12A3 Na12A3 , C. sp. Clade Na12A3 Na43B1 , C. sp. Clade Na17B2 Na17B2 , C. sp. Clade Na17B2 Na44B1
Cluster 54	C. sp. Clade Na13C1 Na13C1
Cluster 55	C. sp. Clade Na13C2 Na13C2
Cluster 56	C. tenuissimus Na14C1 , C. tenuissimus Na44A1 , C. tenuissimus newCA3bis , C. tenuissimus newGB2a , C. tenuissimus Na26A1 , C. tenuissimus SZN B430
Cluster 57	C. teres Ch6A4 , C. teres Ch2C3 , C. teres Ch12B1 , C. teres Ch5A1 , C. teres Ch6B1
Cluster 58	C. throndsenii Na44C3 , C. throndsenii Na45B2 , C. throndsenii Na45B3 , C. throndsenii Na45B4
Cluster 59	C. tortissimus Na25A2 , C. tortissimus Na25B2
