# Supplementary material for: Global distribution and diversity of Chaetoceros (Bacillariophyta, Mediophyceae): integration of classical and novel strategies
Source: PeerJ. 2019 Aug 19;7:e7410. doi: 10.7717/peerj.7410 (PMC6705385; doi:10.7717/peerj.7410)
Supplement: Table S10 — “species for maps” illustrates the way strains were merged to plot species maps; “OSD_coord” includes the OSD Chaetoceros-species abundance table used to plot OSD stations; ”TARA_coord” includes the TARA Chaetoceros-species abundance table used to plot TARA stations. [file peerj-07-7410-s010.xlsx]

## Sheet: Table S10
Table S10. This file cointains the following sheets:
"species for maps" illustrating the way strains were merged to plot species maps;
"OSD_coord" including the OSD Chaetoceros-species abundance table used to plot OSD stations;
"Tara Oceans_coord" including the Tara Oceans Chaetoceros-species abundance table used to plot Tara Oceans stations;

## Sheet: species_for_maps
V4 reference (OSD)	V9 reference (TARA)	species plotted
C. affinis Na27C2		C. affinis
C. anastomosans Na14C2	C. anastomosans Na14C2	C. anastomosans
C. atlanticus 7C1		C. atlanticus
C. brevis 1 Na3C3	C. brevis 1 Na3C3	C. brevis 1
C. brevis 2 Na7C2	C. brevis 2 Na7C2	C. brevis 2
C. brevis 3 Ch9B3	C. brevis 3 Ch9B3	C. brevis 3
C. cf. convolutus Ch5C4	C. cf. convolutus Ch5C4	C. cf. convolutus
	C. cf. pseudodichaeta EL1C1	C. cf. pseudodichaeta
C. cf. tortissimus Na2A3	C. cf. tortissimus Na2A3	C. cf. tortissimus
C. cf. vixvisibilis Na16A3	C. cf. vixvisibilis Na16A3	C. cf. vixvisibilis
C. cinctus Ch6A2		C. cinctus
	C. cinctus Ch11C3
C. circinalis Na15C2	C. circinalis Na15C2	C. circinalis
C. constrictus Ch12C1	C. constrictus Ch12C1	C. constrictus
C. contortus Ch8A1	C. contortus Ch8A1	C. contortus
	C. contortus Ch12A4
C. contortus cf. var. contortus Na30A1	C. contortus cf. var. contortus Na30A1	C. contortus cf. var. contortus
C. costatus newDA4	C. costatus newDA4	C. costatus
C. curvisetus 1 Na10B4		C. curvisetus 1
	C. curvisetus 2a Na1C1	C. curvisetus 2
	C. curvisetus 2a Na20A4
C. curvisetus 2b Ch5B1
C. curvisetus 3 newBB2	C. curvisetus 3 newBB2	C. curvisetus 3
C. danicus newCB1	C. danicus newCB1	C. danicus newCB1
C. danicus RCC2565		C. danicus RCC2565
C. debilis 1 Helgoland	C. debilis 1 Helgoland	C. debilis 1
	C. debilis 2 L38-A2	C. debilis 2 L38-A2
	C. debilis 2 MM24-A3	C. debilis 2 MM24-A3
C. debilis 3 Ch1A1	C. debilis 3 Ch1A1	C. debilis 3
	C. decipiens Na12B4	C. decipiens
C. decipiens RCC1997
C. diadema 1 newBB3		C. diadema 1
	C. diadema 1 Ch4A1
	C. diadema 1 Na14B2
C. diadema 2 Ch1A3		C. diadema 2
	C. dichaeta CCMP1751	C. dichaeta
	C. dichaeta MM19-C5
C. dichatoensis Ch4A4		C. dichatoensis
C. didymus 1 Ch6A3		C. didymus 1
	C. didymus 1 Ch3B3
C. didymus 2 Na20B4		C. didymus 2
C. diversus 1 Na15B4	C. diversus 1 Na15B4	C. diversus 1
C. diversus 2 Na55C1		C. diversus 2
	C. eibenii Ch8C3	C. eibenii
C. elegans Ch12A1	C. elegans Ch12A1	C. elegans Ch12A1
C. elegans MC1001		C. elegans MC1001
C. elegans MC785		C. elegans MC785
C. gelidus RCC1992	C. gelidus RCC1992	C. gelidus
C. lauderi Na1A1	C. lauderi Na1A1	C. lauderi
	C. lorenzianus 1 Ch3B4	C. lorenzianus 1
C. lorenzianus 2 Ch3A4	C. lorenzianus 2 Ch3A4	C. lorenzianus 2
C. mannaii MC1088		C. mannaii
C. minimus MC755		C. minimus
	C. neogracilis 1 RCC2507	C. neogracilis
C. neogracilis 2 RCC2318
C. peruvianus 1 newEA1	C. peruvianus 1 newEA1	C. peruvianus 1
C. peruvianus 2 Ch11B4	C. peruvianus 2 Ch11B4	C. peruvianus 2
	C. protuberans Bristol	C. protuberans Bristol
C. protuberans newJC4		C. protuberans newJC4
C. pseudocurvisetus Na13C4	C. pseudocurvisetus Na13C4	C. pseudocurvisetus
	C. radicans CCMP197	C. radicans CCMP197
	C. radicans Ch11A4	C. radicans Ch11A4
C. rostratus Na6B4		C. rostratus
	C. rostratus Na1C3
	C. rostratus newDA3
C. rotosporus Na18C1		C. rotosporus
	C. rotosporus Na22A3
C. seiracanthus EB3big	C. seiracanthus EB3big	C. seiracanthus
C. socialis KMMCC B734		C. socialis
C. sp. Clade CDP22 CDP22		C. sp. Clade CDP22
C. sp. Clade Na11C3 Na11C3		C. sp. Clade Na11C3
C. sp. Clade Na12A3 Na12A3		C. sp. Clade Na12A3
C. sp. Clade Na13C1 Na13C1	C. sp. Clade Na13C1 Na13C1	C. sp. Clade Na13C1
C. sp. Clade Na17B2 Na17B2	C. sp. Clade Na17B2 Na17B2	C. sp. Clade Na17B2
C. sp. Clade Na26B1 Na26B1		C. sp. Clade Na26B1
C. sp. Clade Na28A1 Na26C1	C. cf. vixvisibilis Na16A3	C. sp. Clade Na28A1
C. sp. Clade Va7D2 Va7D2		C. sp. Clade Va7D2
C. sporotruncatus Ch2A4	C. sporotruncatus Ch2A4	C. sporotruncatus
C. tenuissimus newCA3bis	C. tenuissimus newCA3bis	C. tenuissimus
C. teres Ch6B1	C. teres Ch6B1	C. teres
C. throndsenii Na44C3	C. throndsenii Na44C3	C. throndsenii
C. tortissimus Na25B2	C. tortissimus Na25B2	C. tortissimus

## Sheet: OSD_coord
Station	Latitude	Longitude	C. affinis	C. anastomosans	C. atlanticus	C. brevis 1	C. brevis 2	C. brevis 3	C. cf. convolutus	C. cf. tortissimus	C. cf. vixvisibilis	C. cinctus	C. circinalis	C. constrictus	C. contortus	C. contortus cf. var. contortus	C. costatus	C. curvisetus 1	C. curvisetus 2	C. curvisetus 3	C. danicus newCB1	C. danicus RCC2565	C. debilis 1	C. debilis 3	C. decipiens	C. diadema 1	C. diadema 2	C. dichatoensis	C. didymus 1	C. didymus 2	C. diversus 1	C. diversus 2	C. elegans Ch12A1	C. elegans MC1001	C. elegans MC785	C. gelidus	C. lauderi	C. lorenzianus 2	C. mannaii	C. minimus	C. neogracilis	C. peruvianus 1	C. peruvianus 2	C. protuberans newJC4	C. pseudocurvisetus	C. rostratus	C. rotosporus	C. seiracanthus	C. socialis
OSD1	50151	-4.13	0	0	0	0	0	0	0	0	0	0	0	0	0	0	0	0	0	0	0	1	0	0	0	0	0	0	0	0	0	0	0	0	0	0	0	0	0	0	0	0	0	0	0	0	0	0	0
OSD100	35.35	25.29	0	0	0	0	0	0	0	0	0	0	0	0	0	0	0	0	0	0	0	0	0	0	0	0	0	0	0	0	0	0	0	0	0	0	0	0	0	0	0	0	0	0	0	0	0	0	0
OSD101	32742	-16711	0	0	0	0	0	1	0	0	0	0	0	0	0	0	4	1	17	0	2	0	0	0	0	0	0	0	0	0	0	0	0	0	0	0	0	0	0	0	0	1	1	0	0	0	0	0	0
OSD102	32646	-16.91	0	0	0	0	0	25	0	0	0	0	0	0	0	2	25	0	30	7	4	0	0	0	12	0	0	0	0	11	0	0	0	0	0	0	0	0	0	0	0	0	0	0	0	0	0	0	6
OSD103	32775	-16829	0	0	0	0	0	0	0	0	0	0	0	0	0	0	0	0	0	0	0	0	0	0	0	0	0	0	0	0	0	0	0	0	0	0	0	0	0	0	0	0	0	0	0	0	0	0	0
OSD106	65945	-22419	0	0	0	0	0	11	0	0	0	0	0	0	0	0	0	0	0	0	0	0	0	0	0	0	1	0	0	0	0	0	0	0	0	1	0	0	0	0	954	0	0	0	0	0	0	0	0
OSD107	39.14	-9.38	1	0	0	0	0	0	0	0	0	0	0	0	0	0	0	0	0	0	0	0	0	0	0	0	0	0	0	0	0	0	0	0	0	0	0	0	0	0	0	0	0	0	4	0	0	0	20
OSD108	38757	-8966	0	0	0	0	0	0	0	0	0	0	0	0	0	0	0	0	0	0	0	0	0	0	0	0	0	0	0	0	0	0	0	0	0	0	0	0	0	0	0	0	0	0	1	0	0	0	4
OSD109	38677	-9012	0	0	0	0	0	0	0	0	0	0	0	0	0	0	0	1	0	0	0	0	0	0	0	0	0	0	0	0	0	0	0	0	0	0	0	0	0	0	0	0	0	0	0	0	0	0	0
OSD110	40145	-8869	0	0	0	0	0	0	0	0	0	0	0	0	0	0	0	1	0	0	0	0	0	0	4	0	0	0	0	0	0	0	0	0	0	0	0	1	0	0	0	0	0	0	2	0	0	0	2
OSD111	40.66	-8704	0	0	0	0	0	0	0	0	0	0	0	0	0	0	0	0	0	0	0	0	0	0	0	0	0	0	0	0	0	0	0	0	0	0	0	0	0	0	0	0	0	0	0	0	0	0	0
OSD113	38667	-9437	0	0	0	0	0	0	0	0	0	0	0	0	0	0	0	0	0	0	0	0	0	0	0	0	0	0	0	0	0	0	0	0	0	0	0	0	0	0	0	0	0	0	0	0	0	0	2
OSD115	39134	-9385	0	1	0	0	0	0	0	0	0	0	0	0	0	0	0	0	0	0	0	0	0	0	0	0	0	0	0	0	0	0	0	0	0	0	0	0	0	0	0	0	0	0	3	1	0	0	11
OSD116	39415	-9219	1	11	0	0	0	0	0	0	0	0	0	0	0	0	0	0	0	0	0	0	0	0	0	0	0	1	0	0	0	0	0	0	0	0	0	0	0	0	0	0	0	0	1	0	0	0	11
OSD117	37167	-7504	0	0	0	0	0	0	0	0	0	0	0	0	0	0	0	0	1	0	0	0	0	0	0	0	0	0	0	0	0	0	0	0	0	0	0	0	0	0	0	0	0	0	0	0	0	0	1
OSD118	51742	-8311	0	0	0	0	0	1	0	0	0	0	0	0	0	0	0	0	0	0	0	0	0	6	0	0	0	0	0	0	0	0	0	0	0	0	0	0	0	0	0	0	0	0	0	0	0	0	0
OSD122	29467	34929	0	0	0	0	0	0	0	0	0	0	0	0	0	0	0	0	0	0	0	0	0	0	0	0	0	0	0	0	0	0	0	0	0	0	0	0	0	0	0	0	0	0	0	0	0	0	0
OSD123	32822	32954	0	0	0	0	0	0	0	0	0	0	0	0	0	0	0	0	0	0	0	0	0	0	0	0	0	0	0	0	0	0	0	0	0	0	0	0	0	0	0	0	0	0	0	0	0	0	0
OSD124	34324	135121	0	0	0	0	0	1	0	0	0	0	0	0	0	0	0	0	0	0	0	0	0	0	1	0	0	0	0	0	0	0	1	7	0	0	0	0	0	0	0	0	0	4	0	0	3	14	11
OSD125	55033	-1433	0	0	0	0	0	0	0	0	0	0	0	2	0	0	0	0	0	0	0	0	4	0	0	0	0	6	0	0	0	0	0	0	0	2	0	0	0	0	0	0	0	0	0	0	0	0	0
OSD126	66007	-18197	0	0	0	0	0	109	0	0	0	0	0	0	0	0	0	0	0	0	0	9	0	0	0	0	0	0	0	0	0	0	0	0	0	0	0	0	0	0	89	0	0	0	0	0	0	0	0
OSD127	66008	-18195	0	0	0	0	0	13	0	0	0	0	0	0	0	0	0	0	0	0	0	0	0	0	0	0	0	0	0	0	0	0	0	0	0	2	0	0	0	0	0	0	0	0	0	0	0	0	0
OSD128	65489	-18061	0	0	0	0	0	31	0	0	0	0	0	0	0	0	0	0	0	0	0	0	0	0	0	0	0	0	0	0	0	0	0	0	0	0	0	0	0	0	79	0	0	0	0	0	0	0	0
OSD129	65817	-18102	0	0	0	0	0	484	0	0	0	0	0	0	0	0	0	0	0	0	0	8	0	0	0	0	0	0	0	0	0	0	0	0	0	12	0	0	0	0	39	0	0	0	0	0	0	0	0
OSD13	43176	27909	0	0	0	0	0	0	0	0	0	0	0	0	0	0	0	2	0	0	0	0	0	0	0	0	0	0	0	0	0	0	0	0	0	0	0	0	0	0	0	0	0	0	0	0	0	0	363
OSD130	66132	-18.79	0	0	0	0	0	78	0	0	0	0	0	0	0	0	0	0	0	0	0	3	0	0	0	0	0	0	0	0	0	0	0	0	0	5	0	0	0	0	2	0	0	0	0	0	0	0	0
OSD131	42245	27401	0	0	0	0	0	0	0	0	0	0	0	0	0	0	0	2	0	0	0	0	0	0	0	0	0	0	0	0	0	0	0	0	0	0	0	0	0	0	0	0	0	0	0	0	0	0	62
OSD132	32069	34843	0	0	0	0	0	0	0	0	0	0	0	0	0	0	0	0	0	0	0	0	0	0	0	0	0	0	0	0	0	0	0	0	0	0	0	0	0	0	0	0	0	0	0	0	0	0	1
OSD133	-33897	18387	0	0	0	0	0	0	0	0	0	3	0	0	1	0	0	0	0	0	0	0	0	0	0	0	0	0	0	0	0	0	0	0	0	0	0	0	0	0	0	0	0	0	0	0	0	0	0
OSD14	42.49	3.15	0	0	0	6	0	0	0	0	0	0	0	0	0	0	0	0	0	0	0	0	0	0	0	0	0	0	0	0	0	86	0	0	0	0	0	0	0	0	0	0	0	0	0	0	0	1	0
OSD141	60161	5115	0	0	0	0	0	0	0	0	0	8	0	0	0	3	0	0	0	0	0	0	13	0	0	0	0	0	0	0	0	0	0	0	0	0	0	0	0	0	2	0	0	0	0	0	0	0	0
OSD143	31983	-81017	0	0	0	0	0	0	0	0	0	0	0	0	0	0	0	0	0	0	0	0	0	0	0	0	0	0	0	0	0	0	0	28	0	0	0	0	0	0	0	0	0	0	0	0	0	0	0
OSD144	21269	-157722	0	0	0	0	0	0	0	0	0	0	0	0	0	0	0	0	0	0	0	0	0	0	0	0	0	0	0	0	0	0	0	0	0	0	0	0	0	0	0	0	0	0	0	0	0	0	0
OSD145	51361	3119	0	0	0	0	0	0	0	0	0	0	0	1	0	63	3	1	0	0	0	0	0	30	5	4	0	0	0	0	0	0	1	0	0	0	0	0	0	0	0	0	0	0	0	0	0	0	85
OSD146	78453	-2.83	0	0	1	0	0	0	0	0	0	0	0	0	0	0	0	0	0	0	0	0	0	0	4	0	0	0	0	0	0	0	0	0	0	168	0	0	0	0	3	0	0	0	0	0	0	0	0
OSD147	8522	81052	0	0	0	0	0	0	0	0	0	0	0	0	0	11	0	0	0	3	13	0	0	0	0	0	0	0	0	0	0	0	29	0	0	0	0	0	0	0	0	5	0	0	4	0	0	0	10
OSD148	53581	8149	0	0	0	0	0	0	0	0	0	0	0	0	0	0	0	0	0	0	0	0	0	0	0	0	0	0	0	0	0	0	0	0	0	0	0	0	0	0	0	0	0	0	2	0	0	0	48
OSD15	43686	7316	1	0	0	0	0	0	0	0	1	0	0	0	0	0	3	0	0	0	0	0	0	0	4	0	0	0	0	0	0	2	0	0	0	0	0	0	0	0	0	0	0	0	0	3	0	0	0
OSD152	44694	-63.64	0	0	0	0	0	0	0	0	0	0	0	0	0	0	0	0	0	0	0	0	0	0	0	0	0	0	0	0	0	0	0	0	0	3	0	0	0	0	0	0	0	0	0	0	0	0	0
OSD153	36998	-7973	0	0	0	0	0	0	0	0	0	0	0	0	0	0	1	0	8	0	2	0	0	0	0	0	0	0	0	0	0	0	0	0	0	0	0	0	0	0	0	0	0	0	0	0	0	0	8
OSD154	44667	-1167	4	0	0	0	0	0	0	0	0	0	0	0	0	0	0	0	3	0	0	0	0	0	15	0	0	0	0	0	0	0	0	0	0	0	2	0	0	0	0	0	0	4	0	1	0	0	0
OSD155	59816	10599	0	0	0	0	0	0	0	0	0	0	0	0	0	0	0	4	0	0	0	0	0	0	0	0	0	0	0	0	0	0	0	0	0	0	0	0	0	0	0	0	0	0	0	0	0	0	0
OSD156	59.9	10.72	0	0	0	0	0	0	0	0	0	0	0	0	0	0	0	428	0	0	0	2	2	0	1	0	0	0	0	0	0	0	0	0	0	5	0	0	0	0	4	0	0	0	0	0	0	0	2
OSD157	59622	10628	0	0	0	0	0	0	0	0	0	0	0	0	0	0	0	9	0	0	0	0	15	0	0	0	0	0	0	0	0	0	0	0	0	0	0	0	0	0	4	0	0	0	0	0	0	0	19
OSD158	37433	-25.19	71	1	0	0	0	0	0	0	0	0	0	0	0	0	7	23	0	0	0	0	0	0	6	0	0	0	0	0	0	0	0	0	0	0	0	0	0	0	0	0	0	0	0	1	0	0	0
OSD159	48359	-4552	0	0	0	0	0	3	0	0	0	0	0	0	0	0	0	0	1	0	0	6	0	0	1	0	0	0	0	0	0	0	0	0	0	0	0	0	0	0	0	0	0	0	0	0	0	0	2
OSD162	56963	-2103	0	0	0	0	0	4	20	0	0	0	0	142	0	10	0	414	0	0	0	262	10	0	4	2	0	0	0	0	0	0	0	0	0	0	0	0	0	0	0	0	0	13	0	0	0	0	0
OSD163	58957	-2973	0	0	0	0	0	0	0	0	0	0	0	0	0	0	0	0	255	0	0	0	0	71	0	0	0	0	0	0	0	0	1	0	0	0	0	0	0	0	0	0	0	0	0	0	0	0	189
OSD164	60143	-1282	0	0	0	0	0	0	0	0	0	0	0	0	0	0	0	0	0	0	0	0	0	0	0	1	0	0	0	0	0	0	0	0	0	0	0	0	0	0	0	0	0	0	0	0	0	0	0
OSD165	57.85	-5.65	0	0	0	0	0	18	0	0	0	0	0	0	0	0	0	0	0	0	0	1	0	0	0	0	0	3	0	0	0	0	0	0	0	0	0	0	0	0	0	0	0	0	0	0	0	0	4
OSD166	43433	2.9	0	0	0	0	0	0	0	0	0	0	0	0	0	0	0	0	3	0	0	0	0	0	0	0	0	0	0	0	0	0	0	0	0	0	0	0	0	0	0	0	0	0	0	0	0	0	0
OSD168	38413	27034	0	0	0	0	0	0	0	0	0	0	0	0	0	0	0	0	0	0	0	0	0	0	0	0	0	0	0	1	0	0	2	0	0	0	0	0	0	0	0	0	0	0	0	9	0	0	0
OSD169	51796	1013	0	0	0	0	0	0	0	0	0	0	0	0	0	0	0	0	0	0	0	1	0	0	0	0	0	0	0	0	0	0	0	0	0	0	0	0	0	0	0	0	0	0	0	0	0	0	0
OSD17	51435	2811	0	0	0	0	0	0	0	0	0	0	0	0	0	0	0	0	0	0	0	0	0	0	0	0	0	0	0	0	0	0	0	0	0	0	0	0	0	0	0	0	0	0	0	0	0	0	1
OSD170	51.27	2905	0	0	0	0	0	0	0	0	0	0	0	0	0	17	1	0	0	0	0	0	0	8	6	0	0	0	0	0	0	0	2	0	0	0	0	0	0	0	0	0	0	0	0	0	0	0	12
OSD171	51307	2849	0	0	0	0	0	0	0	0	0	0	0	0	0	0	0	0	0	0	0	0	0	0	1	0	0	0	0	0	0	0	0	0	0	0	0	0	0	0	0	0	0	0	0	0	0	0	1
OSD173	51441	3.14	0	0	0	0	0	0	0	0	0	0	0	0	0	2	0	1	0	0	0	0	0	0	1	1	0	0	0	0	0	0	0	0	0	0	0	0	0	0	0	0	0	0	0	0	0	0	13
OSD174	51472	3059	0	0	0	0	0	0	0	0	0	0	0	0	0	1	0	0	0	0	0	0	0	0	0	0	0	0	0	0	0	0	0	0	0	0	0	0	0	0	0	0	0	0	0	0	0	0	0
OSD175	51335	2502	0	0	0	0	0	0	0	0	0	0	0	0	0	0	0	0	0	0	0	0	0	1	0	0	0	0	0	0	0	0	0	0	0	0	0	0	0	0	0	0	0	0	0	0	0	0	1
OSD176	51278	2614	0	0	0	0	0	0	0	0	0	0	0	0	0	1	0	0	0	0	0	0	0	0	0	0	0	0	0	0	0	0	0	0	0	0	0	0	0	0	0	0	0	0	0	0	0	0	3
OSD177	51186	2702	0	0	0	0	0	0	0	0	0	0	0	0	0	1	0	1	0	0	0	0	0	1	0	0	0	0	0	0	0	0	0	0	0	0	0	0	0	0	0	0	0	0	0	0	0	0	6
OSD178	51.58	2.79	0	0	0	0	0	0	0	0	0	0	0	0	0	0	0	0	0	0	0	0	0	0	0	0	0	0	0	0	0	0	0	0	0	0	0	0	0	0	0	0	0	0	0	0	0	0	0
OSD18	35364	33.29	0	0	0	0	0	0	0	0	0	0	0	0	0	0	0	0	0	0	0	0	0	0	0	0	0	0	0	0	0	0	0	0	0	0	0	0	0	0	0	0	0	0	0	0	0	0	0
OSD182	51458	2.35	0	0	0	0	0	0	0	0	0	0	0	0	0	0	0	0	0	0	0	1	0	0	0	0	0	0	0	0	0	0	0	0	0	0	0	0	0	0	0	0	0	0	0	0	0	0	0
OSD183	51748	2698	0	0	0	0	0	0	0	0	0	0	0	0	0	0	0	0	0	0	0	0	0	0	0	0	0	0	0	0	0	0	0	0	0	0	0	0	0	0	0	0	0	0	0	0	0	0	1
OSD184	51683	2415	0	0	0	0	0	0	0	0	0	0	0	0	1	0	0	0	0	0	0	1	0	0	0	0	0	0	0	0	0	0	0	0	0	0	0	0	0	0	0	0	0	0	0	0	0	0	0
OSD185	51482	2451	0	0	0	0	0	0	0	0	0	0	0	0	0	0	0	0	0	0	0	0	0	0	0	0	0	0	0	0	0	0	0	0	0	0	0	0	0	0	0	0	0	0	0	0	0	0	1
OSD19	35	33	0	0	0	0	0	0	0	0	0	0	0	0	0	0	0	0	0	0	0	0	0	0	0	0	0	0	0	0	0	0	0	0	0	0	0	0	0	0	0	0	0	0	0	0	0	0	0
OSD2	48778	-3938	0	0	0	0	0	4	0	0	0	0	0	0	0	0	0	1	0	0	0	1	1	1	0	0	0	0	0	0	0	0	0	0	0	0	0	0	0	0	0	0	0	0	0	0	0	0	0
OSD20	64208	-22015	0	0	0	0	0	0	0	0	0	203	0	62	13	0	0	0	0	0	0	0	16	0	3	0	40	0	0	0	0	0	0	0	0	0	0	0	0	0	0	0	0	0	0	0	0	0	0
OSD22	43226	51746	0	58	0	0	0	0	0	2	469	0	0	0	0	0	0	0	5	0	0	0	0	0	26	0	0	0	0	0	0	98	0	0	0	0	0	1	0	0	0	0	0	0	0	0	0	3	98
OSD24	35193	-2.88	0	0	0	0	0	0	0	0	0	0	0	0	0	0	0	0	24	0	0	0	0	0	0	0	0	0	0	0	0	0	0	0	0	0	0	0	0	0	0	3	0	1	0	3	1	0	0
OSD25	35086	-2215	0	0	0	0	0	0	0	0	0	0	0	0	0	0	0	0	0	0	0	0	0	0	0	0	0	0	0	0	0	0	0	0	0	0	0	0	0	0	0	0	0	0	0	1	0	0	0
OSD26	35.82	-5.75	0	0	0	0	0	2	0	0	0	0	0	0	0	0	3	0	5	0	0	0	0	0	1	0	0	0	0	1	0	0	0	0	0	0	0	0	0	0	0	0	0	0	0	0	0	0	0
OSD29	27469	-80283	0	0	0	0	0	0	0	0	0	0	0	0	0	0	0	0	0	0	0	0	0	0	0	0	0	0	0	0	0	0	0	2	0	0	0	0	0	0	0	0	0	0	0	0	0	0	0
OSD3	54182	7.9	1	0	0	0	0	0	0	0	0	0	0	0	0	1	0	0	0	0	0	0	0	0	0	0	0	0	0	0	0	0	0	0	0	0	0	0	0	0	0	0	0	0	0	0	0	0	23
OSD30	59882	23254	0	0	0	0	0	0	0	0	0	0	0	0	0	0	0	0	0	0	0	1	0	0	0	0	0	0	0	0	0	0	0	0	0	0	0	0	0	0	18	0	0	0	0	0	0	0	0
OSD34	31217	29967	0	0	0	0	0	0	0	0	0	0	0	0	0	0	0	0	0	0	0	0	0	0	0	0	0	0	0	0	0	0	0	0	0	0	0	0	0	0	0	0	0	0	0	0	0	0	0
OSD35	38679	-76174	0	0	0	0	0	0	0	0	0	0	0	0	0	0	0	0	0	0	0	0	0	0	0	0	0	0	0	0	0	0	0	0	0	0	0	0	0	0	0	0	0	0	0	0	0	0	1
OSD36	39332	-75.47	0	0	0	0	0	0	0	0	0	0	0	0	0	0	0	0	0	0	0	0	0	0	0	0	0	0	0	0	0	0	0	0	0	0	0	0	0	0	0	0	0	0	0	0	0	0	0
OSD37	26103	-80093	0	0	0	0	0	0	0	0	0	0	0	0	0	0	0	0	0	0	0	0	0	0	1	0	0	0	0	0	0	0	0	131	0	0	0	0	0	0	0	0	0	0	0	0	0	0	0
OSD38	24745	-80784	0	0	0	0	1	0	0	0	0	0	0	0	0	0	0	0	0	1	0	0	0	0	5	0	0	0	0	0	0	1	0	0	0	0	0	0	0	0	0	1	0	0	0	0	1	0	0
OSD39	32752	-79.9	0	0	0	0	0	0	0	0	0	0	0	0	0	0	0	0	0	0	0	0	0	0	0	0	0	0	0	0	0	0	0	27	0	0	0	0	0	0	0	0	0	0	0	0	0	0	0
OSD4	40808	14.25	0	0	0	0	0	0	0	2	0	0	0	0	0	0	0	0	13	0	0	0	0	0	0	0	0	0	0	0	0	0	0	0	0	0	0	0	0	0	0	5	0	0	3	0	0	0	2
OSD41	48041	-123026	0	0	0	0	0	0	0	0	0	0	0	0	0	0	0	0	0	0	0	0	0	0	0	0	0	0	0	0	0	0	0	0	0	0	0	0	0	0	0	0	0	0	0	0	0	0	0
OSD43	32867	-117257	0	0	0	0	0	7	0	0	0	0	0	0	2	12	1	0	0	0	1	0	0	0	0	0	0	0	0	3	0	0	4	0	0	0	0	0	2	0	0	4	0	0	0	0	0	0	3
OSD45	27616	-82726	0	0	0	0	0	0	0	0	0	0	0	0	0	0	0	0	0	0	0	0	0	0	0	0	0	0	0	0	0	0	0	2	0	0	5	0	0	0	0	4	0	0	0	0	0	0	0
OSD46	30248	-88748	0	0	0	0	0	0	0	0	0	0	0	0	0	0	0	0	0	0	0	0	0	0	0	0	0	0	0	0	0	0	0	0	0	0	0	0	0	0	0	0	0	0	0	0	0	0	0
OSD47	45502	12418	0	0	0	0	0	0	0	0	0	0	0	0	0	0	0	0	0	0	0	0	0	0	0	0	0	0	0	0	0	0	0	0	0	0	0	0	0	0	0	0	0	0	0	0	0	0	0
OSD48	45412	12526	0	0	0	0	0	0	0	0	0	0	0	0	0	0	0	0	0	0	0	0	0	0	0	0	0	0	0	0	0	6	0	0	0	0	0	0	0	0	0	0	0	0	0	0	0	0	0
OSD49	45326	13332	0	0	0	0	0	0	0	0	0	0	0	0	0	0	0	0	0	0	1	0	0	0	0	0	0	0	0	0	0	2	0	0	0	0	0	0	0	0	0	0	0	0	0	0	0	0	1
OSD5	35661	24.99	0	1	0	0	0	0	0	0	0	0	0	0	0	0	0	0	0	1	0	0	0	0	1	0	0	0	0	0	1	2	0	0	0	0	0	0	0	0	0	0	0	0	0	1	0	0	0
OSD50	43333	-1925	0	0	0	0	0	0	0	0	0	0	0	2	0	0	0	12	6	0	0	0	0	0	4	0	0	0	0	0	0	0	6	0	0	0	0	0	0	0	0	0	0	1	6	0	0	0	0
OSD51	9348	-82266	0	0	0	0	0	0	0	0	0	0	0	0	0	0	0	0	0	0	0	0	0	0	1	0	0	0	0	0	0	0	0	0	0	2	0	0	1	0	0	1	0	0	0	0	3	0	0
OSD52	27025	33913	0	0	0	0	0	0	0	0	0	0	0	0	0	0	0	0	0	0	0	0	0	0	0	0	0	0	0	0	0	0	0	0	0	0	0	0	0	0	0	0	0	0	0	0	0	0	0
OSD53	27042	33907	0	0	0	0	0	0	0	0	0	0	0	0	0	0	0	0	0	0	0	0	0	0	0	0	0	0	0	0	0	0	0	0	0	0	0	0	0	0	0	2	0	0	0	0	0	0	0
OSD54	43844	-69641	0	0	0	0	0	0	0	0	0	42	0	12	63	70	0	0	3	0	0	13	2	0	0	0	3	0	0	0	0	0	0	0	0	43	0	0	0	0	0	0	0	0	0	0	0	0	1
OSD55	43.86	-69578	0	0	0	0	0	25	0	0	0	5	0	3	2	2	0	0	5	0	0	4	1	1	4	1	0	0	0	0	0	0	0	0	0	16	0	0	0	0	1	0	0	0	0	0	0	0	2
OSD56	21289	-156864	0	0	0	0	0	0	0	0	0	0	0	0	0	0	1	0	0	0	0	0	0	0	0	0	0	0	0	0	0	0	0	0	0	0	0	0	0	0	0	0	0	0	0	0	0	0	0
OSD57	21287	-157844	0	0	0	0	0	0	0	0	0	0	0	0	0	0	1	0	0	0	0	0	0	0	0	0	0	0	0	0	0	0	0	0	0	0	0	0	0	0	0	0	0	0	0	0	0	0	0
OSD58	34718	-76671	0	0	0	0	2	0	0	0	0	0	1	0	0	0	1	0	0	0	0	0	0	0	0	0	0	0	0	0	0	0	0	33	1	0	0	0	0	0	0	0	0	0	0	0	0	0	7
OSD6	41667	2.8	0	0	0	0	0	0	0	0	0	0	0	0	0	0	0	0	1	0	0	0	0	0	0	0	0	0	0	0	0	0	0	0	0	0	0	0	0	0	0	0	0	0	0	0	0	0	0
OSD60	33323	-79168	0	0	0	9	2	0	0	0	0	0	4	0	0	3	17	0	0	0	0	0	0	0	5	0	0	0	0	0	0	0	0	0	0	0	0	0	1	0	0	2	0	0	0	0	0	0	5
OSD61	41524	-70672	0	0	0	0	0	0	0	0	0	0	0	0	1	0	0	0	0	0	0	0	0	0	0	0	0	0	0	0	0	0	0	0	0	0	0	0	0	0	0	0	0	0	0	0	0	0	6
OSD62	53225	-4159	0	0	0	0	0	2	0	0	0	0	0	0	1	0	0	0	0	0	0	7	0	0	0	0	0	0	0	0	0	0	0	0	0	0	0	0	0	0	0	0	0	2	0	0	0	0	96
OSD64	46442	30776	0	0	0	0	0	0	0	0	0	0	3	0	0	0	0	9	0	0	0	0	0	0	0	0	0	0	0	0	0	0	0	0	0	0	0	0	0	0	0	0	0	0	0	0	0	0	13
OSD65	-36293	174819	0	0	0	0	0	2	0	0	0	0	0	0	0	0	0	0	0	0	0	0	0	0	0	0	0	0	0	0	0	0	0	0	0	0	0	0	0	1	0	0	0	0	0	0	0	0	0
OSD69	45457	12.26	0	0	0	0	0	0	0	0	0	0	0	0	0	0	0	0	0	0	0	0	0	0	3	0	0	0	0	9	0	2	2	0	0	0	0	0	0	0	0	0	0	0	6	0	0	0	0
OSD70	45414	12438	0	0	0	0	0	0	0	0	0	0	0	0	0	0	0	0	0	0	0	0	0	0	0	0	0	0	0	0	0	1	0	0	0	0	0	0	0	0	0	0	0	0	0	0	0	0	8
OSD71	-45744	170771	0	0	0	0	0	11	17	0	0	0	0	0	0	0	0	1	0	0	14	0	0	0	0	0	0	0	3	0	0	0	0	0	0	0	0	0	0	0	0	0	0	2	0	0	0	0	0
OSD72	54833	10	0	0	0	0	0	0	0	0	0	0	0	0	0	0	0	0	0	0	0	11	0	0	0	0	0	0	0	0	0	0	0	0	0	0	0	0	0	0	0	0	0	0	0	0	0	0	0
OSD73	41684	-8834	0	0	0	0	0	0	0	0	0	0	0	0	0	0	0	0	0	0	0	0	0	0	0	0	0	0	0	0	0	0	0	0	0	0	0	0	0	0	0	0	0	0	0	0	0	0	3
OSD74	41142	-8667	0	0	0	0	0	0	0	0	0	0	0	0	0	0	0	0	0	0	0	0	0	0	2	0	0	0	0	0	0	0	0	0	0	0	0	0	0	0	0	0	0	0	1	0	0	0	36
OSD76	43948	12935	0	0	0	0	0	0	0	0	0	0	0	0	0	0	0	1	0	0	0	0	0	0	0	0	0	0	0	0	0	0	0	0	0	0	0	0	0	0	0	0	0	0	0	0	0	0	286
OSD77	43851	13073	0	0	0	0	0	0	0	0	0	0	0	0	0	0	0	0	0	0	0	0	0	0	0	0	0	0	0	0	0	0	0	0	0	0	0	0	0	0	0	0	0	0	0	0	0	0	34
OSD78	43.57	13595	0	0	0	0	0	0	0	0	0	0	0	0	0	0	2	2	0	0	0	0	0	0	0	0	0	0	0	0	0	0	0	0	0	0	0	0	0	0	0	0	0	0	0	0	0	0	44
OSD80	74.31	-20304	0	0	0	0	0	0	0	0	0	0	0	0	0	0	0	0	0	0	0	0	0	0	0	0	0	0	0	0	0	0	0	0	0	1014	0	0	0	0	176	0	0	0	0	0	0	0	0
OSD81	37005	-7973	0	0	0	0	0	0	0	0	0	0	0	0	0	0	4	0	0	0	0	0	0	0	0	0	0	0	0	0	0	0	0	0	0	0	0	0	0	0	0	0	0	0	0	0	0	0	6
OSD91	32747	-9037	0	0	0	0	0	0	0	0	0	0	0	0	0	0	0	0	32	0	0	0	0	0	0	0	0	0	0	0	0	0	0	0	0	0	0	0	0	0	0	0	0	0	0	0	0	0	1
OSD92	33584	-7701	0	0	0	0	0	0	0	0	0	0	0	0	0	0	3	0	236	0	0	0	0	0	0	0	0	0	0	0	0	0	0	0	0	0	0	0	0	0	0	0	0	0	0	0	0	0	0
OSD93	33.26	-8499	0	0	0	0	0	0	0	0	0	0	0	0	0	0	1	0	0	0	0	0	0	0	0	0	0	0	0	0	0	0	0	0	0	0	0	0	0	0	0	0	0	0	0	0	0	0	0
OSD94	35086	-2215	0	0	0	0	0	0	0	0	0	0	0	0	0	0	0	0	19	0	0	0	0	0	0	0	0	0	0	0	0	0	0	0	0	0	0	0	0	0	0	0	0	0	0	0	0	0	0
OSD95	1268	103917	0	0	0	0	0	0	0	0	0	0	0	0	0	0	1	0	0	0	0	0	0	0	0	0	0	0	0	0	0	0	1	4	0	0	0	0	0	0	0	0	0	0	3	0	0	0	0
OSD96	37426	-25316	0	0	0	0	0	0	0	0	0	0	0	0	0	0	0	0	0	0	0	0	0	0	0	0	0	0	0	0	0	0	0	0	0	0	0	0	0	0	0	0	0	0	0	0	0	0	0
OSD98	38.64	-28.13	0	1	0	0	0	2	0	0	0	0	0	0	0	0	0	0	0	12	0	0	0	0	4	0	0	0	0	0	0	0	0	0	0	0	0	0	0	0	0	0	0	0	0	0	0	0	0
OSD99	45701	13.71	0	0	0	0	0	0	0	0	0	0	0	0	0	0	0	0	0	0	0	0	0	0	0	0	0	0	0	0	0	2	0	0	0	0	0	0	0	0	0	0	0	0	0	0	0	0	0
[truncated: 13 more columns]

## Sheet: Tara_Oceans_coord
Station	Latitude	Longitude	C. anastomosans	C. brevis 1	C. brevis 2	C. brevis 3	C. cf. convolutus	C. cf. pseudodichaeta	C. cf. tortissimus	C. cf. vixvisibilis	C. cinctus	C. circinalis	C. constrictus	C. contortus	C. contortus cf. var. contortus	C. costatus	C. curvisetus 2	C. curvisetus 3	C. danicus newCB1	C. debilis 1	C. debilis 2 L38-A2	C. debilis 2 MM24-A3	C. debilis 3	C. decipiens	C. diadema 1	C. dichaeta	C. didymus 1	C. diversus 1	C. eibenii	C. elegans Ch12A1	C. gelidus	C. lauderi	C. lorenzianus 1	C. lorenzianus 2	C. neogracilis	C. peruvianus 1	C. peruvianus 2	C. protuberans Bristol	C. pseudocurvisetus	C. radicans CCMP197	C. radicans Ch11A4	C. rostratus	C. rotosporus	C. seiracanthus	C. sp. Clade Na13C1	C. sp. Clade Na17B2	C. sporotruncatus	C. tenuissimus	C. teres
TARA_004	36563	-6553	0	0	0	0	0	0	0	0	0	0	0	0	0	0	0	0	0	0	0	0	0	0	1	0	0	0	0	0	0	0	0	0	0	0	0	0	0	0	0	1	0	0	0	0	0	0	0
TARA_006	36529	-4251	0	0	5	1	0	0	0	0	0	0	0	0	0	3	7	0	1	0	0	0	0	0	0	0	0	0	2	0	0	136	0	0	0	4	0	0	1	0	1	28	0	0	3	0	0	0	16
TARA_007	37031	1948	0	0	0	0	0	0	0	0	0	0	0	0	0	0	0	0	0	0	0	0	0	0	4	1	0	1	0	0	0	2	0	0	0	1	0	0	0	0	0	0	0	0	0	0	0	0	0
TARA_009	39112	5820	0	0	0	0	0	0	0	0	0	0	0	0	0	0	0	0	0	0	0	0	0	0	8	0	0	0	0	0	0	0	0	0	0	0	0	0	0	0	0	1	0	0	0	0	0	0	0
TARA_010	40668	2865	0	0	0	0	0	0	1	0	0	0	0	0	0	0	0	0	0	0	0	0	0	0	0	0	0	0	0	0	0	0	0	0	0	0	0	0	0	0	0	0	0	0	0	0	0	0	0
TARA_011	41666	2798	0	3	0	0	0	5	3	0	0	0	0	0	0	0	0	0	0	0	0	0	0	0	0	0	0	0	0	0	0	5	0	0	0	0	0	0	0	0	0	7	1	0	0	0	0	0	0
TARA_012	43348	7899	0	0	0	0	0	1	0	0	0	0	0	0	0	0	0	0	0	0	0	0	0	0	0	0	0	0	0	0	0	0	0	0	0	0	0	0	0	0	0	0	0	0	0	0	0	0	0
TARA_017	36258	14306	0	0	0	0	0	0	1	0	0	0	0	0	0	0	0	0	0	0	0	0	0	0	0	0	0	0	0	0	0	0	0	0	0	0	0	0	0	0	0	0	0	0	0	0	0	0	0
TARA_018	35756	14288	0	0	0	0	0	0	13	0	0	0	0	0	0	0	0	0	0	0	0	0	0	0	0	0	0	0	0	0	0	18	0	0	0	0	0	0	0	0	0	1	0	0	0	0	0	0	0
TARA_019	34216	13865	0	0	0	0	0	0	0	0	0	0	0	0	0	0	0	0	0	0	0	0	0	0	0	0	0	0	0	0	0	1	0	0	0	0	0	0	0	0	0	0	0	0	0	0	0	0	0
TARA_020	34451	14973	0	0	0	0	0	0	0	0	0	0	0	0	0	0	0	0	0	0	0	0	0	0	0	0	0	0	0	0	0	1	0	0	0	0	0	0	0	0	0	1	0	0	0	0	0	0	0
TARA_022	39729	17400	0	9	1	0	0	11	1	0	0	0	0	0	0	0	0	0	0	0	0	0	0	0	0	0	0	2	0	0	0	152	0	0	0	0	0	0	0	0	0	27	0	0	0	0	0	0	0
TARA_023	42176	17729	0	9	0	0	0	2	1	0	0	0	0	0	0	0	0	0	0	0	0	1	0	0	0	0	0	0	0	0	0	20	0	0	0	3	0	0	0	0	0	10	0	0	0	0	0	0	0
TARA_024	42457	17956	0	4	0	0	0	1	0	0	0	0	0	0	0	0	0	0	0	0	0	0	0	0	0	0	0	1	0	0	0	2	0	0	0	0	0	0	0	0	0	1	0	0	0	0	0	0	0
TARA_025	39333	19421	0	3	0	0	0	36	35	0	0	0	0	0	0	0	0	1	0	0	0	0	0	0	0	0	0	0	0	0	0	57	0	0	0	1	0	0	0	0	0	7	0	0	0	0	0	0	0
TARA_026	38431	20188	0	2	0	0	0	3	1	0	0	0	0	0	0	0	0	0	0	0	0	0	0	0	0	0	0	0	0	0	0	5	0	0	0	0	0	0	0	0	0	1	0	0	0	0	0	0	0
TARA_030	33929	32789	0	0	0	0	0	0	0	0	0	0	0	0	0	0	0	0	0	0	0	0	0	0	1	0	0	0	0	0	0	0	0	0	0	0	0	0	0	0	0	0	0	0	0	0	0	0	0
TARA_031	27151	34819	0	0	0	0	0	0	0	0	0	0	0	0	0	0	0	0	0	0	0	0	0	0	0	0	0	0	0	0	0	2	0	0	0	0	0	0	0	0	0	0	0	0	0	0	0	0	0
TARA_032	23391	37254	0	0	0	0	0	46	0	0	0	0	0	0	0	0	0	0	0	0	0	0	0	0	0	0	0	0	3	0	0	2	0	0	0	0	0	0	0	0	0	0	0	0	0	0	0	0	0
TARA_033	22057	38218	0	0	0	0	0	0	0	0	0	0	0	0	0	0	0	0	0	0	0	0	0	0	0	0	0	0	0	0	0	1	1	0	0	0	0	0	0	0	0	0	0	0	0	0	0	0	0
TARA_034	18445	39884	0	0	7	0	0	9	0	0	0	0	0	0	0	0	0	0	0	0	0	0	0	0	0	0	0	0	0	0	0	9	0	0	0	0	0	0	0	0	0	0	0	0	0	0	0	0	0
TARA_036	20824	63524	0	0	0	0	0	2	0	0	0	0	0	0	0	0	0	1	0	0	0	0	0	0	6	0	0	0	0	0	0	9	0	0	0	0	0	0	0	0	0	2	0	0	0	0	0	0	0
TARA_037	20828	63600	0	0	0	0	0	0	0	0	0	0	0	0	0	0	0	0	0	0	0	1	0	0	9	0	0	0	0	0	0	0	0	0	0	0	0	0	0	0	0	0	0	0	0	0	0	0	0
TARA_038	19017	64576	0	0	0	0	0	1	0	0	0	0	0	0	0	0	0	0	0	0	0	0	0	0	4	0	0	0	0	0	0	0	0	0	0	0	0	0	0	0	0	0	0	0	0	0	0	0	0
TARA_039	18647	66463	23	0	83	0	0	7	0	0	0	0	0	0	0	0	0	1	0	0	0	0	0	0	1	1	0	0	0	0	0	8	1	0	0	0	0	0	0	0	0	0	0	0	0	0	0	0	0
TARA_040	17500	67984	0	0	6	0	0	13	0	0	0	0	0	0	0	0	0	0	0	0	0	0	0	0	0	0	0	0	0	0	0	1	0	0	0	0	0	0	0	0	0	1	0	0	0	0	0	0	0
TARA_041	14582	70011	0	0	7	0	0	50	7	0	0	0	0	0	0	0	0	0	0	0	0	4	0	0	0	0	0	0	5	0	0	3	5	0	0	0	0	0	0	0	0	1	0	0	0	0	0	0	0
TARA_042	5992	73919	0	0	0	0	0	6	0	0	0	0	0	0	0	0	0	0	0	0	0	0	0	0	0	0	0	0	0	0	0	2	0	0	0	0	0	0	0	0	0	0	0	0	0	0	0	0	0
TARA_043	4660	73489	0	0	0	0	0	0	0	0	0	0	0	0	0	0	0	1	0	0	0	0	0	0	0	0	0	0	0	0	0	7	0	0	0	0	0	0	0	0	0	0	0	0	0	0	0	5	0
TARA_044	2806	71520	0	0	0	0	0	0	0	0	0	0	0	0	0	0	0	0	0	0	0	0	0	0	1	0	0	0	0	0	0	0	0	0	0	0	0	0	0	0	0	0	0	0	0	0	0	0	0
TARA_046	-0.659	73162	0	0	11	0	1	0	0	1	0	0	0	0	0	0	0	1	0	0	0	0	0	0	0	0	0	0	284	0	0	222	0	0	0	0	0	0	0	0	0	1	0	0	0	0	0	6	0
TARA_047	-2042	72164	0	0	0	0	0	5	0	0	0	0	0	0	0	0	0	0	0	0	0	0	0	0	0	0	0	0	0	0	0	0	0	0	0	0	0	0	0	0	0	0	0	0	0	0	0	0	0
TARA_048	-9408	66320	0	0	0	0	0	0	1	0	0	0	0	0	0	0	0	0	0	0	0	1	0	0	0	0	0	0	0	0	0	0	1	0	0	0	0	0	0	0	0	0	0	0	0	0	0	0	0
TARA_049	-16808	59504	0	0	52	0	0	0	1	0	0	0	0	0	0	0	0	0	0	0	0	0	0	0	0	0	0	0	0	0	0	75	0	0	0	1	0	0	0	0	0	2	0	0	0	0	0	0	0
TARA_050	-21476	56795	0	0	0	0	0	6	0	0	0	0	0	0	0	0	0	0	0	0	0	0	0	0	3	0	0	0	0	0	0	0	0	0	0	0	0	0	0	0	0	0	0	0	0	0	0	0	0
TARA_051	-21476	54283	0	0	0	0	0	1	0	0	0	0	0	0	0	0	0	0	0	0	0	2	0	0	0	0	1	0	0	0	0	0	0	0	0	0	0	0	0	0	0	0	0	0	0	0	0	0	0
TARA_052	-17023	53508	0	0	0	0	0	5	0	0	0	0	0	0	0	0	0	0	0	0	0	0	0	0	0	0	0	0	0	0	0	0	0	0	0	0	0	0	0	0	0	0	0	0	0	0	0	0	0
TARA_053	-13070	46923	0	0	0	0	0	0	5	0	0	0	0	0	0	0	0	0	0	0	0	0	0	0	0	0	0	0	1	0	0	0	0	0	0	0	0	0	0	0	0	0	0	0	0	0	0	0	0
TARA_054	-12813	45226	0	0	6	0	0	0	7	0	0	0	0	0	0	0	0	0	0	0	0	0	0	0	0	0	0	0	0	1	0	9	0	0	0	0	0	0	0	0	0	0	0	0	0	0	0	3	0
TARA_057	-17026	42742	0	0	2	0	0	2	0	0	0	0	0	0	0	0	0	0	0	0	0	0	0	0	0	0	0	0	1	0	0	42	0	0	0	0	0	0	0	0	0	0	0	0	0	0	0	0	0
TARA_058	-17455	42320	0	0	1	0	0	1	2	0	0	0	0	0	0	0	0	0	0	0	0	0	0	0	0	0	0	0	4	0	0	4	0	0	0	0	0	0	0	0	0	0	0	0	0	0	0	0	0
TARA_064	-29508	37929	1	0	10	0	0	236	11	0	0	0	0	0	0	0	0	0	0	0	0	0	0	0	1	0	0	0	16	0	0	54	103	2	0	0	0	0	0	0	0	0	7	0	0	0	0	0	0
TARA_065	-35226	26334	0	0	506	1	0	183	1	0	0	0	0	0	0	0	0	0	0	0	0	0	0	0	2	0	0	0	18	0	0	13	25	0	0	1	0	0	0	0	0	1	2	0	0	0	0	0	0
TARA_066	-34905	18016	0	0	0	0	0	0	0	0	0	0	0	0	0	0	0	0	0	0	0	0	0	0	0	0	0	0	0	0	0	0	1	2	0	0	0	0	0	0	0	0	0	0	0	0	0	4	0
TARA_067	-32292	17206	0	0	0	0	0	0	0	0	0	0	0	0	0	0	0	0	0	0	0	0	2	0	3	0	0	0	0	0	0	0	0	1	0	0	0	0	0	0	0	0	0	0	0	0	0	1	0
TARA_072	-8691	-18006	0	0	0	0	0	2	1	0	0	0	0	0	0	0	0	0	0	0	0	0	0	0	2	0	0	0	0	0	0	0	1	0	0	0	0	0	0	0	0	1	0	0	0	0	0	0	0
TARA_076	-21029	-35231	0	0	0	0	0	2	1	0	0	0	0	0	0	0	0	0	0	0	0	0	0	0	1	0	0	0	0	0	0	0	1	0	0	0	0	0	0	0	0	0	1	0	0	0	0	0	0
TARA_078	-30158	-43323	0	0	1	0	0	0	0	0	0	0	0	0	0	0	0	0	0	0	0	0	0	0	1	0	0	0	0	0	0	0	0	0	0	0	0	0	0	0	0	0	1	0	0	0	0	0	0
TARA_080	-40698	-51952	0	0	95	9	0	1	0	0	0	0	0	0	0	0	3	0	0	0	0	0	0	4	1	0	0	0	0	1	0	3	0	0	0	2	1	0	0	0	0	5	0	2	0	0	0	0	177
TARA_081	-44497	-52214	0	0	0	0	0	0	0	0	0	0	0	0	0	0	0	0	0	0	0	0	0	0	0	0	0	0	0	0	0	0	0	0	0	0	0	0	0	0	0	2	0	0	0	0	0	0	2
TARA_082	-47165	-58012	0	0	0	0	0	0	0	0	0	0	0	0	0	0	0	0	0	0	0	4	0	0	76	1	0	0	0	0	0	0	2	0	0	3	0	0	0	0	0	26	0	0	0	0	0	0	0
TARA_083	-54418	-65023	0	0	0	1	0	0	0	0	0	0	0	0	0	0	0	0	0	0	0	0	0	0	0	0	4	0	0	0	0	0	165	0	0	0	0	0	0	0	0	0	0	0	0	0	0	0	0
TARA_084	-60395	-60471	0	0	0	0	0	0	0	0	0	0	0	0	0	0	0	0	0	0	0	8	0	0	0	3	0	0	0	0	0	0	0	0	0	1	0	0	0	0	0	3	0	0	0	0	0	0	0
TARA_085	-62176	-49503	0	0	0	0	0	0	0	0	0	0	0	0	0	0	0	0	0	0	2	36	0	0	0	11	0	0	0	0	0	0	0	0	0	4	16	0	0	0	0	38	0	0	0	0	0	0	0
TARA_086	-64309	-53058	0	0	0	0	0	0	0	0	0	0	0	0	0	0	0	0	0	0	0	0	0	0	0	5	0	0	0	0	0	0	0	0	0	0	0	0	0	0	0	7	0	0	0	0	0	0	0
TARA_087	-63853	-56137	0	0	0	0	0	0	0	0	0	0	0	0	0	0	0	0	0	0	0	9	0	0	0	2	0	0	0	0	0	0	0	0	0	1	0	0	0	0	0	5	0	0	0	0	0	0	0
TARA_088	-63386	-56806	0	0	0	0	0	0	0	0	0	0	0	0	0	0	0	0	0	0	1	8	1	0	0	2	0	0	0	0	0	0	23	0	0	7	0	0	0	0	0	26	0	0	0	0	0	0	0
TARA_092	-33697	-71977	0	0	0	0	0	0	0	0	20	0	0	3	7	2	0	0	0	0	0	0	1	0	10	0	1	0	0	1	0	21	0	0	0	0	0	6	0	1	1	1	0	0	0	0	5	0	117
TARA_094	-32765	-87093	0	0	0	0	0	0	0	0	1	0	0	0	0	0	0	0	0	0	0	0	0	0	0	0	0	0	0	0	0	0	0	0	0	0	0	0	0	0	0	0	0	0	0	0	0	0	1
TARA_098	-26261	-110992	0	0	0	0	0	0	0	0	0	0	0	0	0	0	0	0	0	0	0	0	0	0	8	0	0	0	0	0	0	0	0	0	0	0	0	0	0	0	0	0	0	0	0	0	0	0	0
TARA_100	-13162	-96283	0	0	0	0	0	2	0	0	0	0	0	0	0	0	0	0	0	0	0	0	0	0	0	0	0	0	0	0	0	0	0	0	0	0	0	0	0	0	0	0	0	0	0	0	0	0	0
TARA_102	-5218	-85270	0	0	0	0	0	1	0	0	0	0	0	0	0	0	0	0	0	0	0	0	0	0	0	0	0	0	0	0	0	0	2	0	0	0	0	0	0	0	0	0	0	0	0	0	0	0	0
TARA_106	0.037	-84620	0	0	0	0	0	20	0	0	0	0	0	0	0	0	0	0	0	0	0	0	0	0	0	0	0	0	0	0	0	31	0	0	0	0	0	0	0	1	1	0	0	0	0	0	0	0	0
TARA_109	1800	-84545	0	0	5	0	0	2	0	0	0	0	0	0	0	0	0	0	0	0	0	0	0	0	3	0	0	0	0	0	0	1	4	0	0	0	0	0	0	0	0	1	0	0	0	0	0	0	0
TARA_110	-1913	-84616	0	0	0	0	0	8	0	0	0	0	0	0	0	0	0	0	0	0	0	0	0	0	0	0	0	0	0	0	0	2	0	0	0	0	1	0	0	1	0	0	0	0	0	0	0	0	0
TARA_111	-16932	-100662	0	0	0	0	0	1	0	0	0	0	0	0	0	0	0	0	0	0	0	0	0	0	0	0	0	0	0	0	0	0	0	0	0	0	0	0	0	0	0	0	0	0	0	0	0	0	0
TARA_113	-23114	-134920	0	0	248	0	0	0	0	0	0	0	0	0	0	0	0	0	0	0	0	0	0	0	0	0	0	0	0	66	0	55	0	0	0	0	0	0	0	0	0	0	0	0	0	0	0	0	0
TARA_114	-23130	-134912	0	0	13	0	0	0	0	0	0	0	0	0	0	0	0	0	0	0	0	0	0	0	0	0	0	0	0	3	0	1	0	0	0	0	0	0	0	0	0	0	0	0	0	0	0	0	0
TARA_115	-23216	-134931	0	0	30	0	0	0	0	0	0	0	0	0	0	0	0	0	0	0	0	0	0	0	0	0	0	0	0	4	0	12	0	0	0	0	0	0	0	0	0	0	0	0	0	0	0	0	0
TARA_116	-23217	-134931	0	0	8	0	0	0	0	0	0	0	0	0	0	0	0	0	0	0	0	0	0	0	0	0	0	0	0	2	0	0	0	0	0	0	0	0	0	0	0	0	0	0	0	0	0	0	0
TARA_117	-23129	-135016	0	0	2	0	0	0	0	0	0	0	0	0	0	0	0	0	0	0	0	0	0	0	0	0	0	0	0	0	0	0	0	0	0	0	0	0	0	0	0	0	0	0	0	0	0	0	0
TARA_118	-23129	-135009	0	0	4	0	0	0	0	0	0	0	0	0	0	0	0	0	0	0	0	0	0	0	0	0	0	0	0	0	0	1	0	0	0	0	0	0	0	0	0	0	0	0	0	0	0	0	0
TARA_119	-23012	-134912	0	0	0	0	0	0	0	0	0	0	0	0	0	0	0	0	0	0	0	0	0	0	0	0	0	0	0	190	0	7	0	0	0	0	0	0	0	0	0	0	0	0	0	0	0	0	0
TARA_120	-23012	-134912	0	0	0	0	0	1	0	0	0	0	0	0	0	0	0	0	0	0	0	0	0	0	0	0	0	0	0	151	0	26	0	0	0	0	0	0	0	0	0	0	0	0	0	0	0	0	0
TARA_122	-8969	-139338	0	0	0	0	0	3	0	0	0	0	0	0	0	0	0	0	0	0	0	0	0	0	0	0	0	0	0	0	0	0	0	0	0	0	1	0	0	0	0	2	0	0	0	0	0	0	0
TARA_123	-8878	-140304	0	0	0	0	0	0	0	0	0	0	0	0	0	0	0	0	0	0	0	0	0	0	0	0	0	0	0	0	0	0	0	0	0	0	0	0	0	0	0	0	0	0	0	0	0	1	0
TARA_126	-11975	-151208	0	0	1	0	0	5	0	0	0	0	0	0	0	0	0	0	0	0	0	0	0	0	0	0	0	0	0	7	0	0	0	0	0	0	0	0	0	0	0	0	0	0	0	0	0	0	0
TARA_128	-0.469	-153305	0	0	0	0	0	4	0	0	0	0	0	0	0	0	0	0	0	0	0	0	0	0	0	0	0	0	0	0	0	0	0	0	0	0	0	0	0	0	0	0	0	0	0	0	0	0	0
TARA_131	22746	-158052	0	0	0	0	0	10	3	0	0	0	0	0	0	0	0	0	0	0	0	0	0	0	0	0	0	0	0	0	0	0	0	0	0	0	0	0	0	0	0	0	0	0	0	0	0	0	0
TARA_132	31506	-159014	0	0	0	0	0	1	0	0	0	0	0	0	0	0	0	0	0	0	0	0	0	0	0	0	0	0	0	0	0	0	0	0	0	0	0	0	0	0	0	0	0	0	0	0	0	0	0
TARA_134	32667	-121986	0	0	0	0	0	0	0	0	0	0	0	0	0	0	0	0	0	0	0	0	0	0	0	0	0	0	0	0	0	2	3	0	0	0	0	0	0	0	0	0	0	0	0	0	0	0	0
TARA_135	32983	-121832	0	0	0	0	0	0	11	0	0	0	0	0	0	0	1	0	0	0	0	0	0	0	0	0	0	0	0	0	0	1	77	0	0	0	0	0	0	0	0	0	0	0	0	0	0	0	0
TARA_138	6216	-103017	0	0	0	0	0	4	0	0	0	0	0	0	0	0	0	0	0	0	0	0	0	0	0	0	0	0	0	0	0	0	0	0	0	0	0	0	0	0	0	0	0	0	0	0	0	0	0
TARA_139	6491	-95449	0	0	4	0	0	0	0	0	0	0	0	0	0	0	0	0	0	0	0	0	0	0	0	0	0	0	0	0	0	0	0	0	0	0	0	0	0	0	0	0	0	0	0	0	0	0	0
TARA_140	7471	-79312	0	0	96	0	0	0	1	0	0	0	0	0	0	0	0	0	0	0	0	0	0	0	3	0	0	0	0	0	0	4	4	0	0	0	0	0	0	0	0	19	0	0	0	0	0	0	0
TARA_141	9834	-80086	0	21	2	0	0	0	2	0	0	4	0	0	0	0	0	0	0	0	0	0	0	1	3	0	0	0	15	0	0	2	0	0	0	0	0	0	0	0	0	2	1	0	0	0	0	5	0
TARA_142	25602	-88417	0	0	0	0	0	24	2	0	0	0	0	0	0	0	0	0	0	0	0	0	0	0	0	0	0	0	0	0	0	5	0	0	0	0	0	0	0	0	0	0	0	0	0	1	0	0	0
TARA_143	29885	-79682	0	0	0	0	0	4	1	0	0	0	0	0	0	0	0	1	0	0	0	0	0	0	0	0	0	0	0	0	0	0	0	0	0	0	0	0	0	0	0	0	0	0	0	0	0	0	0
TARA_144	36369	-72815	0	0	1	0	2	82	0	0	0	0	0	0	0	0	0	0	0	0	0	0	0	0	0	0	0	0	1	0	0	3	0	0	0	0	0	0	0	0	0	2	0	0	0	0	0	0	0
TARA_145	39163	-70076	0	0	0	0	0	1	0	0	0	0	0	0	0	0	0	0	0	0	0	0	0	0	0	0	0	0	0	0	0	0	0	0	0	0	0	0	0	0	0	0	0	0	0	0	0	0	0
TARA_146	34731	-71248	0	0	0	0	0	0	0	0	0	0	0	0	1	0	0	0	0	0	0	0	0	0	0	0	0	0	0	0	0	1	0	0	0	0	0	0	0	0	0	0	0	0	0	0	0	0	0
TARA_147	32954	-66533	0	0	0	0	0	0	0	0	0	0	0	0	0	0	0	0	0	0	0	0	0	0	0	0	0	0	0	0	0	1	0	0	0	0	0	0	0	0	0	0	0	0	0	0	0	0	0
TARA_148	31782	-64145	0	0	1	0	0	1	0	0	0	0	0	0	0	0	0	0	1	0	0	0	0	0	0	0	0	0	0	0	0	0	0	0	0	0	0	0	0	0	0	0	0	0	0	0	0	0	0
TARA_149	34098	-49840	0	0	1	0	0	0	0	0	0	0	0	0	0	0	0	0	0	0	0	0	0	0	0	0	0	0	0	0	0	1	0	0	0	0	0	0	0	0	0	0	0	0	0	0	0	0	0
TARA_150	35800	-37102	0	0	0	0	0	0	0	0	0	0	0	0	0	0	0	0	0	0	0	1	0	0	0	0	0	0	0	0	0	0	0	0	0	0	0	0	0	0	0	0	0	0	0	0	0	0	0
TARA_151	36194	-28801	0	0	0	0	0	0	0	0	0	0	0	0	0	0	0	0	1	0	0	0	0	0	0	0	0	0	0	0	0	0	0	0	0	0	0	0	0	0	0	0	0	0	0	0	0	0	0
TARA_152	43668	-16662	0	0	0	0	0	0	0	0	0	0	0	0	2	0	0	0	0	0	0	0	0	1	0	0	0	0	0	0	0	0	0	0	0	0	0	0	0	0	0	0	0	0	0	0	0	0	0
TARA_153	44034	-16564	0	0	0	0	0	0	1	0	0	0	0	0	0	0	0	0	0	0	0	0	0	0	0	0	0	0	0	0	0	0	0	0	0	0	0	0	0	0	0	0	0	0	0	0	0	0	0
TARA_155	54597	-16755	0	0	0	0	0	0	0	0	0	0	0	4	2	0	0	0	0	0	0	0	0	0	0	0	0	0	0	0	0	0	0	0	0	0	0	0	0	0	0	2	4	0	0	1	0	0	0
TARA_163	76078	1689	0	0	0	0	0	0	0	0	0	0	0	0	0	0	0	0	0	0	0	0	0	0	0	0	0	0	1	0	0	0	0	0	0	0	0	0	0	0	0	2	0	0	0	0	0	0	0
TARA_168	72582	44126	0	0	0	0	0	0	0	0	0	0	0	0	0	0	0	0	0	0	0	0	0	0	0	0	0	0	1	0	0	0	0	0	0	0	0	0	0	0	0	0	1	0	0	0	0	0	0
TARA_173	78939	75345	0	0	0	0	0	0	0	0	0	0	0	1	0	0	0	0	0	2	0	0	0	0	2	1	0	0	0	0	0	0	0	0	1	0	0	0	0	0	0	0	3	0	0	0	0	0	0
TARA_175	79343	66384	0	0	0	0	0	0	0	0	0	0	0	0	0	0	0	0	0	0	0	0	0	0	0	0	0	0	1	0	0	0	0	0	32	0	0	0	0	0	0	1	0	0	0	0	0	0	0
TARA_180	75172	75459	0	0	0	0	0	0	0	0	0	0	0	0	0	0	0	0	0	41	0	0	0	0	4	0	0	0	5	0	0	1	0	0	0	1	0	0	0	0	0	0	4	0	0	0	0	0	0
TARA_188	78304	91725	0	0	0	0	0	0	0	0	0	0	0	0	0	0	0	0	0	0	0	0	0	0	0	0	0	0	0	0	0	0	0	0	2	0	0	0	0	0	0	0	0	0	0	0	0	0	0
TARA_189	78022	116482	0	0	0	0	0	0	0	0	0	0	0	0	0	0	0	0	0	0	0	0	0	0	48	0	0	0	0	0	0	0	0	0	4	0	0	0	0	0	0	0	37	0	0	0	0	0	0
TARA_191	71549	160961	0	0	0	0	0	0	0	0	0	0	0	0	0	0	0	0	0	1	0	0	0	0	2	0	0	0	0	0	0	0	0	0	1	14	0	0	0	0	0	58	0	0	0	0	0	0	0
TARA_193	71115	174901	0	0	0	0	0	0	0	0	0	0	3	0	0	0	0	0	0	0	0	0	0	0	2	0	0	0	0	0	0	0	0	0	0	9	0	0	0	0	0	28	1	0	0	0	0	0	0
TARA_194	73336	-168518	0	0	1	0	0	0	0	0	0	0	0	0	0	0	0	0	0	2	0	0	0	0	2	2	0	0	0	0	1	0	0	0	4	24	0	0	0	0	0	61	0	0	0	0	0	0	0
TARA_196	71895	-154934	0	0	1	0	0	0	0	0	0	0	0	0	0	0	0	0	0	0	0	0	0	0	2	0	0	0	0	0	0	0	0	0	0	5	0	0	0	0	0	10	1	0	0	0	0	0	0
TARA_201	74329	-85729	0	0	0	0	0	0	0	0	0	0	0	10	2	0	0	0	0	102	0	0	0	0	30	4	0	0	2	0	2	0	0	0	1	72	0	0	0	0	0	215	64	0	0	0	0	0	0
TARA_205	72423	-71952	0	0	0	0	0	0	0	0	0	0	0	36	5	0	0	0	0	34	0	0	0	0	3	1	0	0	0	0	0	0	0	0	0	57	0	0	0	0	0	218	3	0	0	0	0	0	0
TARA_206	70939	-53622	0	0	0	0	0	0	0	0	0	0	0	4	0	0	0	0	0	3	0	0	0	0	2	0	0	0	0	0	0	0	0	0	0	5	0	0	0	0	0	36	0	0	0	0	0	0	0
TARA_209	64728	-53467	0	0	0	0	0	0	0	0	0	0	12	0	0	0	0	0	0	17	0	0	0	0	0	0	0	0	0	0	0	0	0	0	2	9	0	0	0	0	0	29	0	0	0	0	0	0	0
TARA_210	61544	-55985	0	0	0	0	0	0	0	0	0	0	0	0	0	0	0	0	0	1	0	0	0	0	0	0	0	0	0	0	1	0	0	0	0	0	0	0	0	0	0	1	0	0	0	0	0	0	0
[truncated: 2 more columns]
